# Supplementary material for: Selective Sweep Analysis in the Genomes of the 91-R and 91-C Drosophila melanogaster Strains Reveals Few of the ‘Usual Suspects’ in Dichlorodiphenyltrichloroethane (DDT) Resistance
Source: PLoS One. 2015 Mar 31;10(3):e0123066. doi: 10.1371/journal.pone.0123066 (PMC4380341; doi:10.1371/journal.pone.0123066)
Supplement: S2 Table — (TXT) [file pone.0123066.s002.txt]

Chromosome	Library	Contig ID	Contig Pos	Ref Pos	Type	Ref Base	Called Base	Genotype	Splice	Impact	SNP %	P not ref	Q call	Feature Type	Feature Name	DNA Change	Protein Change
2L	91-R	NT_033779	7,907	7,902	SNP	A	G	Homo. Variant		Non Synonymous	100.00%	100.00%	60	CDS	CG11023	c.223A>G	N75D
2L	91-R	NT_033779	9,209	9,204	SNP	T	C	Homo. Variant		Synonymous	100.00%	100.00%	60	CDS	CG11023	c.1371T>C	I457I
2L	91-R	NT_033779	27,192	27,181	SNP	A	G	Homo. Variant		Synonymous	100.00%	100.00%	60	CDS	Cda5	c.2625A>G	P875P
2L	91-R	NT_033779	28,824	28,813	SNP	A	G	Homo. Variant		Non Synonymous	100.00%	100.00%	60	CDS	Cda5	c.2009A>G	M670T
2L	91-R	NT_033779	31,429	31,418	SNP	T	A	Homo. Variant		Non Synonymous	100.00%	100.00%	60	CDS	Cda5	c.3661T>A	T1221S
2L	91-C	NT_033779	31,710	31,699	SNP	G	A	Homo. Variant		Non Synonymous	100.00%	100.00%	60	CDS	Cda5	c.3380G>A	T1127I
2L	91-R	NT_033779	32,135	32,124	SNP	C	A	Homo. Variant		Non Synonymous	100.00%	100.00%	60	CDS	Cda5	c.2955C>A	L985F
2L	91-R	NT_033779	33,268	33,256	SNP	G	T	Homo. Variant		Non Synonymous	100.00%	100.00%	60	CDS	Cda5	c.1823G>T	A608E
2L	91-R	NT_033779	34,593	34,581	SNP	A	C	Homo. Variant		Non Synonymous	100.00%	100.00%	60	CDS	Cda5	c.1341A>C	D447E
2L	91-R	NT_033779	36,139	36,126	SNP	C	T	Homo. Variant		Synonymous	100.00%	100.00%	60	CDS	Cda5	c.2787C>T	E929E
2L	91-R	NT_033779	36,343	36,330	SNP	A	T	Homo. Variant		Non Synonymous	100.00%	100.00%	60	CDS	Cda5	c.2583A>T	D861E
2L	91-R	NT_033779	36,709	36,696	SNP	A	C	Homo. Variant		Non Synonymous	100.00%	100.00%	60	CDS	Cda5	c.2217A>C	D739E
2L	91-R	NT_033779	36,874	36,861	SNP	T	G	Homo. Variant		Synonymous	100.00%	100.00%	60	CDS	Cda5	c.2052T>G	S684S
2L	91-R	NT_033779	37,824	37,811	SNP	C	A	Homo. Variant		Non Synonymous	100.00%	100.00%	60	CDS	Cda5	c.1102C>A	V368F
2L	91-R	NT_033779	39,412	39,397	SNP	A	C	Homo. Variant		Synonymous	100.00%	100.00%	60	CDS	Cda5	c.531A>C	P177P
2L	91-R	NT_033779	39,841	39,826	SNP	C	T	Homo. Variant		Synonymous	100.00%	100.00%	60	CDS	Cda5	c.102C>T	S34S
2L	91-R	NT_033779	70,707	70,661	SNP	A	C	Homo. Variant		Synonymous	100.00%	100.00%	60	CDS	dbr	c.2790A>C	G930G
2L	91-R	NT_033779	70,920	70,874	SNP	G	A	Homo. Variant		Synonymous	100.00%	100.00%	60	CDS	dbr	c.3003G>A	T1001T
2L	91-R	NT_033779	76,526	76,479	SNP	C	T	Homo. Variant		Synonymous	100.00%	100.00%	60	CDS	CG11374	c.34C>T	L12L
2L	91-R	NT_033779	100,256	100,206	SNP	A	C	Homo. Variant		Non Synonymous	100.00%	100.00%	60	CDS	CG11376	c.4979A>C	K1660T
2L	91-R	NT_033779	102,563	102,513	SNP	G	T	Homo. Variant		Non Synonymous	100.00%	100.00%	60	CDS	CG11377	c.55G>T	A19S
2L	91-R	NT_033779	106,303	106,253	SNP	T	C	Homo. Variant		Synonymous	100.00%	100.00%	60	CDS	Nhe1	c.390T>C	P130P
2L	91-C	NT_033779	115,805	115,754	SNP	C	G	Homo. Variant		Non Synonymous	100.00%	100.00%	60	CDS	CG13694	c.364C>G	V122L
2L	91-C	NT_033779	116,083	116,032	SNP	C	T	Homo. Variant		Non Synonymous	100.00%	100.00%	60	CDS	CG13694	c.86C>T	R29K
2L	91-C	NT_033779	139,382	139,322	SNP	C	T	Homo. Variant		Nonsense	100.00%	100.00%	60	CDS	CG31976	c.15C>T	W5.
2L	91-C	NT_033779	152,166	152,103	SNP	A	G	Homo. Variant		Non Synonymous	100.00%	100.00%	60	CDS	CG42399	c.1004A>G	L335S
2L	91-R	NT_033779	152,166	152,103	SNP	A	G	Homo. Variant		Non Synonymous	100.00%	100.00%	60	CDS	CG42399	c.1004A>G	L335S
2L	91-C	NT_033779	209,323	209,243	SNP	T	C	Homo. Variant		Synonymous	100.00%	100.00%	60	CDS	CG11490	c.1533T>C	F511F
2L	91-R	NT_033779	209,323	209,243	SNP	T	C	Homo. Variant		Synonymous	100.00%	100.00%	60	CDS	CG11490	c.1533T>C	F511F
2L	91-C	NT_033779	218,910	218,829	SNP	C	A	Homo. Variant		Synonymous	100.00%	100.00%	60	CDS	kis	c.9708C>A	R3236R
2L	91-R	NT_033779	218,910	218,829	SNP	C	A	Homo. Variant		Synonymous	100.00%	100.00%	60	CDS	kis	c.9708C>A	R3236R
2L	91-C	NT_033779	238,134	238,050	SNP	G	C	Homo. Variant		Non Synonymous	96.20%	100.00%	60	CDS	kis	c.4138G>C	P1380A
2L	91-C	NT_033779	263,914	263,817	SNP	G	A	Homo. Variant		Synonymous	100.00%	100.00%	60	CDS	CG17075	c.2872G>A	L958L
2L	91-R	NT_033779	263,914	263,817	SNP	G	A	Homo. Variant		Synonymous	100.00%	100.00%	60	CDS	CG17075	c.2872G>A	L958L
2L	91-C	NT_033779	264,410	264,313	SNP	T	G	Homo. Variant		Non Synonymous	100.00%	100.00%	60	CDS	CG17075	c.2376T>G	K792N
2L	91-R	NT_033779	264,410	264,313	SNP	T	G	Homo. Variant		Non Synonymous	100.00%	100.00%	60	CDS	CG17075	c.2376T>G	K792N
2L	91-C	NT_033779	264,848	264,751	SNP	A	G	Homo. Variant		Synonymous	100.00%	100.00%	60	CDS	CG17075	c.1938A>G	P646P
2L	91-R	NT_033779	264,848	264,751	SNP	A	G	Homo. Variant		Synonymous	100.00%	100.00%	60	CDS	CG17075	c.1938A>G	P646P
2L	91-C	NT_033779	265,913	265,816	SNP	G	T	Homo. Variant		Synonymous	100.00%	100.00%	60	CDS	CG17075	c.873G>T	G291G
2L	91-R	NT_033779	265,913	265,816	SNP	G	T	Homo. Variant		Synonymous	100.00%	100.00%	60	CDS	CG17075	c.873G>T	G291G
2L	91-R	NT_033779	265,934	265,837	SNP	C	T	Homo. Variant		Synonymous	100.00%	100.00%	60	CDS	CG17075	c.852C>T	S284S
2L	91-C	NT_033779	266,569	266,472	SNP	T	C	Homo. Variant		Non Synonymous	100.00%	100.00%	60	CDS	CG17075	c.217T>C	N73D
2L	91-R	NT_033779	266,569	266,472	SNP	T	C	Homo. Variant		Non Synonymous	100.00%	100.00%	60	CDS	CG17075	c.217T>C	N73D
2L	91-C	NT_033779	266,692	266,595	SNP	C	T	Homo. Variant		Non Synonymous	100.00%	100.00%	60	CDS	CG17075	c.94C>T	G32S
2L	91-R	NT_033779	266,692	266,595	SNP	C	T	Homo. Variant		Non Synonymous	100.00%	100.00%	60	CDS	CG17075	c.94C>T	G32S
2L	91-C	NT_033779	266,765	266,668	SNP	T	C	Homo. Variant		Synonymous	100.00%	100.00%	60	CDS	CG17075	c.21T>C	G7G
2L	91-R	NT_033779	266,765	266,668	SNP	T	C	Homo. Variant		Synonymous	100.00%	100.00%	60	CDS	CG17075	c.21T>C	G7G
2L	91-C	NT_033779	269,439	269,338	SNP	C	A	Homo. Variant		Synonymous	100.00%	100.00%	60	CDS	CG3345	c.147C>A	L49L
2L	91-C	NT_033779	269,588	269,487	SNP	T	C	Homo. Variant		Synonymous	100.00%	100.00%	60	CDS	CG3345	c.228T>C	C76C
2L	91-R	NT_033779	269,588	269,487	SNP	T	C	Homo. Variant		Synonymous	100.00%	100.00%	60	CDS	CG3345	c.228T>C	C76C
2L	91-C	NT_033779	270,518	270,417	SNP	C	T	Homo. Variant		Synonymous	100.00%	100.00%	60	CDS	CG3345	c.1158C>T	A386A
2L	91-C	NT_033779	272,098	271,997	SNP	A	G	Homo. Variant		Synonymous	100.00%	100.00%	60	CDS	mbm	c.1590A>G	S530S
2L	91-R	NT_033779	272,098	271,997	SNP	A	G	Homo. Variant		Synonymous	100.00%	100.00%	60	CDS	mbm	c.1590A>G	S530S
2L	91-C	NT_033779	272,969	272,868	SNP	A	G	Homo. Variant		Non Synonymous	100.00%	100.00%	60	CDS	mbm	c.767A>G	V256A
2L	91-R	NT_033779	272,969	272,868	SNP	A	G	Homo. Variant		Non Synonymous	100.00%	100.00%	60	CDS	mbm	c.767A>G	V256A
2L	91-R	NT_033779	274,350	274,249	SNP	T	G	Homo. Variant		Synonymous	100.00%	100.00%	60	CDS	CG11555	c.264T>G	R88R
2L	91-C	NT_033779	274,370	274,269	SNP	A	C	Homo. Variant		Non Synonymous	92.60%	100.00%	50.88	CDS	CG11555	c.284A>C	N95T
2L	91-C	NT_033779	275,613	275,512	SNP	G	A	Homo. Variant		Synonymous	95.70%	100.00%	60	CDS	CG17078	c.1335G>A	F445F
2L	91-C	NT_033779	275,866	275,765	SNP	T	G	Homo. Variant		Non Synonymous	100.00%	100.00%	60	CDS	CG17078	c.1082T>G	E361A
2L	91-C	NT_033779	278,279	278,178	SNP	C	G	Homo. Variant		Non Synonymous	100.00%	100.00%	60	CDS	smo	c.287C>G	A96G
2L	91-C	NT_033779	279,884	279,782	SNP	C	T	Homo. Variant		Synonymous	100.00%	100.00%	60	CDS	smo	c.1512C>T	A504A
2L	91-C	NT_033779	280,709	280,607	SNP	G	A	Homo. Variant		Non Synonymous	100.00%	100.00%	60	CDS	smo	c.2204G>A	S735N
2L	91-C	NT_033779	281,373	281,271	SNP	C	T	Homo. Variant		Synonymous	100.00%	100.00%	60	CDS	smo	c.2868C>T	T956T
2L	91-C	NT_033779	284,985	284,882	SNP	A	C	Homo. Variant		Synonymous	100.00%	100.00%	60	CDS	CG3625	c.285A>C	V95V
2L	91-C	NT_033779	285,660	285,557	SNP	A	G	Homo. Variant		Non Synonymous	100.00%	100.00%	60	CDS	CG3625	c.77A>G	V26A
2L	91-C	NT_033779	285,692	285,589	SNP	C	A	Homo. Variant		Synonymous	100.00%	100.00%	60	CDS	CG3625	c.45C>A	G15G
2L	91-C	NT_033779	292,862	292,759	SNP	A	G	Homo. Variant		Synonymous	100.00%	100.00%	60	CDS	CG11562	c.135A>G	Q45Q
2L	91-R	NT_033779	292,862	292,759	SNP	A	G	Homo. Variant		Synonymous	100.00%	100.00%	60	CDS	CG11562	c.135A>G	Q45Q
2L	91-C	NT_033779	292,975	292,872	SNP	C	T	Homo. Variant		Non Synonymous	100.00%	100.00%	60	CDS	CG11562	c.248C>T	S83L
2L	91-R	NT_033779	293,044	292,941	SNP	G	T	Homo. Variant		Non Synonymous	100.00%	100.00%	60	CDS	CG11562	c.317G>T	R106I
2L	91-C	NT_033779	293,764	293,661	SNP	A	G	Homo. Variant		Synonymous	100.00%	100.00%	60	CDS	U2af38	c.756A>G	G252G
2L	91-C	NT_033779	293,854	293,751	SNP	G	A	Homo. Variant		Synonymous	90.90%	100.00%	60	CDS	U2af38	c.666G>A	G222G
2L	91-C	NT_033779	295,844	295,741	SNP	A	G	Homo. Variant		Synonymous	100.00%	100.00%	60	CDS	Hop	c.330A>G	Q110Q
2L	91-R	NT_033779	295,844	295,741	SNP	A	G	Homo. Variant		Synonymous	100.00%	100.00%	60	CDS	Hop	c.330A>G	Q110Q
2L	91-C	NT_033779	299,764	299,661	SNP	C	T	Homo. Variant		Synonymous	100.00%	100.00%	60	CDS	Pi3K21B	c.630C>T	A210A
2L	91-C	NT_033779	318,772	318,650	SNP	T	G	Homo. Variant		Non Synonymous	100.00%	100.00%	60	CDS	CG11912	c.584T>G	N195T
2L	91-R	NT_033779	318,772	318,650	SNP	T	G	Homo. Variant		Non Synonymous	100.00%	100.00%	60	CDS	CG11912	c.584T>G	N195T
2L	91-C	NT_033779	323,059	322,937	SNP	C	T	Homo. Variant		Synonymous	95.20%	100.00%	60	CDS	CG33127	c.807C>T	Y269Y
2L	91-C	NT_033779	327,750	327,625	SNP	A	G	Homo. Variant		Synonymous	100.00%	100.00%	60	CDS	CG33992	c.669A>G	L223L
2L	91-C	NT_033779	329,125	328,999	SNP	A	T	Homo. Variant		Synonymous	100.00%	100.00%	60	CDS	CG31920	c.627A>T	P209P
2L	91-C	NT_033779	329,476	329,350	SNP	T	C	Homo. Variant		Synonymous	100.00%	100.00%	60	CDS	CG31920	c.276T>C	K92K
2L	91-C	NT_033779	329,620	329,494	SNP	A	G	Homo. Variant		Synonymous	100.00%	100.00%	60	CDS	CG31920	c.132A>G	Y44Y
2L	91-C	NT_033779	329,716	329,590	SNP	G	A	Homo. Variant		Synonymous	100.00%	100.00%	60	CDS	CG31920	c.36G>A	S12S
2L	91-C	NT_033779	329,726	329,600	SNP	G	T	Homo. Variant		Non Synonymous	100.00%	100.00%	60	CDS	CG31920	c.26G>T	P9H
2L	91-C	NT_033779	330,248	330,117	SNP	C	T	Homo. Variant		Synonymous	100.00%	100.00%	60	CDS	CG31921	c.2016C>T	L672L
2L	91-C	NT_033779	330,346	330,215	SNP	T	C	Homo. Variant		Non Synonymous	100.00%	100.00%	60	CDS	CG31921	c.1918T>C	S640G
2L	91-C	NT_033779	330,359	330,228	SNP	G	A	Homo. Variant		Synonymous	100.00%	100.00%	60	CDS	CG31921	c.1905G>A	Y635Y
2L	91-C	NT_033779	330,934	330,803	SNP	T	C	Homo. Variant		Non Synonymous	100.00%	100.00%	60	CDS	CG31921	c.1330T>C	S444G
2L	91-R	NT_033779	330,934	330,803	SNP	T	C	Homo. Variant		Non Synonymous	100.00%	100.00%	60	CDS	CG31921	c.1330T>C	S444G
2L	91-C	NT_033779	331,037	330,906	SNP	C	A	Homo. Variant		Non Synonymous	100.00%	100.00%	60	CDS	CG31921	c.1227C>A	K409N
2L	91-R	NT_033779	331,037	330,906	SNP	C	A	Homo. Variant		Non Synonymous	100.00%	100.00%	60	CDS	CG31921	c.1227C>A	K409N
2L	91-C	NT_033779	331,158	331,027	SNP	T	C	Homo. Variant		Non Synonymous	97.00%	100.00%	60	CDS	CG31921	c.1106T>C	E369G
2L	91-C	NT_033779	331,230	331,099	SNP	T	C	Homo. Variant		Non Synonymous	75.00%	100.00%	60	CDS	CG31921	c.1034T>C	K345R
2L	91-C	NT_033779	331,511	331,380	SNP	C	A	Homo. Variant		Non Synonymous	100.00%	100.00%	60	CDS	CG31921	c.753C>A	K251N
2L	91-C	NT_033779	331,712	331,581	SNP	A	T	Homo. Variant		Synonymous	100.00%	100.00%	60	CDS	CG31921	c.552A>T	L184L
2L	91-C	NT_033779	331,769	331,638	SNP	A	G	Homo. Variant		Synonymous	100.00%	100.00%	60	CDS	CG31921	c.495A>G	L165L
2L	91-C	NT_033779	332,236	332,105	SNP	G	A	Homo. Variant		Non Synonymous	100.00%	100.00%	60	CDS	CG31921	c.28G>A	R10C
2L	91-C	NT_033779	336,314	336,183	SNP	G	A	Homo. Variant		Synonymous	100.00%	100.00%	60	CDS	Plc21C	c.678G>A	V226V
2L	91-C	NT_033779	336,639	336,508	SNP	T	C	Homo. Variant		Synonymous	100.00%	100.00%	60	CDS	Plc21C	c.858T>C	N286N
2L	91-C	NT_033779	339,400	339,266	SNP	G	A	Homo. Variant		Synonymous	100.00%	100.00%	60	CDS	Plc21C	c.1320G>A	L440L
2L	91-C	NT_033779	339,557	339,423	SNP	C	T	Homo. Variant		Synonymous	95.80%	100.00%	60	CDS	Plc21C	c.1477C>T	L493L
2L	91-C	NT_033779	340,872	340,737	SNP	G	C	Homo. Variant		Non Synonymous	100.00%	100.00%	60	CDS	Plc21C	c.1523G>C	G508A
2L	91-C	NT_033779	345,557	345,421	SNP	C	T	Homo. Variant		Synonymous	100.00%	100.00%	60	CDS	Plc21C	c.3930C>T	I1310I
2L	91-C	NT_033779	386,970	386,803	SNP	A	C	Homo. Variant		Non Synonymous	100.00%	100.00%	60	CDS	al	c.760A>C	T254P
2L	91-R	NT_033779	386,970	386,803	SNP	A	C	Homo. Variant		Non Synonymous	100.00%	100.00%	60	CDS	al	c.760A>C	T254P
2L	91-C	NT_033779	387,173	387,006	SNP	T	G	Homo. Variant		Non Synonymous	100.00%	100.00%	60	CDS	al	c.963T>G	H321Q
2L	91-R	NT_033779	387,173	387,006	SNP	T	G	Homo. Variant		Non Synonymous	100.00%	100.00%	60	CDS	al	c.963T>G	H321Q
2L	91-C	NT_033779	397,192	397,016	SNP	A	G	Homo. Variant		Synonymous	100.00%	100.00%	60	CDS	CG4213	c.3480A>G	I1160I
2L	91-R	NT_033779	397,192	397,016	SNP	A	G	Homo. Variant		Synonymous	100.00%	100.00%	60	CDS	CG4213	c.3480A>G	I1160I
2L	91-C	NT_033779	397,271	397,095	SNP	A	C	Homo. Variant		Non Synonymous	95.20%	100.00%	58.38	CDS	CG4213	c.3401A>C	V1134G
2L	91-R	NT_033779	397,271	397,095	SNP	A	C	Homo. Variant		Non Synonymous	100.00%	100.00%	60	CDS	CG4213	c.3401A>C	V1134G
2L	91-C	NT_033779	397,312	397,136	SNP	T	A	Homo. Variant		Synonymous	100.00%	100.00%	60	CDS	CG4213	c.3360T>A	L1120L
2L	91-R	NT_033779	397,312	397,136	SNP	T	A	Homo. Variant		Synonymous	100.00%	100.00%	60	CDS	CG4213	c.3360T>A	L1120L
2L	91-C	NT_033779	397,355	397,179	SNP	A	C	Homo. Variant		Non Synonymous	100.00%	100.00%	60	CDS	CG4213	c.3317A>C	F1106C
2L	91-R	NT_033779	397,355	397,179	SNP	A	C	Homo. Variant		Non Synonymous	100.00%	100.00%	60	CDS	CG4213	c.3317A>C	F1106C
2L	91-C	NT_033779	397,421	397,245	SNP	G	A	Homo. Variant		Non Synonymous	100.00%	100.00%	60	CDS	CG4213	c.3251G>A	T1084I
2L	91-C	NT_033779	397,437	397,261	SNP	A	G	Homo. Variant		Non Synonymous	100.00%	100.00%	60	CDS	CG4213	c.3235A>G	S1079P
2L	91-R	NT_033779	397,437	397,261	SNP	A	G	Homo. Variant		Non Synonymous	100.00%	100.00%	60	CDS	CG4213	c.3235A>G	S1079P
2L	91-R	NT_033779	397,465	397,289	SNP	C	T	Homo. Variant		Synonymous	100.00%	100.00%	60	CDS	CG4213	c.3207C>T	Q1069Q
2L	91-R	NT_033779	397,592	397,416	SNP	G	T	Homo. Variant		Non Synonymous	100.00%	100.00%	60	CDS	CG4213	c.3080G>T	T1027N
2L	91-R	NT_033779	397,596	397,420	SNP	C	T	Homo. Variant		Non Synonymous	100.00%	100.00%	60	CDS	CG4213	c.3076C>T	A1026T
2L	91-C	NT_033779	397,650	397,474	SNP	T	C	Homo. Variant		Non Synonymous	100.00%	100.00%	60	CDS	CG4213	c.3022T>C	T1008A
2L	91-R	NT_033779	397,650	397,474	SNP	T	C	Homo. Variant		Non Synonymous	100.00%	100.00%	60	CDS	CG4213	c.3022T>C	T1008A
2L	91-C	NT_033779	397,717	397,541	SNP	A	T	Homo. Variant		Synonymous	100.00%	100.00%	60	CDS	CG4213	c.2955A>T	A985A
2L	91-C	NT_033779	397,755	397,579	SNP	G	T	Homo. Variant		Non Synonymous	100.00%	100.00%	60	CDS	CG4213	c.2917G>T	Q973K
2L	91-C	NT_033779	398,251	398,075	SNP	A	G	Homo. Variant		Synonymous	100.00%	100.00%	60	CDS	CG4213	c.2421A>G	N807N
2L	91-R	NT_033779	398,251	398,075	SNP	A	G	Homo. Variant		Synonymous	100.00%	100.00%	60	CDS	CG4213	c.2421A>G	N807N
2L	91-R	NT_033779	398,265	398,089	SNP	C	G	Homo. Variant		Non Synonymous	100.00%	100.00%	60	CDS	CG4213	c.2407C>G	E803Q
2L	91-R	NT_033779	398,293	398,117	SNP	T	G	Homo. Variant		Synonymous	100.00%	100.00%	60	CDS	CG4213	c.2379T>G	G793G
2L	91-R	NT_033779	398,398	398,222	SNP	A	T	Homo. Variant		Non Synonymous	100.00%	100.00%	60	CDS	CG4213	c.2274A>T	D758E
2L	91-C	NT_033779	398,576	398,400	SNP	C	T	Homo. Variant		Non Synonymous	100.00%	100.00%	60	CDS	CG4213	c.2096C>T	R699H
2L	91-C	NT_033779	398,614	398,438	SNP	C	T	Homo. Variant		Synonymous	96.20%	100.00%	60	CDS	CG4213	c.2058C>T	V686V
2L	91-C	NT_033779	398,770	398,594	SNP	T	G	Homo. Variant		Synonymous	100.00%	100.00%	60	CDS	CG4213	c.1902T>G	A634A
2L	91-R	NT_033779	398,770	398,594	SNP	T	G	Homo. Variant		Synonymous	100.00%	100.00%	60	CDS	CG4213	c.1902T>G	A634A
2L	91-C	NT_033779	399,010	398,834	SNP	C	T	Homo. Variant		Synonymous	100.00%	100.00%	60	CDS	CG4213	c.1662C>T	K554K
2L	91-R	NT_033779	401,204	401,028	SNP	C	G	Homo. Variant		Synonymous	100.00%	100.00%	60	CDS	CG4213	c.636C>G	V212V
2L	91-R	NT_033779	405,991	405,815	SNP	C	T	Homo. Variant		Non Synonymous	100.00%	100.00%	60	CDS	RpI135	c.1370C>T	A457V
2L	91-C	NT_033779	406,115	405,939	SNP	T	C	Homo. Variant		Synonymous	100.00%	100.00%	60	CDS	RpI135	c.1494T>C	C498C
2L	91-R	NT_033779	406,115	405,939	SNP	T	C	Homo. Variant		Synonymous	100.00%	100.00%	60	CDS	RpI135	c.1494T>C	C498C
2L	91-R	NT_033779	411,365	411,188	SNP	A	G	Homo. Variant		Synonymous	100.00%	100.00%	60	CDS	alpha-Adaptin	c.1263A>G	R421R
2L	91-R	NT_033779	411,446	411,269	SNP	A	G	Homo. Variant		Synonymous	100.00%	100.00%	60	CDS	alpha-Adaptin	c.1182A>G	Y394Y
2L	91-R	NT_033779	411,551	411,374	SNP	C	T	Homo. Variant		Synonymous	100.00%	100.00%	60	CDS	alpha-Adaptin	c.1077C>T	S359S
2L	91-C	NT_033779	412,171	411,994	SNP	G	A	Homo. Variant		Synonymous	100.00%	100.00%	60	CDS	alpha-Adaptin	c.520G>A	L174L
2L	91-R	NT_033779	412,171	411,994	SNP	G	A	Homo. Variant		Synonymous	100.00%	100.00%	60	CDS	alpha-Adaptin	c.520G>A	L174L
2L	91-C	NT_033779	412,349	412,172	SNP	A	G	Homo. Variant		Synonymous	100.00%	100.00%	60	CDS	alpha-Adaptin	c.342A>G	S114S
2L	91-R	NT_033779	412,349	412,172	SNP	A	G	Homo. Variant		Synonymous	100.00%	100.00%	60	CDS	alpha-Adaptin	c.342A>G	S114S
2L	91-R	NT_033779	415,820	415,639	SNP	G	C	Homo. Variant		Synonymous	100.00%	100.00%	60	CDS	ebi	c.186G>C	V62V
2L	91-R	NT_033779	416,213	416,032	SNP	C	T	Homo. Variant		Synonymous	100.00%	100.00%	60	CDS	ebi	c.579C>T	S193S
2L	91-C	NT_033779	416,321	416,140	SNP	T	C	Homo. Variant		Synonymous	100.00%	100.00%	60	CDS	ebi	c.687T>C	A229A
2L	91-R	NT_033779	416,321	416,140	SNP	T	C	Homo. Variant		Synonymous	100.00%	100.00%	60	CDS	ebi	c.687T>C	A229A
2L	91-R	NT_033779	416,406	416,225	SNP	C	T	Homo. Variant		Synonymous	86.70%	100.00%	26.04	CDS	ebi	c.772C>T	L258L
2L	91-R	NT_033779	419,036	418,854	SNP	G	A	Homo. Variant		Synonymous	100.00%	100.00%	60	CDS	CG13690	c.747G>A	D249D
2L	91-R	NT_033779	419,093	418,911	SNP	A	G	Homo. Variant		Synonymous	100.00%	100.00%	60	CDS	CG13690	c.690A>G	V230V
2L	91-R	NT_033779	419,689	419,507	SNP	T	C	Homo. Variant		Non Synonymous	100.00%	100.00%	60	CDS	CG13690	c.94T>C	K32E
2L	91-R	NT_033779	419,764	419,582	SNP	C	A	Homo. Variant		Non Synonymous	100.00%	100.00%	60	CDS	CG13690	c.19C>A	V7L
2L	91-C	NT_033779	421,546	421,361	SNP	G	A	Homo. Variant		Synonymous	100.00%	100.00%	60	CDS	CG11885	c.6G>A	N2N
2L	91-C	NT_033779	422,068	421,883	SNP	T	C	Homo. Variant		Synonymous	100.00%	100.00%	60	CDS	CG13692	c.84T>C	D28D
2L	91-C	NT_033779	422,530	422,345	SNP	A	G	Homo. Variant		Synonymous	100.00%	100.00%	60	CDS	CG13692	c.492A>G	K164K
2L	91-C	NT_033779	422,557	422,372	SNP	G	A	Homo. Variant		Synonymous	100.00%	100.00%	60	CDS	CG13692	c.519G>A	V173V
2L	91-C	NT_033779	424,269	424,082	SNP	G	T	Homo. Variant		Synonymous	100.00%	100.00%	60	CDS	BBS8	c.561G>T	R187R
2L	91-C	NT_033779	424,326	424,139	SNP	A	G	Homo. Variant		Synonymous	100.00%	100.00%	60	CDS	BBS8	c.618A>G	S206S
2L	91-R	NT_033779	424,326	424,139	SNP	A	G	Homo. Variant		Synonymous	100.00%	100.00%	60	CDS	BBS8	c.618A>G	S206S
2L	91-C	NT_033779	424,332	424,145	SNP	T	A	Homo. Variant		Synonymous	100.00%	100.00%	60	CDS	BBS8	c.624T>A	G208G
2L	91-R	NT_033779	424,332	424,145	SNP	T	A	Homo. Variant		Synonymous	100.00%	100.00%	60	CDS	BBS8	c.624T>A	G208G
2L	91-C	NT_033779	424,482	424,295	SNP	T	C	Homo. Variant		Synonymous	100.00%	100.00%	60	CDS	BBS8	c.774T>C	F258F
2L	91-C	NT_033779	424,554	424,367	SNP	G	A	Homo. Variant		Synonymous	100.00%	100.00%	60	CDS	BBS8	c.846G>A	Q282Q
2L	91-C	NT_033779	424,868	424,681	SNP	C	T	Homo. Variant		Non Synonymous	100.00%	100.00%	60	CDS	BBS8	c.1160C>T	A387V
2L	91-R	NT_033779	424,868	424,681	SNP	C	T	Homo. Variant		Non Synonymous	100.00%	100.00%	60	CDS	BBS8	c.1160C>T	A387V
2L	91-C	NT_033779	425,292	425,105	SNP	T	C	Homo. Variant		Synonymous	96.20%	100.00%	60	CDS	BBS8	c.1464T>C	C488C
2L	91-C	NT_033779	443,676	443,477	SNP	A	G	Homo. Variant		Synonymous	94.10%	100.00%	60	CDS	ex	c.570A>G	G190G
2L	91-C	NT_033779	443,687	443,488	SNP	C	T	Homo. Variant		Non Synonymous	100.00%	100.00%	60	CDS	ex	c.581C>T	S194L
2L	91-C	NT_033779	443,757	443,558	SNP	T	C	Homo. Variant		Synonymous	100.00%	100.00%	60	CDS	ex	c.651T>C	A217A
2L	91-R	NT_033779	445,380	445,180	SNP	G	A	Homo. Variant		Non Synonymous	100.00%	100.00%	60	CDS	ex	c.2273G>A	S758N
2L	91-R	NT_033779	445,384	445,184	SNP	C	T	Homo. Variant		Synonymous	100.00%	100.00%	60	CDS	ex	c.2277C>T	S759S
2L	91-R	NT_033779	447,380	447,180	SNP	C	T	Homo. Variant		Synonymous	100.00%	100.00%	60	CDS	ex	c.4215C>T	N1405N
2L	91-R	NT_033779	449,750	449,545	SNP	C	T	Homo. Variant		Synonymous	100.00%	100.00%	60	CDS	crq	c.1125C>T	E375E
2L	91-R	NT_033779	450,136	449,931	SNP	A	C	Homo. Variant		Non Synonymous	100.00%	100.00%	60	CDS	crq	c.739A>C	S247A
2L	91-C	NT_033779	461,668	461,461	SNP	T	C	Homo. Variant		Non Synonymous	100.00%	100.00%	60	CDS	CG4297	c.3266T>C	D1089G
2L	91-R	NT_033779	473,506	473,293	SNP	C	A	Homo. Variant		Synonymous	100.00%	100.00%	60	CDS	MED15	c.124C>A	R42R
2L	91-R	NT_033779	475,512	475,299	SNP	T	C	Homo. Variant		Synonymous	100.00%	100.00%	60	CDS	MED15	c.1747T>C	L583L
2L	91-R	NT_033779	477,873	477,659	SNP	C	T	Homo. Variant		Synonymous	100.00%	100.00%	60	CDS	cbt	c.615C>T	L205L
2L	91-R	NT_033779	477,926	477,712	SNP	T	C	Homo. Variant		Non Synonymous	100.00%	100.00%	60	CDS	cbt	c.562T>C	T188A
2L	91-R	NT_033779	478,140	477,926	SNP	A	G	Homo. Variant		Synonymous	100.00%	100.00%	60	CDS	cbt	c.348A>G	S116S
2L	91-R	NT_033779	478,194	477,980	SNP	C	A	Homo. Variant		Synonymous	100.00%	100.00%	60	CDS	cbt	c.294C>A	A98A
2L	91-C	NT_033779	524,296	524,058	SNP	A	G	Homo. Variant	Splice in CDS	Synonymous	100.00%	100.00%	60	CDS	ush	c.21A>G	R7R
2L	91-R	NT_033779	524,296	524,058	SNP	A	G	Homo. Variant	Splice in CDS	Synonymous	100.00%	100.00%	60	CDS	ush	c.21A>G	R7R
2L	91-C	NT_033779	537,053	536,800	SNP	C	G	Homo. Variant		Non Synonymous	100.00%	100.00%	60	CDS	ush	c.845C>G	T282S
2L	91-R	NT_033779	537,325	537,072	SNP	G	T	Homo. Variant		Synonymous	100.00%	100.00%	60	CDS	ush	c.1047G>T	R349R
2L	91-R	NT_033779	537,440	537,187	SNP	G	A	Homo. Variant		Non Synonymous	100.00%	100.00%	60	CDS	ush	c.1162G>A	G388S
2L	91-C	NT_033779	537,947	537,694	SNP	A	C	Homo. Variant		Non Synonymous	100.00%	100.00%	60	CDS	ush	c.1552A>C	T518P
2L	91-C	NT_033779	538,001	537,748	SNP	A	C	Homo. Variant	Splice in CDS	Synonymous	100.00%	100.00%	60	CDS	ush	c.1606A>C	R536R
2L	91-C	NT_033779	538,161	537,905	SNP	C	T	Homo. Variant		Synonymous	94.40%	100.00%	51.06	CDS	ush	c.1650C>T	I550I
2L	91-C	NT_033779	538,241	537,985	SNP	T	C	Homo. Variant		Non Synonymous	100.00%	100.00%	60	CDS	ush	c.1730T>C	V577A
2L	91-C	NT_033779	538,533	538,277	SNP	G	A	Homo. Variant		Synonymous	100.00%	100.00%	60	CDS	ush	c.2022G>A	A674A
2L	91-R	NT_033779	538,533	538,277	SNP	G	A	Homo. Variant		Synonymous	100.00%	100.00%	60	CDS	ush	c.2022G>A	A674A
2L	91-C	NT_033779	538,584	538,328	SNP	C	T	Homo. Variant		Synonymous	100.00%	100.00%	60	CDS	ush	c.2073C>T	F691F
2L	91-R	NT_033779	538,584	538,328	SNP	C	T	Homo. Variant		Synonymous	100.00%	100.00%	60	CDS	ush	c.2073C>T	F691F
2L	91-C	NT_033779	538,749	538,493	SNP	G	A	Homo. Variant		Synonymous	100.00%	100.00%	60	CDS	ush	c.2238G>A	Q746Q
2L	91-R	NT_033779	538,749	538,493	SNP	G	A	Homo. Variant		Synonymous	100.00%	100.00%	60	CDS	ush	c.2238G>A	Q746Q
2L	91-C	NT_033779	538,776	538,520	SNP	A	G	Homo. Variant		Synonymous	100.00%	100.00%	60	CDS	ush	c.2265A>G	E755E
2L	91-R	NT_033779	538,776	538,520	SNP	A	G	Homo. Variant		Synonymous	100.00%	100.00%	60	CDS	ush	c.2265A>G	E755E
2L	91-C	NT_033779	538,826	538,570	SNP	G	C	Homo. Variant		Non Synonymous	100.00%	100.00%	60	CDS	ush	c.2315G>C	G772A
2L	91-R	NT_033779	538,826	538,570	SNP	G	C	Homo. Variant		Non Synonymous	100.00%	100.00%	60	CDS	ush	c.2315G>C	G772A
2L	91-C	NT_033779	538,857	538,601	SNP	G	A	Homo. Variant		Synonymous	94.70%	100.00%	60	CDS	ush	c.2346G>A	E782E
2L	91-R	NT_033779	538,857	538,601	SNP	G	A	Homo. Variant		Synonymous	100.00%	100.00%	60	CDS	ush	c.2346G>A	E782E
2L	91-C	NT_033779	539,571	539,315	SNP	C	A	Homo. Variant		Synonymous	100.00%	100.00%	60	CDS	ush	c.3000C>A	R1000R
2L	91-R	NT_033779	539,571	539,315	SNP	C	A	Homo. Variant		Synonymous	100.00%	100.00%	60	CDS	ush	c.3000C>A	R1000R
2L	91-C	NT_033779	539,607	539,351	SNP	C	T	Homo. Variant		Synonymous	100.00%	100.00%	60	CDS	ush	c.3036C>T	N1012N
2L	91-R	NT_033779	539,607	539,351	SNP	C	T	Homo. Variant		Synonymous	100.00%	100.00%	60	CDS	ush	c.3036C>T	N1012N
2L	91-C	NT_033779	539,704	539,448	SNP	C	G	Homo. Variant		Non Synonymous	100.00%	100.00%	60	CDS	ush	c.3133C>G	P1045A
2L	91-R	NT_033779	539,704	539,448	SNP	C	G	Homo. Variant		Non Synonymous	100.00%	100.00%	60	CDS	ush	c.3133C>G	P1045A
2L	91-C	NT_033779	539,942	539,686	SNP	C	T	Homo. Variant		Synonymous	100.00%	100.00%	60	CDS	ush	c.3306C>T	N1102N
2L	91-R	NT_033779	539,942	539,686	SNP	C	T	Homo. Variant		Synonymous	100.00%	100.00%	60	CDS	ush	c.3306C>T	N1102N
2L	91-C	NT_033779	539,948	539,692	SNP	C	T	Homo. Variant		Synonymous	100.00%	100.00%	60	CDS	ush	c.3312C>T	S1104S
2L	91-R	NT_033779	539,948	539,692	SNP	C	T	Homo. Variant		Synonymous	88.90%	100.00%	60	CDS	ush	c.3312C>T	S1104S
2L	91-C	NT_033779	540,105	539,849	SNP	C	T	Homo. Variant		Non Synonymous	100.00%	100.00%	60	CDS	ush	c.3469C>T	P1157S
2L	91-C	NT_033779	540,140	539,884	SNP	G	A	Homo. Variant		Synonymous	100.00%	100.00%	60	CDS	ush	c.3504G>A	L1168L
2L	91-R	NT_033779	540,140	539,884	SNP	G	A	Homo. Variant		Synonymous	92.30%	100.00%	60	CDS	ush	c.3504G>A	L1168L
2L	91-C	NT_033779	540,169	539,913	SNP	G	A	Homo. Variant		Non Synonymous	100.00%	100.00%	60	CDS	ush	c.3533G>A	G1178D
2L	91-C	NT_033779	540,192	539,936	SNP	C	T	Homo. Variant		Synonymous	100.00%	100.00%	60	CDS	ush	c.3556C>T	L1186L
2L	91-R	NT_033779	540,192	539,936	SNP	C	T	Homo. Variant		Synonymous	93.30%	100.00%	53.02	CDS	ush	c.3556C>T	L1186L
2L	91-C	NT_033779	542,031	541,774	SNP	A	G	Homo. Variant		Synonymous	100.00%	100.00%	60	CDS	lwr	c.474A>G	T158T
2L	91-R	NT_033779	542,031	541,774	SNP	A	G	Homo. Variant		Synonymous	100.00%	100.00%	60	CDS	lwr	c.474A>G	T158T
2L	91-C	NT_033779	542,061	541,804	SNP	C	T	Homo. Variant		Synonymous	100.00%	100.00%	60	CDS	lwr	c.444C>T	V148V
2L	91-R	NT_033779	542,061	541,804	SNP	C	T	Homo. Variant		Synonymous	100.00%	100.00%	60	CDS	lwr	c.444C>T	V148V
2L	91-C	NT_033779	542,229	541,972	SNP	A	G	Homo. Variant		Synonymous	100.00%	100.00%	60	CDS	lwr	c.276A>G	V92V
2L	91-R	NT_033779	542,229	541,972	SNP	A	G	Homo. Variant		Synonymous	100.00%	100.00%	60	CDS	lwr	c.276A>G	V92V
2L	91-C	NT_033779	542,232	541,975	SNP	A	G	Homo. Variant		Synonymous	100.00%	100.00%	60	CDS	lwr	c.273A>G	T91T
2L	91-R	NT_033779	542,232	541,975	SNP	A	G	Homo. Variant		Synonymous	100.00%	100.00%	60	CDS	lwr	c.273A>G	T91T
2L	91-C	NT_033779	542,271	542,014	SNP	T	C	Homo. Variant		Synonymous	100.00%	100.00%	60	CDS	lwr	c.234T>C	E78E
2L	91-C	NT_033779	543,753	543,496	SNP	A	G	Homo. Variant		Synonymous	100.00%	100.00%	60	CDS	Spp	c.981A>G	A327A
2L	91-R	NT_033779	543,753	543,496	SNP	A	G	Homo. Variant		Synonymous	100.00%	100.00%	60	CDS	Spp	c.981A>G	A327A
2L	91-C	NT_033779	543,918	543,661	SNP	T	C	Homo. Variant		Synonymous	91.70%	100.00%	60	CDS	Spp	c.816T>C	L272L
2L	91-R	NT_033779	543,918	543,661	SNP	T	C	Homo. Variant		Synonymous	100.00%	100.00%	60	CDS	Spp	c.816T>C	L272L
2L	91-C	NT_033779	544,488	544,231	SNP	T	C	Homo. Variant		Synonymous	100.00%	100.00%	60	CDS	Spp	c.246T>C	K82K
2L	91-R	NT_033779	544,488	544,231	SNP	T	C	Homo. Variant		Synonymous	100.00%	100.00%	60	CDS	Spp	c.246T>C	K82K
2L	91-C	NT_033779	545,661	545,404	SNP	C	G	Homo. Variant		Non Synonymous	94.10%	100.00%	60	CDS	nAcRbeta-21C	c.149C>G	A50G
2L	91-C	NT_033779	545,734	545,477	SNP	C	A	Homo. Variant		Synonymous	95.50%	100.00%	60	CDS	nAcRbeta-21C	c.222C>A	P74P
2L	91-C	NT_033779	545,751	545,494	SNP	A	G	Homo. Variant		Non Synonymous	95.00%	100.00%	60	CDS	nAcRbeta-21C	c.239A>G	E80G
2L	91-C	NT_033779	546,194	545,935	SNP	T	C	Homo. Variant		Synonymous	100.00%	100.00%	60	CDS	nAcRbeta-21C	c.429T>C	G143G
2L	91-R	NT_033779	546,194	545,935	SNP	T	C	Homo. Variant		Synonymous	100.00%	100.00%	60	CDS	nAcRbeta-21C	c.429T>C	G143G
2L	91-C	NT_033779	546,245	545,986	SNP	G	A	Homo. Variant		Synonymous	100.00%	100.00%	60	CDS	nAcRbeta-21C	c.480G>A	R160R
2L	91-R	NT_033779	546,245	545,986	SNP	G	A	Homo. Variant		Synonymous	100.00%	100.00%	60	CDS	nAcRbeta-21C	c.480G>A	R160R
2L	91-C	NT_033779	546,324	546,065	SNP	T	C	Homo. Variant		Synonymous	100.00%	100.00%	60	CDS	nAcRbeta-21C	c.559T>C	L187L
2L	91-R	NT_033779	546,324	546,065	SNP	T	C	Homo. Variant		Synonymous	100.00%	100.00%	60	CDS	nAcRbeta-21C	c.559T>C	L187L
2L	91-C	NT_033779	546,497	546,238	SNP	T	C	Homo. Variant		Synonymous	100.00%	100.00%	60	CDS	nAcRbeta-21C	c.732T>C	A244A
2L	91-R	NT_033779	546,497	546,238	SNP	T	C	Homo. Variant		Synonymous	100.00%	100.00%	60	CDS	nAcRbeta-21C	c.732T>C	A244A
2L	91-C	NT_033779	546,512	546,253	SNP	C	G	Homo. Variant		Synonymous	100.00%	100.00%	60	CDS	nAcRbeta-21C	c.747C>G	S249S
2L	91-R	NT_033779	546,512	546,253	SNP	C	G	Homo. Variant		Synonymous	100.00%	100.00%	60	CDS	nAcRbeta-21C	c.747C>G	S249S
2L	91-C	NT_033779	546,524	546,265	SNP	C	G	Homo. Variant		Synonymous	100.00%	100.00%	60	CDS	nAcRbeta-21C	c.759C>G	A253A
2L	91-R	NT_033779	546,524	546,265	SNP	C	G	Homo. Variant		Synonymous	100.00%	100.00%	60	CDS	nAcRbeta-21C	c.759C>G	A253A
2L	91-C	NT_033779	547,146	546,887	SNP	G	A	Homo. Variant		Synonymous	100.00%	100.00%	60	CDS	nAcRbeta-21C	c.1260G>A	V420V
2L	91-R	NT_033779	547,146	546,887	SNP	G	A	Homo. Variant		Synonymous	100.00%	100.00%	60	CDS	nAcRbeta-21C	c.1260G>A	V420V
2L	91-C	NT_033779	547,188	546,929	SNP	T	C	Homo. Variant		Synonymous	100.00%	100.00%	60	CDS	nAcRbeta-21C	c.1302T>C	I434I
2L	91-R	NT_033779	547,188	546,929	SNP	T	C	Homo. Variant		Synonymous	100.00%	100.00%	60	CDS	nAcRbeta-21C	c.1302T>C	I434I
2L	91-C	NT_033779	547,203	546,944	SNP	C	T	Homo. Variant		Synonymous	88.20%	100.00%	45.13	CDS	nAcRbeta-21C	c.1317C>T	C439C
2L	91-R	NT_033779	547,203	546,944	SNP	C	T	Homo. Variant		Synonymous	100.00%	100.00%	60	CDS	nAcRbeta-21C	c.1317C>T	C439C
2L	91-C	NT_033779	547,209	546,950	SNP	G	A	Homo. Variant		Synonymous	100.00%	100.00%	60	CDS	nAcRbeta-21C	c.1323G>A	V441V
2L	91-R	NT_033779	547,209	546,950	SNP	G	A	Homo. Variant		Synonymous	100.00%	100.00%	60	CDS	nAcRbeta-21C	c.1323G>A	V441V
2L	91-C	NT_033779	554,217	553,955	SNP	G	T	Homo. Variant		Synonymous	100.00%	100.00%	60	CDS	rempA	c.4359G>T	I1453I
2L	91-C	NT_033779	554,292	554,030	SNP	A	G	Homo. Variant		Synonymous	100.00%	100.00%	60	CDS	rempA	c.4284A>G	G1428G
2L	91-C	NT_033779	554,305	554,043	SNP	G	A	Homo. Variant		Non Synonymous	100.00%	100.00%	60	CDS	rempA	c.4271G>A	A1424V
2L	91-C	NT_033779	554,361	554,099	SNP	C	T	Homo. Variant		Synonymous	100.00%	100.00%	60	CDS	rempA	c.4215C>T	A1405A
2L	91-C	NT_033779	554,767	554,505	SNP	T	C	Homo. Variant		Synonymous	100.00%	100.00%	60	CDS	rempA	c.3870T>C	L1290L
2L	91-R	NT_033779	554,767	554,505	SNP	T	C	Homo. Variant		Synonymous	100.00%	100.00%	60	CDS	rempA	c.3870T>C	L1290L
2L	91-C	NT_033779	554,782	554,520	SNP	A	G	Homo. Variant		Synonymous	100.00%	100.00%	60	CDS	rempA	c.3855A>G	D1285D
2L	91-R	NT_033779	554,782	554,520	SNP	A	G	Homo. Variant		Synonymous	100.00%	100.00%	60	CDS	rempA	c.3855A>G	D1285D
2L	91-C	NT_033779	554,833	554,571	SNP	C	A	Homo. Variant		Synonymous	100.00%	100.00%	60	CDS	rempA	c.3804C>A	L1268L
2L	91-R	NT_033779	554,833	554,571	SNP	C	A	Homo. Variant		Synonymous	100.00%	100.00%	60	CDS	rempA	c.3804C>A	L1268L
2L	91-C	NT_033779	554,974	554,712	SNP	A	T	Homo. Variant		Synonymous	100.00%	100.00%	60	CDS	rempA	c.3663A>T	I1221I
2L	91-R	NT_033779	554,974	554,712	SNP	A	T	Homo. Variant		Synonymous	100.00%	100.00%	60	CDS	rempA	c.3663A>T	I1221I
2L	91-C	NT_033779	555,007	554,745	SNP	A	G	Homo. Variant		Synonymous	100.00%	100.00%	60	CDS	rempA	c.3630A>G	S1210S
2L	91-R	NT_033779	555,007	554,745	SNP	A	G	Homo. Variant		Synonymous	100.00%	100.00%	60	CDS	rempA	c.3630A>G	S1210S
2L	91-C	NT_033779	555,085	554,823	SNP	G	A	Homo. Variant		Synonymous	100.00%	100.00%	60	CDS	rempA	c.3552G>A	F1184F
2L	91-R	NT_033779	555,085	554,823	SNP	G	A	Homo. Variant		Synonymous	100.00%	100.00%	60	CDS	rempA	c.3552G>A	F1184F
2L	91-C	NT_033779	555,484	555,222	SNP	T	G	Homo. Variant		Synonymous	100.00%	100.00%	60	CDS	rempA	c.3153T>G	S1051S
2L	91-R	NT_033779	555,484	555,222	SNP	T	G	Homo. Variant		Synonymous	100.00%	100.00%	60	CDS	rempA	c.3153T>G	S1051S
2L	91-C	NT_033779	555,487	555,225	SNP	C	G	Homo. Variant		Synonymous	100.00%	100.00%	60	CDS	rempA	c.3150C>G	S1050S
2L	91-R	NT_033779	555,487	555,225	SNP	C	G	Homo. Variant		Synonymous	100.00%	100.00%	60	CDS	rempA	c.3150C>G	S1050S
2L	91-C	NT_033779	556,139	555,876	SNP	A	T	Homo. Variant		Synonymous	100.00%	100.00%	60	CDS	rempA	c.2562A>T	L854L
2L	91-R	NT_033779	556,139	555,876	SNP	A	T	Homo. Variant		Synonymous	100.00%	100.00%	60	CDS	rempA	c.2562A>T	L854L
2L	91-C	NT_033779	556,223	555,960	SNP	C	G	Homo. Variant		Synonymous	100.00%	100.00%	60	CDS	rempA	c.2478C>G	A826A
2L	91-R	NT_033779	556,223	555,960	SNP	C	G	Homo. Variant		Synonymous	100.00%	100.00%	60	CDS	rempA	c.2478C>G	A826A
2L	91-C	NT_033779	556,253	555,990	SNP	C	T	Homo. Variant		Synonymous	100.00%	100.00%	60	CDS	rempA	c.2448C>T	Q816Q
2L	91-R	NT_033779	556,253	555,990	SNP	C	T	Homo. Variant		Synonymous	100.00%	100.00%	60	CDS	rempA	c.2448C>T	Q816Q
2L	91-C	NT_033779	556,538	556,275	SNP	T	C	Homo. Variant		Synonymous	100.00%	100.00%	60	CDS	rempA	c.2163T>C	P721P
2L	91-R	NT_033779	556,538	556,275	SNP	T	C	Homo. Variant		Synonymous	100.00%	100.00%	60	CDS	rempA	c.2163T>C	P721P
2L	91-C	NT_033779	556,628	556,365	SNP	T	C	Homo. Variant		Synonymous	100.00%	100.00%	60	CDS	rempA	c.2073T>C	Q691Q
2L	91-C	NT_033779	556,688	556,425	SNP	G	C	Homo. Variant		Synonymous	100.00%	100.00%	60	CDS	rempA	c.2013G>C	L671L
2L	91-R	NT_033779	556,729	556,466	SNP	A	G	Homo. Variant		Synonymous	100.00%	100.00%	60	CDS	rempA	c.1972A>G	L658L
2L	91-R	NT_033779	556,781	556,518	SNP	T	C	Homo. Variant		Synonymous	100.00%	100.00%	60	CDS	rempA	c.1920T>C	E640E
2L	91-C	NT_033779	556,820	556,557	SNP	A	T	Homo. Variant		Synonymous	100.00%	100.00%	60	CDS	rempA	c.1881A>T	T627T
2L	91-R	NT_033779	557,008	556,745	SNP	C	A	Homo. Variant		Non Synonymous	100.00%	100.00%	60	CDS	rempA	c.1693C>A	V565L
2L	91-R	NT_033779	557,027	556,764	SNP	C	T	Homo. Variant		Synonymous	100.00%	100.00%	60	CDS	rempA	c.1674C>T	L558L
2L	91-R	NT_033779	557,036	556,773	SNP	T	G	Homo. Variant		Synonymous	100.00%	100.00%	60	CDS	rempA	c.1665T>G	G555G
2L	91-C	NT_033779	557,120	556,857	SNP	A	C	Homo. Variant		Synonymous	96.20%	100.00%	60	CDS	rempA	c.1581A>C	G527G
2L	91-R	NT_033779	557,120	556,857	SNP	A	C	Homo. Variant		Synonymous	100.00%	100.00%	60	CDS	rempA	c.1581A>C	G527G
2L	91-C	NT_033779	557,147	556,884	SNP	C	T	Homo. Variant		Synonymous	100.00%	100.00%	60	CDS	rempA	c.1554C>T	L518L
2L	91-R	NT_033779	557,147	556,884	SNP	C	T	Homo. Variant		Synonymous	100.00%	100.00%	60	CDS	rempA	c.1554C>T	L518L
2L	91-R	NT_033779	557,213	556,950	SNP	A	G	Homo. Variant		Synonymous	100.00%	100.00%	60	CDS	rempA	c.1488A>G	S496S
2L	91-C	NT_033779	557,231	556,968	SNP	T	A	Homo. Variant		Synonymous	100.00%	100.00%	60	CDS	rempA	c.1470T>A	T490T
2L	91-R	NT_033779	557,231	556,968	SNP	T	A	Homo. Variant		Synonymous	100.00%	100.00%	60	CDS	rempA	c.1470T>A	T490T
2L	91-C	NT_033779	557,261	556,998	SNP	G	A	Homo. Variant		Synonymous	100.00%	100.00%	60	CDS	rempA	c.1440G>A	F480F
2L	91-R	NT_033779	557,261	556,998	SNP	G	A	Homo. Variant		Synonymous	100.00%	100.00%	60	CDS	rempA	c.1440G>A	F480F
2L	91-C	NT_033779	557,303	557,040	SNP	T	C	Homo. Variant		Synonymous	100.00%	100.00%	60	CDS	rempA	c.1398T>C	S466S
2L	91-R	NT_033779	557,303	557,040	SNP	T	C	Homo. Variant		Synonymous	100.00%	100.00%	60	CDS	rempA	c.1398T>C	S466S
2L	91-C	NT_033779	557,330	557,067	SNP	C	T	Homo. Variant		Synonymous	100.00%	100.00%	60	CDS	rempA	c.1371C>T	L457L
2L	91-C	NT_033779	557,531	557,268	SNP	T	A	Homo. Variant		Synonymous	100.00%	100.00%	60	CDS	rempA	c.1170T>A	L390L
2L	91-C	NT_033779	557,549	557,286	SNP	T	C	Homo. Variant		Synonymous	100.00%	100.00%	60	CDS	rempA	c.1152T>C	E384E
2L	91-C	NT_033779	557,897	557,634	SNP	C	T	Homo. Variant		Synonymous	100.00%	100.00%	60	CDS	rempA	c.804C>T	E268E
2L	91-C	NT_033779	558,037	557,774	SNP	G	T	Homo. Variant		Synonymous	100.00%	100.00%	60	CDS	rempA	c.720G>T	G240G
2L	91-C	NT_033779	558,076	557,813	SNP	A	G	Homo. Variant		Synonymous	100.00%	100.00%	60	CDS	rempA	c.681A>G	L227L
2L	91-C	NT_033779	558,247	557,984	SNP	T	G	Homo. Variant		Synonymous	100.00%	100.00%	60	CDS	rempA	c.570T>G	G190G
2L	91-C	NT_033779	558,339	558,076	SNP	G	T	Homo. Variant		Synonymous	100.00%	100.00%	60	CDS	rempA	c.478G>T	R160R
2L	91-C	NT_033779	558,376	558,113	SNP	C	G	Homo. Variant		Synonymous	100.00%	100.00%	60	CDS	rempA	c.441C>G	P147P
2L	91-R	NT_033779	558,451	558,188	SNP	C	T	Homo. Variant		Synonymous	100.00%	100.00%	60	CDS	rempA	c.366C>T	E122E
2L	91-C	NT_033779	558,510	558,247	SNP	G	A	Homo. Variant		Synonymous	100.00%	100.00%	60	CDS	rempA	c.307G>A	L103L
2L	91-C	NT_033779	558,570	558,307	SNP	A	G	Homo. Variant		Synonymous	100.00%	100.00%	60	CDS	rempA	c.247A>G	L83L
2L	91-R	NT_033779	558,570	558,307	SNP	A	G	Homo. Variant		Synonymous	100.00%	100.00%	60	CDS	rempA	c.247A>G	L83L
2L	91-C	NT_033779	558,652	558,389	SNP	C	T	Homo. Variant		Synonymous	100.00%	100.00%	60	CDS	rempA	c.165C>T	V55V
2L	91-R	NT_033779	558,652	558,389	SNP	C	T	Homo. Variant		Synonymous	100.00%	100.00%	60	CDS	rempA	c.165C>T	V55V
2L	91-C	NT_033779	558,790	558,527	SNP	T	C	Homo. Variant		Synonymous	100.00%	100.00%	60	CDS	rempA	c.27T>C	R9R
2L	91-R	NT_033779	558,802	558,539	SNP	A	C	Homo. Variant		Synonymous	100.00%	100.00%	60	CDS	rempA	c.15A>C	G5G
2L	91-C	NT_033779	558,886	558,622	SNP	T	C	Homo. Variant		Synonymous	100.00%	100.00%	60	CDS	rempA	c.141T>C	A47A
2L	91-C	NT_033779	558,928	558,664	SNP	G	A	Homo. Variant		Synonymous	100.00%	100.00%	60	CDS	rempA	c.99G>A	A33A
2L	91-C	NT_033779	560,157	559,887	SNP	G	C	Homo. Variant		Synonymous	100.00%	100.00%	60	CDS	CG2789	c.189G>C	A63A
2L	91-R	NT_033779	560,157	559,887	SNP	G	C	Homo. Variant		Synonymous	100.00%	100.00%	60	CDS	CG2789	c.189G>C	A63A
2L	91-C	NT_033779	560,190	559,920	SNP	T	C	Homo. Variant		Synonymous	100.00%	100.00%	60	CDS	CG2789	c.222T>C	R74R
2L	91-R	NT_033779	560,190	559,920	SNP	T	C	Homo. Variant		Synonymous	100.00%	100.00%	60	CDS	CG2789	c.222T>C	R74R
2L	91-C	NT_033779	560,384	560,114	SNP	T	C	Homo. Variant		Synonymous	100.00%	100.00%	60	CDS	CG2789	c.357T>C	V119V
2L	91-R	NT_033779	560,384	560,114	SNP	T	C	Homo. Variant		Synonymous	100.00%	100.00%	60	CDS	CG2789	c.357T>C	V119V
2L	91-R	NT_033779	560,395	560,125	SNP	C	T	Homo. Variant		Non Synonymous	100.00%	100.00%	60	CDS	CG2789	c.368C>T	A123V
2L	91-R	NT_033779	560,585	560,315	SNP	A	G	Homo. Variant		Synonymous	100.00%	100.00%	60	CDS	CG2789	c.558A>G	.186.
2L	91-C	NT_033779	561,156	560,886	SNP	C	G	Homo. Variant		Non Synonymous	100.00%	100.00%	60	CDS	CG11835	c.2296C>G	A766P
2L	91-C	NT_033779	561,171	560,901	SNP	C	G	Homo. Variant		Non Synonymous	100.00%	100.00%	60	CDS	CG11835	c.2281C>G	A761P
2L	91-C	NT_033779	561,240	560,970	SNP	C	A	Homo. Variant		Non Synonymous	100.00%	100.00%	60	CDS	CG11835	c.2212C>A	A738S
2L	91-R	NT_033779	561,247	560,977	SNP	C	T	Homo. Variant		Synonymous	100.00%	100.00%	60	CDS	CG11835	c.2205C>T	Q735Q
2L	91-C	NT_033779	561,283	561,013	SNP	T	C	Homo. Variant		Synonymous	100.00%	100.00%	60	CDS	CG11835	c.2169T>C	K723K
2L	91-C	NT_033779	561,391	561,121	SNP	C	A	Homo. Variant		Synonymous	91.70%	100.00%	44.93	CDS	CG11835	c.2061C>A	G687G
2L	91-R	NT_033779	561,391	561,121	SNP	C	A	Homo. Variant		Synonymous	100.00%	100.00%	60	CDS	CG11835	c.2061C>A	G687G
2L	91-C	NT_033779	561,454	561,184	SNP	C	T	Homo. Variant		Synonymous	100.00%	100.00%	60	CDS	CG11835	c.1998C>T	Q666Q
2L	91-C	NT_033779	561,493	561,223	SNP	G	C	Homo. Variant		Non Synonymous	100.00%	100.00%	60	CDS	CG11835	c.1959G>C	I653M
2L	91-C	NT_033779	561,536	561,266	SNP	A	G	Homo. Variant		Non Synonymous	100.00%	100.00%	60	CDS	CG11835	c.1916A>G	V639A
2L	91-R	NT_033779	561,642	561,372	SNP	G	A	Homo. Variant		Synonymous	100.00%	100.00%	60	CDS	CG11835	c.1810G>A	L604L
2L	91-R	NT_033779	561,666	561,396	SNP	T	C	Homo. Variant		Non Synonymous	100.00%	100.00%	60	CDS	CG11835	c.1786T>C	T596A
2L	91-C	NT_033779	561,676	561,406	SNP	T	C	Homo. Variant		Synonymous	100.00%	100.00%	60	CDS	CG11835	c.1776T>C	V592V
2L	91-R	NT_033779	561,676	561,406	SNP	T	C	Homo. Variant		Synonymous	100.00%	100.00%	60	CDS	CG11835	c.1776T>C	V592V
2L	91-R	NT_033779	561,831	561,561	SNP	G	T	Homo. Variant		Non Synonymous	100.00%	100.00%	60	CDS	CG11835	c.1621G>T	P541T
2L	91-R	NT_033779	561,858	561,588	SNP	C	A	Homo. Variant		Non Synonymous	100.00%	100.00%	60	CDS	CG11835	c.1594C>A	V532F
2L	91-C	NT_033779	561,875	561,605	SNP	G	T	Homo. Variant		Non Synonymous	66.70%	99.80%	6	CDS	CG11835	c.1577G>T	P526Q
2L	91-R	NT_033779	561,887	561,616	SNP	T	C	Homo. Variant		Synonymous	100.00%	100.00%	60	CDS	CG11835	c.1566T>C	K522K
2L	91-R	NT_033779	561,921	561,650	SNP	T	G	Homo. Variant		Non Synonymous	100.00%	100.00%	60	CDS	CG11835	c.1532T>G	E511A
2L	91-R	NT_033779	562,031	561,760	SNP	A	G	Homo. Variant		Synonymous	100.00%	100.00%	60	CDS	CG11835	c.1422A>G	G474G
2L	91-R	NT_033779	562,043	561,772	SNP	G	T	Homo. Variant		Synonymous	100.00%	100.00%	60	CDS	CG11835	c.1410G>T	S470S
2L	91-C	NT_033779	562,328	562,057	SNP	A	G	Homo. Variant		Synonymous	100.00%	100.00%	60	CDS	CG11835	c.1125A>G	A375A
2L	91-C	NT_033779	562,589	562,318	SNP	T	G	Homo. Variant		Synonymous	100.00%	100.00%	60	CDS	CG11835	c.864T>G	P288P
2L	91-C	NT_033779	562,591	562,320	SNP	G	A	Homo. Variant		Non Synonymous	100.00%	100.00%	60	CDS	CG11835	c.862G>A	P288S
2L	91-C	NT_033779	562,695	562,424	SNP	A	G	Homo. Variant		Non Synonymous	100.00%	100.00%	60	CDS	CG11835	c.758A>G	L253P
2L	91-C	NT_033779	562,715	562,444	SNP	C	A	Homo. Variant		Synonymous	100.00%	100.00%	60	CDS	CG11835	c.738C>A	T246T
2L	91-C	NT_033779	562,824	562,553	SNP	C	A	Homo. Variant		Non Synonymous	90.90%	100.00%	60	CDS	CG11835	c.629C>A	G210V
2L	91-C	NT_033779	563,009	562,738	SNP	A	G	Homo. Variant		Synonymous	100.00%	100.00%	60	CDS	CG11835	c.444A>G	D148D
2L	91-C	NT_033779	563,015	562,744	SNP	A	C	Homo. Variant		Synonymous	100.00%	100.00%	60	CDS	CG11835	c.438A>C	V146V
2L	91-C	NT_033779	563,033	562,762	SNP	G	A	Homo. Variant		Synonymous	100.00%	100.00%	60	CDS	CG11835	c.420G>A	D140D
2L	91-C	NT_033779	563,051	562,780	SNP	G	A	Homo. Variant		Synonymous	95.50%	100.00%	60	CDS	CG11835	c.402G>A	L134L
2L	91-R	NT_033779	563,051	562,780	SNP	G	A	Homo. Variant		Synonymous	100.00%	100.00%	60	CDS	CG11835	c.402G>A	L134L
2L	91-C	NT_033779	563,053	562,782	SNP	G	C	Homo. Variant		Non Synonymous	100.00%	100.00%	60	CDS	CG11835	c.400G>C	L134V
2L	91-R	NT_033779	563,053	562,782	SNP	G	C	Homo. Variant		Non Synonymous	100.00%	100.00%	60	CDS	CG11835	c.400G>C	L134V
2L	91-C	NT_033779	563,078	562,807	SNP	C	T	Homo. Variant		Synonymous	100.00%	100.00%	60	CDS	CG11835	c.375C>T	G125G
2L	91-R	NT_033779	563,078	562,807	SNP	C	T	Homo. Variant		Synonymous	91.70%	100.00%	47.59	CDS	CG11835	c.375C>T	G125G
2L	91-C	NT_033779	563,084	562,813	SNP	T	C	Homo. Variant		Synonymous	100.00%	100.00%	60	CDS	CG11835	c.369T>C	Q123Q
2L	91-R	NT_033779	563,084	562,813	SNP	T	C	Homo. Variant		Synonymous	100.00%	100.00%	60	CDS	CG11835	c.369T>C	Q123Q
2L	91-C	NT_033779	563,126	562,855	SNP	T	C	Homo. Variant		Synonymous	100.00%	100.00%	60	CDS	CG11835	c.327T>C	T109T
2L	91-R	NT_033779	563,126	562,855	SNP	T	C	Homo. Variant		Synonymous	100.00%	100.00%	60	CDS	CG11835	c.327T>C	T109T
2L	91-R	NT_033779	564,804	564,529	SNP	T	C	Homo. Variant		Synonymous	100.00%	100.00%	60	CDS	CG2794	c.303T>C	L101L
2L	91-C	NT_033779	565,062	564,787	SNP	A	G	Homo. Variant		Synonymous	100.00%	100.00%	60	CDS	CG2794	c.561A>G	L187L
2L	91-R	NT_033779	565,062	564,787	SNP	A	G	Homo. Variant		Synonymous	100.00%	100.00%	60	CDS	CG2794	c.561A>G	L187L
2L	91-C	NT_033779	565,068	564,793	SNP	T	A	Homo. Variant		Synonymous	100.00%	100.00%	60	CDS	CG2794	c.567T>A	I189I
2L	91-R	NT_033779	565,068	564,793	SNP	T	A	Homo. Variant		Synonymous	88.90%	100.00%	60	CDS	CG2794	c.567T>A	I189I
2L	91-C	NT_033779	565,164	564,889	SNP	T	G	Homo. Variant		Non Synonymous	94.10%	100.00%	60	CDS	CG2794	c.663T>G	S221R
2L	91-C	NT_033779	565,821	565,546	SNP	A	T	Homo. Variant		Synonymous	100.00%	100.00%	60	CDS	CG2794	c.1320A>T	L440L
2L	91-C	NT_033779	565,832	565,557	SNP	A	T	Homo. Variant		Non Synonymous	95.20%	100.00%	60	CDS	CG2794	c.1331A>T	K444M
2L	91-C	NT_033779	566,133	565,858	SNP	T	C	Homo. Variant		Synonymous	100.00%	100.00%	60	CDS	CG2794	c.1632T>C	A544A
2L	91-R	NT_033779	566,133	565,858	SNP	T	C	Homo. Variant		Synonymous	100.00%	100.00%	60	CDS	CG2794	c.1632T>C	A544A
2L	91-C	NT_033779	566,514	566,239	SNP	C	T	Homo. Variant		Synonymous	100.00%	100.00%	60	CDS	CG2794	c.2013C>T	S671S
2L	91-R	NT_033779	566,514	566,239	SNP	C	T	Homo. Variant		Synonymous	100.00%	100.00%	60	CDS	CG2794	c.2013C>T	S671S
2L	91-C	NT_033779	566,965	566,687	SNP	A	T	Homo. Variant		Synonymous	100.00%	100.00%	60	CDS	Nle	c.1320A>T	T440T
2L	91-R	NT_033779	566,965	566,687	SNP	A	T	Homo. Variant		Synonymous	100.00%	100.00%	60	CDS	Nle	c.1320A>T	T440T
2L	91-C	NT_033779	567,076	566,798	SNP	T	C	Homo. Variant		Synonymous	100.00%	100.00%	60	CDS	Nle	c.1209T>C	R403R
2L	91-R	NT_033779	567,076	566,798	SNP	T	C	Homo. Variant		Synonymous	100.00%	100.00%	60	CDS	Nle	c.1209T>C	R403R
2L	91-C	NT_033779	567,479	567,201	SNP	G	A	Homo. Variant		Synonymous	100.00%	100.00%	60	CDS	Nle	c.864G>A	F288F
2L	91-R	NT_033779	567,479	567,201	SNP	G	A	Homo. Variant		Synonymous	100.00%	100.00%	60	CDS	Nle	c.864G>A	F288F
2L	91-C	NT_033779	567,764	567,486	SNP	A	G	Homo. Variant		Synonymous	100.00%	100.00%	60	CDS	Nle	c.579A>G	G193G
2L	91-R	NT_033779	567,764	567,486	SNP	A	G	Homo. Variant		Synonymous	100.00%	100.00%	60	CDS	Nle	c.579A>G	G193G
2L	91-C	NT_033779	567,920	567,642	SNP	G	A	Homo. Variant		Synonymous	100.00%	100.00%	60	CDS	Nle	c.423G>A	T141T
2L	91-R	NT_033779	567,920	567,642	SNP	G	A	Homo. Variant		Synonymous	100.00%	100.00%	60	CDS	Nle	c.423G>A	T141T
2L	91-C	NT_033779	567,968	567,690	SNP	C	T	Homo. Variant		Synonymous	100.00%	100.00%	60	CDS	Nle	c.375C>T	L125L
2L	91-R	NT_033779	567,968	567,690	SNP	C	T	Homo. Variant		Synonymous	100.00%	100.00%	60	CDS	Nle	c.375C>T	L125L
2L	91-C	NT_033779	568,001	567,723	SNP	G	A	Homo. Variant		Synonymous	100.00%	100.00%	60	CDS	Nle	c.342G>A	S114S
2L	91-R	NT_033779	568,001	567,723	SNP	G	A	Homo. Variant		Synonymous	100.00%	100.00%	60	CDS	Nle	c.342G>A	S114S
2L	91-C	NT_033779	568,073	567,795	SNP	T	C	Homo. Variant		Synonymous	100.00%	100.00%	60	CDS	Nle	c.270T>C	E90E
2L	91-R	NT_033779	568,073	567,795	SNP	T	C	Homo. Variant		Synonymous	100.00%	100.00%	60	CDS	Nle	c.270T>C	E90E
2L	91-C	NT_033779	568,076	567,798	SNP	G	C	Homo. Variant		Synonymous	100.00%	100.00%	60	CDS	Nle	c.267G>C	T89T
2L	91-R	NT_033779	568,076	567,798	SNP	G	C	Homo. Variant		Synonymous	100.00%	100.00%	60	CDS	Nle	c.267G>C	T89T
2L	91-C	NT_033779	568,079	567,801	SNP	G	A	Homo. Variant		Synonymous	100.00%	100.00%	60	CDS	Nle	c.264G>A	D88D
2L	91-R	NT_033779	568,079	567,801	SNP	G	A	Homo. Variant		Synonymous	100.00%	100.00%	60	CDS	Nle	c.264G>A	D88D
2L	91-C	NT_033779	568,193	567,915	SNP	A	T	Homo. Variant		Synonymous	100.00%	100.00%	60	CDS	Nle	c.150A>T	G50G
2L	91-R	NT_033779	568,193	567,915	SNP	A	T	Homo. Variant		Synonymous	100.00%	100.00%	60	CDS	Nle	c.150A>T	G50G
2L	91-C	NT_033779	568,921	568,643	SNP	T	C	Homo. Variant		Synonymous	100.00%	100.00%	60	CDS	CG2807	c.73T>C	L25L
2L	91-R	NT_033779	568,921	568,643	SNP	T	C	Homo. Variant		Synonymous	100.00%	100.00%	60	CDS	CG2807	c.73T>C	L25L
2L	91-C	NT_033779	569,025	568,747	SNP	T	C	Homo. Variant		Synonymous	100.00%	100.00%	60	CDS	CG2807	c.177T>C	R59R
2L	91-R	NT_033779	569,025	568,747	SNP	T	C	Homo. Variant		Synonymous	100.00%	100.00%	60	CDS	CG2807	c.177T>C	R59R
2L	91-C	NT_033779	569,145	568,867	SNP	A	G	Homo. Variant		Synonymous	100.00%	100.00%	60	CDS	CG2807	c.297A>G	L99L
2L	91-R	NT_033779	569,145	568,867	SNP	A	G	Homo. Variant		Synonymous	100.00%	100.00%	60	CDS	CG2807	c.297A>G	L99L
2L	91-C	NT_033779	569,160	568,882	SNP	G	A	Homo. Variant		Synonymous	100.00%	100.00%	60	CDS	CG2807	c.312G>A	Q104Q
2L	91-R	NT_033779	569,160	568,882	SNP	G	A	Homo. Variant		Synonymous	100.00%	100.00%	60	CDS	CG2807	c.312G>A	Q104Q
2L	91-C	NT_033779	569,364	569,086	SNP	T	A	Homo. Variant		Synonymous	100.00%	100.00%	60	CDS	CG2807	c.516T>A	S172S
2L	91-C	NT_033779	569,814	569,536	SNP	A	G	Homo. Variant		Synonymous	100.00%	100.00%	60	CDS	CG2807	c.909A>G	T303T
2L	91-R	NT_033779	569,814	569,536	SNP	A	G	Homo. Variant		Synonymous	100.00%	100.00%	60	CDS	CG2807	c.909A>G	T303T
2L	91-C	NT_033779	569,838	569,560	SNP	C	T	Homo. Variant		Synonymous	100.00%	100.00%	60	CDS	CG2807	c.933C>T	S311S
2L	91-R	NT_033779	569,838	569,560	SNP	C	T	Homo. Variant		Synonymous	100.00%	100.00%	60	CDS	CG2807	c.933C>T	S311S
2L	91-C	NT_033779	569,853	569,575	SNP	T	C	Homo. Variant		Synonymous	100.00%	100.00%	60	CDS	CG2807	c.948T>C	T316T
2L	91-R	NT_033779	569,853	569,575	SNP	T	C	Homo. Variant		Synonymous	100.00%	100.00%	60	CDS	CG2807	c.948T>C	T316T
2L	91-C	NT_033779	569,910	569,632	SNP	C	T	Homo. Variant		Synonymous	100.00%	100.00%	60	CDS	CG2807	c.1005C>T	S335S
2L	91-R	NT_033779	569,910	569,632	SNP	C	T	Homo. Variant		Synonymous	100.00%	100.00%	60	CDS	CG2807	c.1005C>T	S335S
2L	91-C	NT_033779	569,940	569,662	SNP	T	C	Homo. Variant		Synonymous	100.00%	100.00%	60	CDS	CG2807	c.1035T>C	R345R
2L	91-R	NT_033779	569,940	569,662	SNP	T	C	Homo. Variant		Synonymous	100.00%	100.00%	60	CDS	CG2807	c.1035T>C	R345R
2L	91-C	NT_033779	569,952	569,674	SNP	G	T	Homo. Variant		Synonymous	100.00%	100.00%	60	CDS	CG2807	c.1047G>T	T349T
2L	91-R	NT_033779	569,952	569,674	SNP	G	T	Homo. Variant		Synonymous	100.00%	100.00%	60	CDS	CG2807	c.1047G>T	T349T
2L	91-C	NT_033779	569,979	569,701	SNP	T	G	Homo. Variant		Synonymous	100.00%	100.00%	60	CDS	CG2807	c.1074T>G	T358T
2L	91-R	NT_033779	569,979	569,701	SNP	T	G	Homo. Variant		Synonymous	100.00%	100.00%	60	CDS	CG2807	c.1074T>G	T358T
2L	91-C	NT_033779	569,982	569,704	SNP	T	C	Homo. Variant		Synonymous	100.00%	100.00%	60	CDS	CG2807	c.1077T>C	P359P
2L	91-R	NT_033779	569,982	569,704	SNP	T	C	Homo. Variant		Synonymous	100.00%	100.00%	60	CDS	CG2807	c.1077T>C	P359P
2L	91-C	NT_033779	569,997	569,719	SNP	C	T	Homo. Variant		Synonymous	92.30%	100.00%	60	CDS	CG2807	c.1092C>T	A364A
2L	91-R	NT_033779	569,997	569,719	SNP	C	T	Homo. Variant		Synonymous	100.00%	100.00%	60	CDS	CG2807	c.1092C>T	A364A
2L	91-C	NT_033779	570,117	569,839	SNP	C	A	Homo. Variant		Synonymous	93.80%	100.00%	56.79	CDS	CG2807	c.1212C>A	P404P
2L	91-R	NT_033779	570,117	569,839	SNP	C	A	Homo. Variant		Synonymous	91.70%	100.00%	33.03	CDS	CG2807	c.1212C>A	P404P
2L	91-C	NT_033779	570,177	569,899	SNP	G	A	Homo. Variant		Synonymous	100.00%	100.00%	60	CDS	CG2807	c.1272G>A	K424K
2L	91-R	NT_033779	570,177	569,899	SNP	G	A	Homo. Variant		Synonymous	100.00%	100.00%	60	CDS	CG2807	c.1272G>A	K424K
2L	91-C	NT_033779	570,180	569,902	SNP	A	G	Homo. Variant		Synonymous	100.00%	100.00%	60	CDS	CG2807	c.1275A>G	E425E
2L	91-R	NT_033779	570,180	569,902	SNP	A	G	Homo. Variant		Synonymous	100.00%	100.00%	60	CDS	CG2807	c.1275A>G	E425E
2L	91-C	NT_033779	570,459	570,181	SNP	G	A	Homo. Variant		Synonymous	100.00%	100.00%	60	CDS	CG2807	c.1554G>A	V518V
2L	91-R	NT_033779	570,459	570,181	SNP	G	A	Homo. Variant		Synonymous	100.00%	100.00%	60	CDS	CG2807	c.1554G>A	V518V
2L	91-C	NT_033779	570,804	570,526	SNP	A	T	Homo. Variant		Synonymous	100.00%	100.00%	60	CDS	CG2807	c.1899A>T	I633I
2L	91-R	NT_033779	570,804	570,526	SNP	A	T	Homo. Variant		Synonymous	100.00%	100.00%	60	CDS	CG2807	c.1899A>T	I633I
2L	91-C	NT_033779	570,885	570,607	SNP	A	G	Homo. Variant		Synonymous	100.00%	100.00%	60	CDS	CG2807	c.1980A>G	V660V
2L	91-R	NT_033779	570,885	570,607	SNP	A	G	Homo. Variant		Synonymous	100.00%	100.00%	60	CDS	CG2807	c.1980A>G	V660V
2L	91-C	NT_033779	570,951	570,673	SNP	C	G	Homo. Variant		Synonymous	100.00%	100.00%	60	CDS	CG2807	c.2046C>G	P682P
2L	91-R	NT_033779	570,951	570,673	SNP	C	G	Homo. Variant		Synonymous	100.00%	100.00%	60	CDS	CG2807	c.2046C>G	P682P
2L	91-C	NT_033779	571,197	570,919	SNP	A	G	Homo. Variant		Synonymous	100.00%	100.00%	60	CDS	CG2807	c.2292A>G	L764L
2L	91-R	NT_033779	571,197	570,919	SNP	A	G	Homo. Variant		Synonymous	100.00%	100.00%	60	CDS	CG2807	c.2292A>G	L764L
2L	91-C	NT_033779	571,203	570,925	SNP	G	T	Homo. Variant		Synonymous	100.00%	100.00%	60	CDS	CG2807	c.2298G>T	P766P
2L	91-R	NT_033779	571,203	570,925	SNP	G	T	Homo. Variant		Synonymous	100.00%	100.00%	60	CDS	CG2807	c.2298G>T	P766P
2L	91-C	NT_033779	571,596	571,318	SNP	C	T	Homo. Variant		Synonymous	100.00%	100.00%	60	CDS	CG2807	c.2691C>T	N897N
2L	91-R	NT_033779	571,596	571,318	SNP	C	T	Homo. Variant		Synonymous	100.00%	100.00%	60	CDS	CG2807	c.2691C>T	N897N
2L	91-C	NT_033779	571,635	571,357	SNP	G	A	Homo. Variant		Synonymous	100.00%	100.00%	60	CDS	CG2807	c.2730G>A	K910K
2L	91-C	NT_033779	571,659	571,381	SNP	A	T	Homo. Variant		Synonymous	100.00%	100.00%	60	CDS	CG2807	c.2754A>T	A918A
2L	91-R	NT_033779	571,659	571,381	SNP	A	T	Homo. Variant		Synonymous	100.00%	100.00%	60	CDS	CG2807	c.2754A>T	A918A
2L	91-C	NT_033779	571,662	571,384	SNP	T	C	Homo. Variant		Synonymous	100.00%	100.00%	60	CDS	CG2807	c.2757T>C	D919D
2L	91-R	NT_033779	571,662	571,384	SNP	T	C	Homo. Variant		Synonymous	100.00%	100.00%	60	CDS	CG2807	c.2757T>C	D919D
2L	91-C	NT_033779	571,716	571,438	SNP	A	G	Homo. Variant		Synonymous	100.00%	100.00%	60	CDS	CG2807	c.2811A>G	Q937Q
2L	91-R	NT_033779	571,716	571,438	SNP	A	G	Homo. Variant		Synonymous	100.00%	100.00%	60	CDS	CG2807	c.2811A>G	Q937Q
2L	91-C	NT_033779	571,728	571,450	SNP	T	C	Homo. Variant		Synonymous	100.00%	100.00%	60	CDS	CG2807	c.2823T>C	T941T
2L	91-R	NT_033779	571,728	571,450	SNP	T	C	Homo. Variant		Synonymous	100.00%	100.00%	60	CDS	CG2807	c.2823T>C	T941T
2L	91-C	NT_033779	571,746	571,468	SNP	G	A	Homo. Variant		Synonymous	100.00%	100.00%	60	CDS	CG2807	c.2841G>A	L947L
2L	91-R	NT_033779	571,746	571,468	SNP	G	A	Homo. Variant		Synonymous	100.00%	100.00%	60	CDS	CG2807	c.2841G>A	L947L
2L	91-C	NT_033779	572,166	571,888	SNP	C	T	Homo. Variant		Synonymous	100.00%	100.00%	60	CDS	CG2807	c.3261C>T	S1087S
2L	91-C	NT_033779	572,463	572,185	SNP	A	C	Homo. Variant		Synonymous	100.00%	100.00%	60	CDS	CG2807	c.3558A>C	S1186S
2L	91-R	NT_033779	572,463	572,185	SNP	A	C	Homo. Variant		Synonymous	100.00%	100.00%	60	CDS	CG2807	c.3558A>C	S1186S
2L	91-R	NT_033779	572,559	572,281	SNP	A	T	Homo. Variant		Synonymous	100.00%	100.00%	60	CDS	CG2807	c.3654A>T	L1218L
2L	91-C	NT_033779	572,724	572,446	SNP	A	G	Homo. Variant		Synonymous	100.00%	100.00%	60	CDS	CG2807	c.3819A>G	L1273L
2L	91-R	NT_033779	572,724	572,446	SNP	A	G	Homo. Variant		Synonymous	100.00%	100.00%	60	CDS	CG2807	c.3819A>G	L1273L
2L	91-C	NT_033779	572,826	572,548	SNP	G	T	Homo. Variant		Synonymous	100.00%	100.00%	60	CDS	CG2807	c.3921G>T	S1307S
2L	91-R	NT_033779	572,826	572,548	SNP	G	T	Homo. Variant		Synonymous	100.00%	100.00%	60	CDS	CG2807	c.3921G>T	S1307S
2L	91-C	NT_033779	573,881	573,602	SNP	C	T	Homo. Variant		Synonymous	100.00%	100.00%	60	CDS	Ipk2	c.534C>T	G178G
2L	91-R	NT_033779	573,881	573,602	SNP	C	T	Homo. Variant		Synonymous	100.00%	100.00%	60	CDS	Ipk2	c.534C>T	G178G
2L	91-R	NT_033779	574,004	573,725	SNP	C	T	Homo. Variant		Synonymous	100.00%	100.00%	60	CDS	Ipk2	c.411C>T	E137E
2L	91-C	NT_033779	574,019	573,740	SNP	G	A	Homo. Variant		Synonymous	100.00%	100.00%	60	CDS	Ipk2	c.396G>A	N132N
2L	91-R	NT_033779	574,019	573,740	SNP	G	A	Homo. Variant		Synonymous	100.00%	100.00%	60	CDS	Ipk2	c.396G>A	N132N
2L	91-C	NT_033779	574,043	573,764	SNP	A	G	Homo. Variant		Synonymous	100.00%	100.00%	60	CDS	Ipk2	c.372A>G	T124T
2L	91-R	NT_033779	574,043	573,764	SNP	A	G	Homo. Variant		Synonymous	100.00%	100.00%	60	CDS	Ipk2	c.372A>G	T124T
2L	91-C	NT_033779	575,105	574,826	SNP	G	A	Homo. Variant		Synonymous	100.00%	100.00%	60	CDS	CG2813	c.105G>A	T35T
2L	91-R	NT_033779	575,105	574,826	SNP	G	A	Homo. Variant		Synonymous	100.00%	100.00%	60	CDS	CG2813	c.105G>A	T35T
2L	91-C	NT_033779	575,114	574,835	SNP	G	C	Homo. Variant		Synonymous	100.00%	100.00%	60	CDS	CG2813	c.114G>C	T38T
2L	91-R	NT_033779	575,114	574,835	SNP	G	C	Homo. Variant		Synonymous	100.00%	100.00%	60	CDS	CG2813	c.114G>C	T38T
2L	91-C	NT_033779	575,240	574,961	SNP	G	A	Homo. Variant		Synonymous	100.00%	100.00%	60	CDS	CG2813	c.240G>A	R80R
2L	91-R	NT_033779	575,240	574,961	SNP	G	A	Homo. Variant		Synonymous	100.00%	100.00%	60	CDS	CG2813	c.240G>A	R80R
2L	91-C	NT_033779	575,291	575,012	SNP	G	T	Homo. Variant		Synonymous	100.00%	100.00%	60	CDS	CG2813	c.291G>T	L97L
2L	91-R	NT_033779	575,291	575,012	SNP	G	T	Homo. Variant		Synonymous	100.00%	100.00%	60	CDS	CG2813	c.291G>T	L97L
2L	91-C	NT_033779	575,366	575,087	SNP	C	G	Homo. Variant		Synonymous	100.00%	100.00%	60	CDS	CG2813	c.366C>G	V122V
2L	91-R	NT_033779	575,366	575,087	SNP	C	G	Homo. Variant		Synonymous	100.00%	100.00%	60	CDS	CG2813	c.366C>G	V122V
2L	91-C	NT_033779	576,092	575,813	SNP	C	T	Homo. Variant		Synonymous	100.00%	100.00%	60	CDS	Ptth	c.621C>T	T207T
2L	91-R	NT_033779	576,092	575,813	SNP	C	T	Homo. Variant		Synonymous	100.00%	100.00%	60	CDS	Ptth	c.621C>T	T207T
2L	91-C	NT_033779	576,200	575,921	SNP	T	C	Homo. Variant		Synonymous	100.00%	100.00%	60	CDS	Ptth	c.513T>C	G171G
2L	91-R	NT_033779	576,200	575,921	SNP	T	C	Homo. Variant		Synonymous	100.00%	100.00%	60	CDS	Ptth	c.513T>C	G171G
2L	91-C	NT_033779	576,483	576,204	SNP	G	C	Homo. Variant		Synonymous	100.00%	100.00%	60	CDS	Ptth	c.288G>C	P96P
2L	91-R	NT_033779	576,483	576,204	SNP	G	C	Homo. Variant		Synonymous	100.00%	100.00%	60	CDS	Ptth	c.288G>C	P96P
2L	91-C	NT_033779	576,567	576,288	SNP	G	C	Homo. Variant		Non Synonymous	100.00%	100.00%	60	CDS	Ptth	c.204G>C	H68Q
2L	91-R	NT_033779	576,567	576,288	SNP	G	C	Homo. Variant		Non Synonymous	100.00%	100.00%	60	CDS	Ptth	c.204G>C	H68Q
2L	91-C	NT_033779	576,803	576,524	SNP	A	C	Homo. Variant		Non Synonymous	100.00%	100.00%	60	CDS	Ptth	c.77A>C	M26R
2L	91-R	NT_033779	576,803	576,524	SNP	A	C	Homo. Variant		Non Synonymous	100.00%	100.00%	60	CDS	Ptth	c.77A>C	M26R
2L	91-C	NT_033779	578,296	578,016	SNP	C	G	Homo. Variant		Synonymous	100.00%	100.00%	60	CDS	Pph13	c.24C>G	R8R
2L	91-C	NT_033779	578,504	578,224	SNP	G	T	Homo. Variant		Synonymous	100.00%	100.00%	60	CDS	Pph13	c.111G>T	V37V
2L	91-C	NT_033779	578,675	578,395	SNP	C	G	Homo. Variant		Synonymous	100.00%	100.00%	60	CDS	Pph13	c.282C>G	V94V
2L	91-C	NT_033779	578,843	578,563	SNP	C	T	Homo. Variant		Synonymous	90.00%	100.00%	60	CDS	Pph13	c.387C>T	G129G
2L	91-R	NT_033779	578,843	578,563	SNP	C	T	Homo. Variant		Synonymous	100.00%	100.00%	60	CDS	Pph13	c.387C>T	G129G
2L	91-C	NT_033779	578,864	578,584	SNP	T	C	Homo. Variant		Synonymous	100.00%	100.00%	60	CDS	Pph13	c.408T>C	S136S
2L	91-R	NT_033779	578,864	578,584	SNP	T	C	Homo. Variant		Synonymous	100.00%	100.00%	60	CDS	Pph13	c.408T>C	S136S
2L	91-C	NT_033779	578,873	578,593	SNP	A	G	Homo. Variant		Synonymous	100.00%	100.00%	60	CDS	Pph13	c.417A>G	S139S
2L	91-R	NT_033779	578,873	578,593	SNP	A	G	Homo. Variant		Synonymous	100.00%	100.00%	60	CDS	Pph13	c.417A>G	S139S
2L	91-C	NT_033779	578,907	578,627	SNP	T	C	Homo. Variant		Synonymous	100.00%	100.00%	60	CDS	Pph13	c.451T>C	L151L
2L	91-R	NT_033779	578,907	578,627	SNP	T	C	Homo. Variant		Synonymous	100.00%	100.00%	60	CDS	Pph13	c.451T>C	L151L
2L	91-C	NT_033779	578,921	578,641	SNP	G	A	Homo. Variant		Synonymous	100.00%	100.00%	60	CDS	Pph13	c.465G>A	R155R
2L	91-R	NT_033779	578,921	578,641	SNP	G	A	Homo. Variant		Synonymous	100.00%	100.00%	60	CDS	Pph13	c.465G>A	R155R
2L	91-C	NT_033779	578,972	578,692	SNP	A	G	Homo. Variant		Synonymous	100.00%	100.00%	60	CDS	Pph13	c.516A>G	Q172Q
2L	91-R	NT_033779	578,972	578,692	SNP	A	G	Homo. Variant		Synonymous	100.00%	100.00%	60	CDS	Pph13	c.516A>G	Q172Q
2L	91-C	NT_033779	578,973	578,693	SNP	G	C	Homo. Variant		Non Synonymous	100.00%	100.00%	60	CDS	Pph13	c.517G>C	A173P
2L	91-R	NT_033779	578,973	578,693	SNP	G	C	Homo. Variant		Non Synonymous	93.30%	100.00%	55.2	CDS	Pph13	c.517G>C	A173P
2L	91-C	NT_033779	579,407	579,127	SNP	C	A	Homo. Variant		Non Synonymous	100.00%	100.00%	60	CDS	Pph13	c.951C>A	D317E
2L	91-R	NT_033779	579,407	579,127	SNP	C	A	Homo. Variant		Non Synonymous	100.00%	100.00%	60	CDS	Pph13	c.951C>A	D317E
2L	91-C	NT_033779	579,467	579,187	SNP	G	A	Homo. Variant		Synonymous	96.00%	100.00%	60	CDS	Pph13	c.1011G>A	L337L
2L	91-R	NT_033779	579,467	579,187	SNP	G	A	Homo. Variant		Synonymous	100.00%	100.00%	60	CDS	Pph13	c.1011G>A	L337L
2L	91-C	NT_033779	584,480	584,193	SNP	G	A	Homo. Variant		Synonymous	100.00%	100.00%	60	CDS	Gsc	c.1444G>A	L482L
2L	91-C	NT_033779	584,487	584,200	SNP	T	G	Homo. Variant		Synonymous	100.00%	100.00%	60	CDS	Gsc	c.1437T>G	S479S
2L	91-C	NT_033779	592,572	592,284	SNP	T	C	Homo. Variant		Synonymous	100.00%	100.00%	60	CDS	Gsc	c.1179T>C	E393E
2L	91-R	NT_033779	592,674	592,386	SNP	G	A	Homo. Variant		Synonymous	100.00%	100.00%	60	CDS	Gsc	c.1077G>A	F359F
2L	91-R	NT_033779	594,030	593,742	SNP	T	G	Homo. Variant		Synonymous	100.00%	100.00%	60	CDS	Gsc	c.675T>G	P225P
2L	91-R	NT_033779	594,071	593,783	SNP	C	T	Homo. Variant		Non Synonymous	100.00%	100.00%	60	CDS	Gsc	c.634C>T	G212S
2L	91-R	NT_033779	594,135	593,847	SNP	G	C	Homo. Variant		Synonymous	100.00%	100.00%	60	CDS	Gsc	c.570G>C	G190G
2L	91-R	NT_033779	594,171	593,883	SNP	G	A	Homo. Variant		Synonymous	100.00%	100.00%	60	CDS	Gsc	c.534G>A	I178I
2L	91-R	NT_033779	594,189	593,901	SNP	G	A	Homo. Variant		Synonymous	100.00%	100.00%	60	CDS	Gsc	c.516G>A	A172A
2L	91-C	NT_033779	594,380	594,092	SNP	C	T	Homo. Variant		Non Synonymous	100.00%	100.00%	60	CDS	Gsc	c.325C>T	A109T
2L	91-R	NT_033779	594,489	594,201	SNP	T	G	Homo. Variant		Synonymous	100.00%	100.00%	60	CDS	Gsc	c.216T>G	V72V
2L	91-R	NT_033779	594,669	594,381	SNP	C	T	Homo. Variant		Synonymous	100.00%	100.00%	60	CDS	Gsc	c.36C>T	K12K
2L	91-R	NT_033779	603,196	602,898	SNP	G	A	Homo. Variant		Non Synonymous	100.00%	100.00%	60	CDS	CG13689	c.28G>A	A10T
2L	91-R	NT_033779	603,222	602,924	SNP	C	T	Homo. Variant		Synonymous	100.00%	100.00%	60	CDS	CG13689	c.54C>T	S18S
2L	91-R	NT_033779	603,547	603,249	SNP	G	A	Homo. Variant		Synonymous	100.00%	100.00%	60	CDS	CG13689	c.312G>A	E104E
2L	91-C	NT_033779	621,014	620,686	SNP	G	A	Homo. Variant		Non Synonymous	100.00%	100.00%	60	CDS	lectin-21Cb	c.521G>A	T174M
2L	91-R	NT_033779	621,014	620,686	SNP	G	A	Homo. Variant		Non Synonymous	100.00%	100.00%	60	CDS	lectin-21Cb	c.521G>A	T174M
2L	91-C	NT_033779	621,159	620,831	SNP	T	C	Homo. Variant		Non Synonymous	100.00%	100.00%	60	CDS	lectin-21Cb	c.376T>C	K126E
2L	91-C	NT_033779	621,178	620,850	SNP	A	T	Homo. Variant		Non Synonymous	100.00%	100.00%	60	CDS	lectin-21Cb	c.357A>T	N119K
2L	91-R	NT_033779	621,227	620,899	SNP	A	C	Homo. Variant		Non Synonymous	100.00%	100.00%	60	CDS	lectin-21Cb	c.308A>C	L103R
2L	91-R	NT_033779	625,032	624,703	SNP	C	T	Homo. Variant		Synonymous	100.00%	100.00%	60	CDS	lectin-21Ca	c.60C>T	I20I
2L	91-R	NT_033779	625,092	624,763	SNP	G	A	Homo. Variant		Synonymous	100.00%	100.00%	60	CDS	lectin-21Ca	c.120G>A	L40L
2L	91-R	NT_033779	625,359	625,030	SNP	C	T	Homo. Variant		Synonymous	100.00%	100.00%	60	CDS	lectin-21Ca	c.387C>T	S129S
2L	91-R	NT_033779	625,368	625,039	SNP	G	C	Homo. Variant		Synonymous	100.00%	100.00%	60	CDS	lectin-21Ca	c.396G>C	A132A
2L	91-C	NT_033779	625,621	625,292	SNP	A	G	Homo. Variant		Non Synonymous	100.00%	100.00%	60	CDS	lectin-21Ca	c.649A>G	I217V
2L	91-R	NT_033779	625,621	625,292	SNP	A	G	Homo. Variant		Non Synonymous	100.00%	100.00%	60	CDS	lectin-21Ca	c.649A>G	I217V
2L	91-R	NT_033779	626,307	625,978	SNP	C	A	Homo. Variant		Non Synonymous	100.00%	100.00%	60	CDS	CG2839	c.316C>A	L106M
2L	91-R	NT_033779	626,324	625,995	SNP	G	A	Homo. Variant		Synonymous	100.00%	100.00%	60	CDS	CG2839	c.333G>A	E111E
2L	91-R	NT_033779	626,351	626,022	SNP	G	A	Homo. Variant		Synonymous	90.90%	100.00%	60	CDS	CG2839	c.360G>A	E120E
2L	91-R	NT_033779	626,559	626,230	SNP	T	C	Homo. Variant		Synonymous	100.00%	100.00%	60	CDS	CG2839	c.568T>C	L190L
2L	91-R	NT_033779	626,831	626,502	SNP	A	G	Homo. Variant		Synonymous	100.00%	100.00%	60	CDS	CG2839	c.840A>G	K280K
2L	91-C	NT_033779	626,901	626,572	SNP	G	C	Homo. Variant		Non Synonymous	100.00%	100.00%	60	CDS	CG2839	c.910G>C	E304Q
2L	91-R	NT_033779	627,063	626,734	SNP	C	G	Homo. Variant		Non Synonymous	100.00%	100.00%	60	CDS	CG2839	c.1072C>G	H358D
2L	91-R	NT_033779	627,065	626,736	SNP	T	G	Homo. Variant		Non Synonymous	100.00%	100.00%	60	CDS	CG2839	c.1074T>G	H358Q
2L	91-R	NT_033779	627,125	626,796	SNP	A	C	Homo. Variant		Non Synonymous	100.00%	100.00%	60	CDS	CG2839	c.1134A>C	K378N
2L	91-R	NT_033779	627,322	626,993	SNP	C	A	Homo. Variant		Non Synonymous	100.00%	100.00%	60	CDS	CG2839	c.1331C>A	A444E
2L	91-R	NT_033779	627,570	627,241	SNP	G	A	Homo. Variant		Non Synonymous	75.00%	100.00%	9	CDS	CG2839	c.1579G>A	G527R
2L	91-R	NT_033779	627,571	627,242	SNP	G	A	Homo. Variant		Non Synonymous	75.00%	100.00%	60	CDS	CG2839	c.1580G>A	G527E
2L	91-R	NT_033779	627,601	627,272	SNP	A	G|A	Hetero. Ref.		Non Synonymous	66.70%	100.00%	25.12	CDS	CG2839	c.[1610A>G]+[1610A>A]	K537K, K537R
2L	91-R	NT_033779	627,607	627,278	SNP	G	G|A	Hetero. Ref.		Non Synonymous	70.00%	100.00%	22.36	CDS	CG2839	c.[1616G>G]+[1616G>A]	R539K, R539R
2L	91-R	NT_033779	627,683	627,354	SNP	A	G	Homo. Variant		Synonymous	100.00%	100.00%	60	CDS	CG2839	c.1692A>G	E564E
2L	91-C	NT_033779	627,792	627,463	SNP	G	A	Homo. Variant		Non Synonymous	66.70%	100.00%	18.77	CDS	CG2839	c.1801G>A	E601K
2L	91-C	NT_033779	627,794	627,465	SNP	G	A	Homo. Variant		Synonymous	100.00%	100.00%	60	CDS	CG2839	c.1803G>A	E601E
2L	91-C	NT_033779	627,802	627,473	SNP	G	A	Homo. Variant		Non Synonymous	100.00%	100.00%	60	CDS	CG2839	c.1811G>A	R604K
2L	91-R	NT_033779	627,820	627,491	SNP	G	A	Homo. Variant		Non Synonymous	100.00%	100.00%	60	CDS	CG2839	c.1829G>A	R610K
2L	91-C	NT_033779	628,077	627,748	SNP	A	G	Homo. Variant		Non Synonymous	100.00%	100.00%	60	CDS	CG2839	c.2086A>G	K696E
2L	91-R	NT_033779	628,077	627,748	SNP	A	G	Homo. Variant		Non Synonymous	100.00%	100.00%	60	CDS	CG2839	c.2086A>G	K696E
2L	91-C	NT_033779	628,118	627,789	SNP	T	G	Homo. Variant		Non Synonymous	100.00%	100.00%	60	CDS	CG2839	c.2127T>G	D709E
2L	91-R	NT_033779	628,118	627,789	SNP	T	G	Homo. Variant		Non Synonymous	100.00%	100.00%	60	CDS	CG2839	c.2127T>G	D709E
2L	91-R	NT_033779	628,351	628,022	SNP	A	C	Homo. Variant		Non Synonymous	100.00%	100.00%	60	CDS	CG2839	c.2360A>C	K787T
2L	91-R	NT_033779	628,412	628,083	SNP	T	C	Homo. Variant		Synonymous	100.00%	100.00%	60	CDS	CG2839	c.2421T>C	S807S
2L	91-C	NT_033779	641,339	640,992	SNP	T	G	Homo. Variant		Synonymous	100.00%	100.00%	60	CDS	ds	c.10638T>G	P3546P
2L	91-R	NT_033779	641,339	640,992	SNP	T	G	Homo. Variant		Synonymous	100.00%	100.00%	60	CDS	ds	c.10638T>G	P3546P
2L	91-C	NT_033779	641,411	641,064	SNP	A	C	Homo. Variant		Synonymous	100.00%	100.00%	60	CDS	ds	c.10566A>C	S3522S
2L	91-R	NT_033779	641,411	641,064	SNP	A	C	Homo. Variant		Synonymous	100.00%	100.00%	60	CDS	ds	c.10566A>C	S3522S
2L	91-C	NT_033779	641,432	641,085	SNP	T	C	Homo. Variant		Synonymous	100.00%	100.00%	60	CDS	ds	c.10545T>C	A3515A
2L	91-R	NT_033779	641,432	641,085	SNP	T	C	Homo. Variant		Synonymous	100.00%	100.00%	60	CDS	ds	c.10545T>C	A3515A
2L	91-C	NT_033779	641,441	641,094	SNP	C	T	Homo. Variant		Synonymous	83.30%	100.00%	60	CDS	ds	c.10536C>T	S3512S
2L	91-R	NT_033779	641,441	641,094	SNP	C	T	Homo. Variant		Synonymous	85.70%	100.00%	34.07	CDS	ds	c.10536C>T	S3512S
2L	91-C	NT_033779	641,462	641,115	SNP	A	G	Homo. Variant		Synonymous	100.00%	100.00%	60	CDS	ds	c.10515A>G	P3505P
2L	91-R	NT_033779	641,462	641,115	SNP	A	G	Homo. Variant		Synonymous	85.70%	100.00%	60	CDS	ds	c.10515A>G	P3505P
2L	91-C	NT_033779	641,573	641,226	SNP	G	A	Homo. Variant		Synonymous	100.00%	100.00%	60	CDS	ds	c.10404G>A	N3468N
2L	91-R	NT_033779	641,573	641,226	SNP	G	A	Homo. Variant		Synonymous	100.00%	100.00%	60	CDS	ds	c.10404G>A	N3468N
2L	91-C	NT_033779	641,576	641,229	SNP	A	G	Homo. Variant		Synonymous	100.00%	100.00%	60	CDS	ds	c.10401A>G	I3467I
2L	91-R	NT_033779	641,576	641,229	SNP	A	G	Homo. Variant		Synonymous	100.00%	100.00%	60	CDS	ds	c.10401A>G	I3467I
2L	91-C	NT_033779	641,960	641,613	SNP	T	G	Homo. Variant		Synonymous	100.00%	100.00%	60	CDS	ds	c.10017T>G	I3339I
2L	91-R	NT_033779	641,960	641,613	SNP	T	G	Homo. Variant		Synonymous	100.00%	100.00%	60	CDS	ds	c.10017T>G	I3339I
2L	91-C	NT_033779	642,116	641,769	SNP	G	A	Homo. Variant		Synonymous	100.00%	100.00%	60	CDS	ds	c.9861G>A	H3287H
2L	91-C	NT_033779	642,170	641,823	SNP	A	G	Homo. Variant		Synonymous	100.00%	100.00%	60	CDS	ds	c.9807A>G	P3269P
2L	91-C	NT_033779	642,284	641,937	SNP	T	C	Homo. Variant		Synonymous	100.00%	100.00%	60	CDS	ds	c.9693T>C	L3231L
2L	91-R	NT_033779	642,284	641,937	SNP	T	C	Homo. Variant		Synonymous	100.00%	100.00%	60	CDS	ds	c.9693T>C	L3231L
2L	91-C	NT_033779	642,401	642,054	SNP	G	A	Homo. Variant		Synonymous	100.00%	100.00%	60	CDS	ds	c.9576G>A	S3192S
2L	91-C	NT_033779	642,605	642,258	SNP	T	C	Homo. Variant		Synonymous	100.00%	100.00%	60	CDS	ds	c.9372T>C	R3124R
2L	91-R	NT_033779	642,605	642,258	SNP	T	C	Homo. Variant		Synonymous	100.00%	100.00%	60	CDS	ds	c.9372T>C	R3124R
2L	91-C	NT_033779	642,607	642,260	SNP	T	G	Homo. Variant		Synonymous	100.00%	100.00%	60	CDS	ds	c.9370T>G	R3124R
2L	91-R	NT_033779	642,607	642,260	SNP	T	G	Homo. Variant		Synonymous	100.00%	100.00%	60	CDS	ds	c.9370T>G	R3124R
2L	91-C	NT_033779	642,706	642,359	SNP	T	C	Homo. Variant		Non Synonymous	100.00%	100.00%	60	CDS	ds	c.9271T>C	S3091G
2L	91-R	NT_033779	642,706	642,359	SNP	T	C	Homo. Variant		Non Synonymous	100.00%	100.00%	60	CDS	ds	c.9271T>C	S3091G
2L	91-R	NT_033779	643,343	642,996	SNP	G	A	Homo. Variant		Synonymous	100.00%	100.00%	60	CDS	ds	c.8634G>A	G2878G
2L	91-R	NT_033779	643,490	643,143	SNP	T	C	Homo. Variant		Synonymous	100.00%	100.00%	60	CDS	ds	c.8487T>C	L2829L
2L	91-R	NT_033779	643,672	643,325	SNP	G	T	Homo. Variant		Synonymous	100.00%	100.00%	60	CDS	ds	c.8305G>T	R2769R
2L	91-R	NT_033779	643,806	643,459	SNP	G	T	Homo. Variant		Non Synonymous	100.00%	100.00%	60	CDS	ds	c.8171G>T	P2724H
2L	91-C	NT_033779	643,835	643,488	SNP	C	T	Homo. Variant		Synonymous	95.70%	100.00%	60	CDS	ds	c.8142C>T	L2714L
2L	91-R	NT_033779	643,916	643,569	SNP	T	C	Homo. Variant		Synonymous	100.00%	100.00%	60	CDS	ds	c.8061T>C	E2687E
2L	91-C	NT_033779	643,944	643,597	SNP	G	T	Homo. Variant		Non Synonymous	93.30%	100.00%	60	CDS	ds	c.8033G>T	S2678Y
2L	91-R	NT_033779	643,961	643,614	SNP	T	C	Homo. Variant		Synonymous	100.00%	100.00%	60	CDS	ds	c.8016T>C	Q2672Q
2L	91-C	NT_033779	644,297	643,950	SNP	G	A	Homo. Variant		Synonymous	100.00%	100.00%	60	CDS	ds	c.7680G>A	L2560L
2L	91-R	NT_033779	644,297	643,950	SNP	G	A	Homo. Variant		Synonymous	100.00%	100.00%	60	CDS	ds	c.7680G>A	L2560L
2L	91-C	NT_033779	644,794	644,447	SNP	T	A	Homo. Variant		Synonymous	100.00%	100.00%	60	CDS	ds	c.7305T>A	T2435T
2L	91-R	NT_033779	644,794	644,447	SNP	T	A	Homo. Variant		Synonymous	100.00%	100.00%	60	CDS	ds	c.7305T>A	T2435T
2L	91-C	NT_033779	644,854	644,507	SNP	T	C	Homo. Variant		Synonymous	100.00%	100.00%	60	CDS	ds	c.7245T>C	R2415R
2L	91-R	NT_033779	644,854	644,507	SNP	T	C	Homo. Variant		Synonymous	100.00%	100.00%	60	CDS	ds	c.7245T>C	R2415R
2L	91-C	NT_033779	645,187	644,840	SNP	G	A	Homo. Variant		Synonymous	96.20%	100.00%	60	CDS	ds	c.6912G>A	S2304S
2L	91-R	NT_033779	645,187	644,840	SNP	G	A	Homo. Variant		Synonymous	100.00%	100.00%	60	CDS	ds	c.6912G>A	S2304S
2L	91-C	NT_033779	645,387	645,040	SNP	G	T	Homo. Variant		Non Synonymous	96.70%	100.00%	60	CDS	ds	c.6712G>T	P2238T
2L	91-C	NT_033779	645,406	645,059	SNP	A	G	Homo. Variant		Synonymous	100.00%	100.00%	60	CDS	ds	c.6693A>G	D2231D
2L	91-R	NT_033779	645,418	645,071	SNP	G	A	Homo. Variant		Synonymous	100.00%	100.00%	60	CDS	ds	c.6681G>A	P2227P
2L	91-R	NT_033779	645,532	645,185	SNP	A	G	Homo. Variant		Synonymous	100.00%	100.00%	60	CDS	ds	c.6567A>G	V2189V
2L	91-R	NT_033779	645,556	645,209	SNP	C	G	Homo. Variant		Synonymous	100.00%	100.00%	60	CDS	ds	c.6543C>G	S2181S
2L	91-R	NT_033779	645,626	645,279	SNP	G	T	Homo. Variant		Non Synonymous	100.00%	100.00%	60	CDS	ds	c.6473G>T	P2158Q
2L	91-R	NT_033779	645,677	645,330	SNP	T	G	Homo. Variant		Non Synonymous	100.00%	100.00%	60	CDS	ds	c.6422T>G	N2141T
2L	91-R	NT_033779	645,855	645,508	SNP	G	T	Homo. Variant		Non Synonymous	100.00%	100.00%	60	CDS	ds	c.6244G>T	L2082I
2L	91-C	NT_033779	648,344	647,994	SNP	A	G	Homo. Variant		Synonymous	100.00%	100.00%	60	CDS	ds	c.6030A>G	T2010T
2L	91-C	NT_033779	648,367	648,017	SNP	C	T	Homo. Variant		Non Synonymous	100.00%	100.00%	60	CDS	ds	c.6007C>T	G2003S
2L	91-C	NT_033779	648,512	648,162	SNP	C	A	Homo. Variant		Synonymous	100.00%	100.00%	60	CDS	ds	c.5862C>A	L1954L
2L	91-R	NT_033779	648,512	648,162	SNP	C	A	Homo. Variant		Synonymous	100.00%	100.00%	60	CDS	ds	c.5862C>A	L1954L
2L	91-C	NT_033779	648,605	648,255	SNP	G	T	Homo. Variant		Synonymous	100.00%	100.00%	60	CDS	ds	c.5769G>T	A1923A
2L	91-R	NT_033779	648,605	648,255	SNP	G	T	Homo. Variant		Synonymous	100.00%	100.00%	60	CDS	ds	c.5769G>T	A1923A
2L	91-C	NT_033779	648,703	648,353	SNP	A	G	Homo. Variant		Synonymous	100.00%	100.00%	60	CDS	ds	c.5671A>G	L1891L
2L	91-R	NT_033779	648,703	648,353	SNP	A	G	Homo. Variant		Synonymous	100.00%	100.00%	60	CDS	ds	c.5671A>G	L1891L
2L	91-C	NT_033779	648,923	648,572	SNP	C	T	Homo. Variant		Non Synonymous	100.00%	100.00%	60	CDS	ds	c.5569C>T	V1857I
2L	91-R	NT_033779	648,923	648,572	SNP	C	T	Homo. Variant		Non Synonymous	100.00%	100.00%	60	CDS	ds	c.5569C>T	V1857I
2L	91-R	NT_033779	649,008	648,657	SNP	A	G	Homo. Variant		Synonymous	100.00%	100.00%	60	CDS	ds	c.5484A>G	F1828F
2L	91-R	NT_033779	649,089	648,738	SNP	C	G	Homo. Variant		Synonymous	100.00%	100.00%	60	CDS	ds	c.5403C>G	R1801R
2L	91-R	NT_033779	649,230	648,879	SNP	T	C	Homo. Variant		Synonymous	100.00%	100.00%	60	CDS	ds	c.5262T>C	L1754L
2L	91-R	NT_033779	649,398	649,046	SNP	A	G	Homo. Variant		Synonymous	100.00%	100.00%	60	CDS	ds	c.5199A>G	P1733P
2L	91-R	NT_033779	649,698	649,346	SNP	A	C	Homo. Variant		Synonymous	100.00%	100.00%	60	CDS	ds	c.4899A>C	V1633V
2L	91-R	NT_033779	649,719	649,367	SNP	G	A	Homo. Variant		Synonymous	100.00%	100.00%	60	CDS	ds	c.4878G>A	V1626V
2L	91-R	NT_033779	649,794	649,442	SNP	G	C	Homo. Variant		Non Synonymous	100.00%	100.00%	60	CDS	ds	c.4803G>C	H1601Q
2L	91-R	NT_033779	649,839	649,487	SNP	C	G	Homo. Variant		Synonymous	100.00%	100.00%	60	CDS	ds	c.4758C>G	V1586V
2L	91-R	NT_033779	649,902	649,550	SNP	G	A	Homo. Variant		Synonymous	100.00%	100.00%	60	CDS	ds	c.4695G>A	Y1565Y
2L	91-R	NT_033779	649,917	649,565	SNP	C	T	Homo. Variant		Synonymous	100.00%	100.00%	60	CDS	ds	c.4680C>T	E1560E
2L	91-C	NT_033779	649,958	649,606	SNP	G	A	Homo. Variant		Synonymous	100.00%	100.00%	60	CDS	ds	c.4639G>A	L1547L
2L	91-C	NT_033779	649,968	649,616	SNP	T	G	Homo. Variant		Non Synonymous	100.00%	100.00%	60	CDS	ds	c.4629T>G	R1543S
2L	91-R	NT_033779	649,968	649,616	SNP	T	G	Homo. Variant		Non Synonymous	100.00%	100.00%	60	CDS	ds	c.4629T>G	R1543S
2L	91-C	NT_033779	649,970	649,618	SNP	T	C	Homo. Variant		Non Synonymous	100.00%	100.00%	60	CDS	ds	c.4627T>C	R1543G
2L	91-C	NT_033779	654,852	654,496	SNP	C	T	Homo. Variant		Non Synonymous	100.00%	100.00%	60	CDS	ds	c.3367C>T	V1123I
2L	91-C	NT_033779	654,922	654,566	SNP	A	G	Homo. Variant		Synonymous	100.00%	100.00%	60	CDS	ds	c.3297A>G	F1099F
2L	91-C	NT_033779	654,991	654,635	SNP	G	C	Homo. Variant		Synonymous	100.00%	100.00%	60	CDS	ds	c.3228G>C	V1076V
2L	91-R	NT_033779	655,024	654,668	SNP	C	T	Homo. Variant		Synonymous	100.00%	100.00%	60	CDS	ds	c.3195C>T	T1065T
2L	91-C	NT_033779	656,041	655,685	SNP	A	G	Homo. Variant		Synonymous	100.00%	100.00%	60	CDS	ds	c.2751A>G	V917V
2L	91-R	NT_033779	656,041	655,685	SNP	A	G	Homo. Variant		Synonymous	100.00%	100.00%	60	CDS	ds	c.2751A>G	V917V
2L	91-C	NT_033779	656,167	655,811	SNP	A	G	Homo. Variant		Synonymous	100.00%	100.00%	60	CDS	ds	c.2625A>G	F875F
2L	91-R	NT_033779	656,167	655,811	SNP	A	G	Homo. Variant		Synonymous	100.00%	100.00%	60	CDS	ds	c.2625A>G	F875F
2L	91-C	NT_033779	656,211	655,855	SNP	G	A	Homo. Variant		Non Synonymous	92.30%	100.00%	60	CDS	ds	c.2581G>A	P861S
2L	91-R	NT_033779	657,505	657,148	SNP	A	G	Homo. Variant		Synonymous	100.00%	100.00%	60	CDS	ds	c.2133A>G	N711N
2L	91-C	NT_033779	657,562	657,205	SNP	G	A	Homo. Variant		Synonymous	100.00%	100.00%	60	CDS	ds	c.2076G>A	R692R
2L	91-R	NT_033779	657,562	657,205	SNP	G	A	Homo. Variant		Synonymous	100.00%	100.00%	60	CDS	ds	c.2076G>A	R692R
2L	91-C	NT_033779	657,571	657,214	SNP	T	G	Homo. Variant		Synonymous	100.00%	100.00%	60	CDS	ds	c.2067T>G	A689A
2L	91-R	NT_033779	706,405	705,958	SNP	A	G	Homo. Variant		Synonymous	100.00%	100.00%	60	CDS	ds	c.1809A>G	D603D
2L	91-C	NT_033779	706,429	705,982	SNP	G	A	Homo. Variant		Synonymous	100.00%	100.00%	60	CDS	ds	c.1785G>A	A595A
2L	91-C	NT_033779	706,453	706,006	SNP	A	T	Homo. Variant		Synonymous	100.00%	100.00%	60	CDS	ds	c.1761A>T	G587G
2L	91-R	NT_033779	706,468	706,021	SNP	G	C	Homo. Variant		Synonymous	100.00%	100.00%	60	CDS	ds	c.1746G>C	V582V
2L	91-C	NT_033779	706,498	706,051	SNP	T	C	Homo. Variant		Synonymous	100.00%	100.00%	60	CDS	ds	c.1716T>C	E572E
2L	91-C	NT_033779	706,573	706,126	SNP	A	G	Homo. Variant		Synonymous	100.00%	100.00%	60	CDS	ds	c.1641A>G	P547P
2L	91-R	NT_033779	706,573	706,126	SNP	A	G	Homo. Variant		Synonymous	100.00%	100.00%	60	CDS	ds	c.1641A>G	P547P
2L	91-C	NT_033779	706,621	706,174	SNP	T	G	Homo. Variant		Synonymous	100.00%	100.00%	60	CDS	ds	c.1593T>G	R531R
2L	91-R	NT_033779	706,756	706,309	SNP	G	C	Homo. Variant		Synonymous	100.00%	100.00%	60	CDS	ds	c.1458G>C	A486A
2L	91-C	NT_033779	706,831	706,384	SNP	T	C	Homo. Variant		Synonymous	100.00%	100.00%	60	CDS	ds	c.1383T>C	P461P
2L	91-R	NT_033779	706,831	706,384	SNP	T	C	Homo. Variant		Synonymous	100.00%	100.00%	60	CDS	ds	c.1383T>C	P461P
2L	91-C	NT_033779	706,846	706,399	SNP	A	T	Homo. Variant		Synonymous	100.00%	100.00%	60	CDS	ds	c.1368A>T	V456V
2L	91-C	NT_033779	706,906	706,459	SNP	T	C	Homo. Variant		Synonymous	100.00%	100.00%	60	CDS	ds	c.1308T>C	T436T
2L	91-C	NT_033779	707,005	706,558	SNP	A	G	Homo. Variant		Synonymous	100.00%	100.00%	60	CDS	ds	c.1209A>G	S403S
2L	91-R	NT_033779	707,005	706,558	SNP	A	G	Homo. Variant		Synonymous	100.00%	100.00%	60	CDS	ds	c.1209A>G	S403S
2L	91-C	NT_033779	707,014	706,567	SNP	G	A	Homo. Variant		Synonymous	100.00%	100.00%	60	CDS	ds	c.1200G>A	D400D
2L	91-R	NT_033779	707,014	706,567	SNP	G	A	Homo. Variant		Synonymous	100.00%	100.00%	60	CDS	ds	c.1200G>A	D400D
2L	91-C	NT_033779	707,047	706,600	SNP	A	G	Homo. Variant		Synonymous	100.00%	100.00%	60	CDS	ds	c.1167A>G	N389N
2L	91-R	NT_033779	707,047	706,600	SNP	A	G	Homo. Variant		Synonymous	100.00%	100.00%	60	CDS	ds	c.1167A>G	N389N
2L	91-C	NT_033779	707,590	707,143	SNP	A	C	Homo. Variant		Synonymous	100.00%	100.00%	60	CDS	ds	c.624A>C	T208T
2L	91-C	NT_033779	707,623	707,176	SNP	T	C	Homo. Variant		Synonymous	100.00%	100.00%	60	CDS	ds	c.591T>C	P197P
2L	91-R	NT_033779	707,623	707,176	SNP	T	C	Homo. Variant		Synonymous	100.00%	100.00%	60	CDS	ds	c.591T>C	P197P
2L	91-C	NT_033779	707,632	707,185	SNP	A	G	Homo. Variant		Synonymous	100.00%	100.00%	60	CDS	ds	c.582A>G	T194T
2L	91-C	NT_033779	707,665	707,218	SNP	A	G	Homo. Variant		Synonymous	100.00%	100.00%	60	CDS	ds	c.549A>G	F183F
2L	91-R	NT_033779	707,665	707,218	SNP	A	G	Homo. Variant		Synonymous	100.00%	100.00%	60	CDS	ds	c.549A>G	F183F
2L	91-C	NT_033779	707,698	707,251	SNP	G	A	Homo. Variant		Synonymous	100.00%	100.00%	60	CDS	ds	c.516G>A	P172P
2L	91-C	NT_033779	707,794	707,347	SNP	T	C	Homo. Variant		Synonymous	100.00%	100.00%	60	CDS	ds	c.420T>C	R140R
2L	91-R	NT_033779	707,827	707,380	SNP	A	T	Homo. Variant		Synonymous	100.00%	100.00%	60	CDS	ds	c.387A>T	T129T
2L	91-C	NT_033779	708,176	707,729	SNP	G	T	Homo. Variant		Non Synonymous	100.00%	100.00%	60	CDS	ds	c.38G>T	T13K
2L	91-R	NT_033779	729,077	728,604	SNP	A	C	Homo. Variant		Non Synonymous	100.00%	100.00%	60	CDS	Hsp60B	c.97A>C	M33L
2L	91-R	NT_033779	729,098	728,625	SNP	A	G	Homo. Variant		Non Synonymous	100.00%	100.00%	60	CDS	Hsp60B	c.118A>G	I40V
2L	91-R	NT_033779	729,355	728,882	SNP	T	C	Homo. Variant		Synonymous	100.00%	100.00%	60	CDS	Hsp60B	c.375T>C	I125I
2L	91-R	NT_033779	729,373	728,900	SNP	C	T	Homo. Variant		Synonymous	100.00%	100.00%	60	CDS	Hsp60B	c.393C>T	P131P
2L	91-R	NT_033779	729,409	728,936	SNP	C	T	Homo. Variant		Synonymous	100.00%	100.00%	60	CDS	Hsp60B	c.429C>T	D143D
2L	91-R	NT_033779	729,559	729,086	SNP	T	A	Homo. Variant		Synonymous	100.00%	100.00%	60	CDS	Hsp60B	c.579T>A	I193I
2L	91-R	NT_033779	729,865	729,392	SNP	A	G	Homo. Variant		Synonymous	100.00%	100.00%	60	CDS	Hsp60B	c.885A>G	K295K
2L	91-R	NT_033779	730,105	729,632	SNP	G	T	Homo. Variant		Non Synonymous	100.00%	100.00%	60	CDS	Hsp60B	c.1125G>T	K375N
2L	91-R	NT_033779	730,117	729,644	SNP	A	G	Homo. Variant		Synonymous	100.00%	100.00%	60	CDS	Hsp60B	c.1137A>G	P379P
2L	91-R	NT_033779	730,174	729,701	SNP	G	T	Homo. Variant		Synonymous	100.00%	100.00%	60	CDS	Hsp60B	c.1194G>T	V398V
2L	91-R	NT_033779	730,192	729,719	SNP	C	A	Homo. Variant		Synonymous	100.00%	100.00%	60	CDS	Hsp60B	c.1212C>A	G404G
2L	91-R	NT_033779	730,201	729,728	SNP	T	G	Homo. Variant		Synonymous	100.00%	100.00%	60	CDS	Hsp60B	c.1221T>G	V407V
2L	91-R	NT_033779	730,297	729,824	SNP	T	C	Homo. Variant		Synonymous	100.00%	100.00%	60	CDS	Hsp60B	c.1317T>C	F439F
2L	91-R	NT_033779	730,351	729,878	SNP	G	A	Homo. Variant		Synonymous	91.70%	100.00%	60	CDS	Hsp60B	c.1371G>A	Q457Q
2L	91-R	NT_033779	730,564	730,091	SNP	T	C	Homo. Variant		Synonymous	100.00%	100.00%	60	CDS	Hsp60B	c.1584T>C	A528A
2L	91-R	NT_033779	730,669	730,196	SNP	A	T	Homo. Variant		Synonymous	91.70%	100.00%	60	CDS	Hsp60B	c.1689A>T	G563G
2L	91-R	NT_033779	730,753	730,280	SNP	T	A	Homo. Variant		Synonymous	100.00%	100.00%	60	CDS	Hsp60B	c.1773T>A	G591G
2L	91-R	NT_033779	738,576	738,092	SNP	A	G	Homo. Variant		Synonymous	100.00%	100.00%	60	CDS	Eaat2	c.1722A>G	H574H
2L	91-R	NT_033779	738,735	738,251	SNP	G	C	Homo. Variant		Synonymous	100.00%	100.00%	60	CDS	Eaat2	c.1563G>C	T521T
2L	91-R	NT_033779	738,853	738,369	SNP	C	T	Homo. Variant		Synonymous	100.00%	100.00%	60	CDS	Eaat2	c.1497C>T	L499L
2L	91-C	NT_033779	739,126	738,642	SNP	A	G	Homo. Variant		Synonymous	100.00%	100.00%	60	CDS	Eaat2	c.1296A>G	L432L
2L	91-R	NT_033779	739,126	738,642	SNP	A	G	Homo. Variant		Synonymous	100.00%	100.00%	60	CDS	Eaat2	c.1296A>G	L432L
2L	91-C	NT_033779	739,135	738,651	SNP	A	G	Homo. Variant		Synonymous	100.00%	100.00%	60	CDS	Eaat2	c.1287A>G	L429L
2L	91-R	NT_033779	739,135	738,651	SNP	A	G	Homo. Variant		Synonymous	100.00%	100.00%	60	CDS	Eaat2	c.1287A>G	L429L
2L	91-C	NT_033779	739,240	738,756	SNP	T	C	Homo. Variant		Synonymous	100.00%	100.00%	60	CDS	Eaat2	c.1182T>C	P394P
2L	91-R	NT_033779	739,240	738,756	SNP	T	C	Homo. Variant		Synonymous	100.00%	100.00%	60	CDS	Eaat2	c.1182T>C	P394P
2L	91-C	NT_033779	740,327	739,840	SNP	C	T	Homo. Variant		Synonymous	100.00%	100.00%	60	CDS	Eaat2	c.705C>T	R235R
2L	91-R	NT_033779	740,408	739,921	SNP	T	C	Homo. Variant		Synonymous	100.00%	100.00%	60	CDS	Eaat2	c.624T>C	E208E
2L	91-C	NT_033779	740,975	740,485	SNP	A	G	Homo. Variant		Synonymous	100.00%	100.00%	60	CDS	Eaat2	c.402A>G	F134F
2L	91-R	NT_033779	740,975	740,485	SNP	A	G	Homo. Variant		Synonymous	100.00%	100.00%	60	CDS	Eaat2	c.402A>G	F134F
2L	91-C	NT_033779	740,990	740,500	SNP	G	A	Homo. Variant		Synonymous	96.20%	100.00%	60	CDS	Eaat2	c.387G>A	A129A
2L	91-R	NT_033779	740,990	740,500	SNP	G	A	Homo. Variant		Synonymous	100.00%	100.00%	60	CDS	Eaat2	c.387G>A	A129A
2L	91-R	NT_033779	741,161	740,671	SNP	A	T	Homo. Variant		Synonymous	100.00%	100.00%	60	CDS	Eaat2	c.216A>T	L72L
2L	91-R	NT_033779	741,408	740,918	SNP	A	T	Homo. Variant		Synonymous	100.00%	100.00%	60	CDS	Eaat2	c.78A>T	P26P
2L	91-C	NT_033779	755,620	755,119	SNP	C	A	Homo. Variant		Synonymous	100.00%	100.00%	60	CDS	GABA-B-R3	c.855C>A	R285R
2L	91-C	NT_033779	755,698	755,197	SNP	G	A	Homo. Variant		Synonymous	100.00%	100.00%	60	CDS	GABA-B-R3	c.933G>A	V311V
2L	91-C	NT_033779	755,731	755,230	SNP	C	T	Homo. Variant		Synonymous	100.00%	100.00%	60	CDS	GABA-B-R3	c.966C>T	N322N
2L	91-C	NT_033779	757,366	756,862	SNP	G	A	Homo. Variant		Synonymous	100.00%	100.00%	60	CDS	GABA-B-R3	c.1479G>A	P493P
2L	91-R	NT_033779	757,366	756,862	SNP	G	A	Homo. Variant		Synonymous	90.90%	100.00%	45.05	CDS	GABA-B-R3	c.1479G>A	P493P
2L	91-C	NT_033779	757,381	756,877	SNP	C	T	Homo. Variant		Synonymous	100.00%	100.00%	60	CDS	GABA-B-R3	c.1494C>T	A498A
2L	91-C	NT_033779	757,432	756,928	SNP	G	A	Homo. Variant		Synonymous	100.00%	100.00%	60	CDS	GABA-B-R3	c.1545G>A	R515R
2L	91-R	NT_033779	757,432	756,928	SNP	G	A	Homo. Variant		Synonymous	100.00%	100.00%	60	CDS	GABA-B-R3	c.1545G>A	R515R
2L	91-R	NT_033779	757,442	756,938	SNP	C	A	Homo. Variant		Non Synonymous	100.00%	100.00%	60	CDS	GABA-B-R3	c.1555C>A	Q519K
2L	91-C	NT_033779	757,462	756,958	SNP	C	T	Homo. Variant		Synonymous	100.00%	100.00%	60	CDS	GABA-B-R3	c.1575C>T	F525F
2L	91-R	NT_033779	757,462	756,958	SNP	C	T	Homo. Variant		Synonymous	100.00%	100.00%	60	CDS	GABA-B-R3	c.1575C>T	F525F
2L	91-C	NT_033779	758,388	757,884	SNP	C	T	Homo. Variant		Synonymous	100.00%	100.00%	60	CDS	GABA-B-R3	c.2034C>T	G678G
2L	91-C	NT_033779	758,389	757,885	SNP	T	C	Homo. Variant		Synonymous	100.00%	100.00%	60	CDS	GABA-B-R3	c.2035T>C	L679L
2L	91-R	NT_033779	759,852	759,344	SNP	A	G	Homo. Variant		Synonymous	100.00%	100.00%	60	CDS	GABA-B-R3	c.2478A>G	K826K
2L	91-C	NT_033779	760,548	760,040	SNP	T	A	Homo. Variant		Synonymous	100.00%	100.00%	60	CDS	GABA-B-R3	c.3045T>A	P1015P
2L	91-R	NT_033779	760,548	760,040	SNP	T	A	Homo. Variant		Synonymous	100.00%	100.00%	60	CDS	GABA-B-R3	c.3045T>A	P1015P
2L	91-C	NT_033779	760,572	760,064	SNP	G	C	Homo. Variant		Synonymous	100.00%	100.00%	60	CDS	GABA-B-R3	c.3069G>C	P1023P
2L	91-R	NT_033779	760,572	760,064	SNP	G	C	Homo. Variant		Synonymous	100.00%	100.00%	60	CDS	GABA-B-R3	c.3069G>C	P1023P
2L	91-C	NT_033779	760,605	760,097	SNP	T	C	Homo. Variant		Synonymous	100.00%	100.00%	60	CDS	GABA-B-R3	c.3102T>C	R1034R
2L	91-R	NT_033779	760,605	760,097	SNP	T	C	Homo. Variant		Synonymous	100.00%	100.00%	60	CDS	GABA-B-R3	c.3102T>C	R1034R
2L	91-C	NT_033779	761,037	760,529	SNP	T	G	Homo. Variant		Synonymous	100.00%	100.00%	60	CDS	GABA-B-R3	c.3534T>G	S1178S
2L	91-R	NT_033779	761,037	760,529	SNP	T	G	Homo. Variant		Synonymous	100.00%	100.00%	60	CDS	GABA-B-R3	c.3534T>G	S1178S
2L	91-C	NT_033779	774,223	773,681	SNP	G	C	Homo. Variant		Synonymous	100.00%	100.00%	60	CDS	CG12506	c.87G>C	G29G
2L	91-C	NT_033779	774,305	773,763	SNP	C	T	Homo. Variant		Nonsense	95.20%	100.00%	60	CDS	CG12506	c.169C>T	Q57.
2L	91-C	NT_033779	774,306	773,764	SNP	A	C	Homo. Variant		Non Synonymous	95.20%	100.00%	60	CDS	CG12506	c.170A>C	Q57P
2L	91-C	NT_033779	774,307	773,765	SNP	A	C	Homo. Variant		Non Synonymous	95.00%	100.00%	60	CDS	CG12506	c.171A>C	Q57H
2L	91-C	NT_033779	774,312	773,770	SNP	G	A	Homo. Variant		Non Synonymous	95.00%	100.00%	59	CDS	CG12506	c.176G>A	G59E
2L	91-C	NT_033779	777,096	776,552	SNP	A	T	Homo. Variant		Non Synonymous	100.00%	100.00%	60	CDS	CG13946	c.11A>T	Y4F
2L	91-C	NT_033779	777,108	776,564	SNP	T	C	Homo. Variant		Non Synonymous	100.00%	100.00%	60	CDS	CG13946	c.23T>C	V8A
2L	91-C	NT_033779	777,352	776,808	SNP	T	A	Homo. Variant		Synonymous	100.00%	100.00%	60	CDS	CG13946	c.267T>A	T89T
2L	91-R	NT_033779	777,352	776,808	SNP	T	A	Homo. Variant		Synonymous	100.00%	100.00%	60	CDS	CG13946	c.267T>A	T89T
2L	91-C	NT_033779	777,360	776,816	SNP	G	T	Homo. Variant		Non Synonymous	100.00%	100.00%	60	CDS	CG13946	c.275G>T	S92I
2L	91-R	NT_033779	777,360	776,816	SNP	G	T	Homo. Variant		Non Synonymous	100.00%	100.00%	60	CDS	CG13946	c.275G>T	S92I
2L	91-C	NT_033779	779,874	779,329	SNP	C	T	Homo. Variant		Synonymous	100.00%	100.00%	60	CDS	CG13947	c.126C>T	P42P
2L	91-R	NT_033779	779,892	779,347	SNP	T	A	Homo. Variant		Synonymous	100.00%	100.00%	60	CDS	CG13947	c.144T>A	G48G
2L	91-R	NT_033779	779,907	779,362	SNP	T	A	Homo. Variant		Synonymous	100.00%	100.00%	60	CDS	CG13947	c.159T>A	G53G
2L	91-R	NT_033779	779,910	779,365	SNP	T	C	Homo. Variant		Synonymous	100.00%	100.00%	60	CDS	CG13947	c.162T>C	P54P
2L	91-R	NT_033779	779,916	779,371	SNP	A	T	Homo. Variant		Synonymous	100.00%	100.00%	60	CDS	CG13947	c.168A>T	G56G
2L	91-C	NT_033779	779,934	779,389	SNP	G	G|C	Hetero. Ref.		Synonymous	50.00%	98.20%	7.47	CDS	CG13947	c.[186G>G]+[186G>C]	P62P
2L	91-C	NT_033779	779,940	779,395	SNP	A	T|A	Hetero. Ref.		Synonymous	50.00%	98.00%	16.77	CDS	CG13947	c.[192A>T]+[192A>A]	G64G
2L	91-R	NT_033779	779,979	779,434	SNP	G	T	Homo. Variant		Synonymous	66.70%	100.00%	26.77	CDS	CG13947	c.231G>T	G77G
2L	91-C	NT_033779	780,100	779,555	SNP	C	T	Homo. Variant		Non Synonymous	100.00%	100.00%	60	CDS	CG13947	c.352C>T	P118S
2L	91-R	NT_033779	780,100	779,555	SNP	C	T	Homo. Variant		Non Synonymous	100.00%	100.00%	60	CDS	CG13947	c.352C>T	P118S
2L	91-C	NT_033779	780,108	779,563	SNP	A	G	Homo. Variant		Synonymous	100.00%	100.00%	60	CDS	CG13947	c.360A>G	.120.
2L	91-R	NT_033779	780,108	779,563	SNP	A	G	Homo. Variant		Synonymous	100.00%	100.00%	60	CDS	CG13947	c.360A>G	.120.
2L	91-C	NT_033779	782,100	781,554	SNP	A	G	Homo. Variant		Synonymous	100.00%	100.00%	60	CDS	Gr21a	c.258A>G	V86V
2L	91-R	NT_033779	782,100	781,554	SNP	A	G	Homo. Variant		Synonymous	100.00%	100.00%	60	CDS	Gr21a	c.258A>G	V86V
2L	91-C	NT_033779	782,355	781,809	SNP	C	T	Homo. Variant		Synonymous	100.00%	100.00%	60	CDS	Gr21a	c.513C>T	P171P
2L	91-R	NT_033779	782,355	781,809	SNP	C	T	Homo. Variant		Synonymous	100.00%	100.00%	60	CDS	Gr21a	c.513C>T	P171P
2L	91-R	NT_033779	782,484	781,938	SNP	A	G	Homo. Variant		Synonymous	100.00%	100.00%	60	CDS	Gr21a	c.642A>G	L214L
2L	91-C	NT_033779	782,589	782,043	SNP	C	T	Homo. Variant		Synonymous	100.00%	100.00%	60	CDS	Gr21a	c.747C>T	S249S
2L	91-R	NT_033779	782,589	782,043	SNP	C	T	Homo. Variant		Synonymous	100.00%	100.00%	60	CDS	Gr21a	c.747C>T	S249S
2L	91-C	NT_033779	782,910	782,363	SNP	A	G	Homo. Variant		Synonymous	90.00%	100.00%	34.19	CDS	Gr21a	c.936A>G	L312L
2L	91-C	NT_033779	783,089	782,542	SNP	T	C	Homo. Variant		Synonymous	100.00%	100.00%	60	CDS	Gr21a	c.1062T>C	I354I
2L	91-R	NT_033779	783,371	782,824	SNP	G	T	Homo. Variant		No Stop	100.00%	100.00%	60	CDS	Gr21a	c.1344G>T	.448Y
2L	91-C	NT_033779	785,182	784,616	SNP	C	T	Homo. Variant		Synonymous	100.00%	100.00%	60	CDS	CG3544	c.196C>T	L66L
2L	91-C	NT_033779	785,406	784,840	SNP	T	C	Homo. Variant		Synonymous	100.00%	100.00%	60	CDS	CG3544	c.420T>C	P140P
2L	91-C	NT_033779	785,604	785,038	SNP	C	T	Homo. Variant		Synonymous	100.00%	100.00%	60	CDS	CG3544	c.618C>T	A206A
2L	91-C	NT_033779	785,661	785,095	SNP	C	T	Homo. Variant		Synonymous	100.00%	100.00%	60	CDS	CG3544	c.675C>T	N225N
2L	91-C	NT_033779	785,692	785,126	SNP	G	C	Homo. Variant		Non Synonymous	100.00%	100.00%	60	CDS	CG3544	c.706G>C	A236P
2L	91-C	NT_033779	785,694	785,128	SNP	A	G	Homo. Variant		Synonymous	100.00%	100.00%	60	CDS	CG3544	c.708A>G	A236A
2L	91-C	NT_033779	785,904	785,338	SNP	A	T	Homo. Variant		Synonymous	100.00%	100.00%	60	CDS	CG3544	c.918A>T	T306T
2L	91-C	NT_033779	786,072	785,506	SNP	C	T	Homo. Variant		Synonymous	100.00%	100.00%	60	CDS	CG3544	c.1086C>T	H362H
2L	91-C	NT_033779	786,171	785,605	SNP	G	A	Homo. Variant		Synonymous	100.00%	100.00%	60	CDS	CG3544	c.1185G>A	L395L
2L	91-C	NT_033779	786,339	785,773	SNP	T	C	Homo. Variant		Synonymous	100.00%	100.00%	60	CDS	CG3544	c.1353T>C	I451I
2L	91-C	NT_033779	786,354	785,788	SNP	C	T	Homo. Variant		Synonymous	100.00%	100.00%	60	CDS	CG3544	c.1368C>T	D456D
2L	91-C	NT_033779	786,530	785,964	SNP	G	A	Homo. Variant		Non Synonymous	100.00%	100.00%	60	CDS	CG3544	c.1544G>A	R515K
2L	91-C	NT_033779	786,690	786,124	SNP	C	T	Homo. Variant		Synonymous	100.00%	100.00%	60	CDS	CG3544	c.1704C>T	F568F
2L	91-R	NT_033779	786,690	786,124	SNP	C	T	Homo. Variant		Synonymous	100.00%	100.00%	60	CDS	CG3544	c.1704C>T	F568F
2L	91-C	NT_033779	786,829	786,263	SNP	G	A	Homo. Variant		Synonymous	100.00%	100.00%	60	CDS	Pkg21D	c.2304G>A	F768F
2L	91-R	NT_033779	786,829	786,263	SNP	G	A	Homo. Variant		Synonymous	100.00%	100.00%	60	CDS	Pkg21D	c.2304G>A	F768F
2L	91-C	NT_033779	787,191	786,625	SNP	A	G	Homo. Variant		Synonymous	100.00%	100.00%	60	CDS	Pkg21D	c.1998A>G	N666N
2L	91-R	NT_033779	787,191	786,625	SNP	A	G	Homo. Variant		Synonymous	100.00%	100.00%	60	CDS	Pkg21D	c.1998A>G	N666N
2L	91-R	NT_033779	787,328	786,762	SNP	G	T	Homo. Variant		Synonymous	100.00%	100.00%	60	CDS	Pkg21D	c.1929G>T	G643G
2L	91-C	NT_033779	787,427	786,861	SNP	G	A	Homo. Variant		Synonymous	100.00%	100.00%	60	CDS	Pkg21D	c.1830G>A	S610S
2L	91-R	NT_033779	787,427	786,861	SNP	G	A	Homo. Variant		Synonymous	100.00%	100.00%	60	CDS	Pkg21D	c.1830G>A	S610S
2L	91-R	NT_033779	787,715	787,149	SNP	C	T	Homo. Variant		Synonymous	100.00%	100.00%	60	CDS	Pkg21D	c.1542C>T	S514S
2L	91-R	NT_033779	787,730	787,164	SNP	A	G	Homo. Variant		Synonymous	100.00%	100.00%	60	CDS	Pkg21D	c.1527A>G	H509H
2L	91-R	NT_033779	787,775	787,209	SNP	A	G	Homo. Variant		Synonymous	100.00%	100.00%	60	CDS	Pkg21D	c.1482A>G	H494H
2L	91-R	NT_033779	787,853	787,287	SNP	A	G	Homo. Variant		Synonymous	100.00%	100.00%	60	CDS	Pkg21D	c.1404A>G	F468F
2L	91-R	NT_033779	787,955	787,389	SNP	T	C	Homo. Variant		Synonymous	100.00%	100.00%	60	CDS	Pkg21D	c.1302T>C	Q434Q
2L	91-R	NT_033779	787,956	787,390	SNP	T	C	Homo. Variant		Non Synonymous	100.00%	100.00%	60	CDS	Pkg21D	c.1301T>C	Q434R
2L	91-R	NT_033779	788,018	787,452	SNP	T	G	Homo. Variant		Synonymous	100.00%	100.00%	60	CDS	Pkg21D	c.1239T>G	L413L
2L	91-R	NT_033779	788,039	787,473	SNP	G	A	Homo. Variant		Synonymous	100.00%	100.00%	60	CDS	Pkg21D	c.1218G>A	F406F
2L	91-R	NT_033779	788,480	787,914	SNP	T	C	Homo. Variant		Synonymous	100.00%	100.00%	60	CDS	Pkg21D	c.777T>C	R259R
2L	91-R	NT_033779	788,483	787,917	SNP	G	A	Homo. Variant		Synonymous	100.00%	100.00%	60	CDS	Pkg21D	c.774G>A	T258T
2L	91-R	NT_033779	788,615	788,049	SNP	G	A	Homo. Variant		Synonymous	100.00%	100.00%	60	CDS	Pkg21D	c.642G>A	R214R
2L	91-R	NT_033779	788,915	788,349	SNP	C	T	Homo. Variant		Synonymous	100.00%	100.00%	60	CDS	Pkg21D	c.405C>T	K135K
2L	91-R	NT_033779	788,978	788,412	SNP	T	G	Homo. Variant		Synonymous	100.00%	100.00%	60	CDS	Pkg21D	c.342T>G	P114P
2L	91-R	NT_033779	789,090	788,524	SNP	C	T	Homo. Variant		Non Synonymous	100.00%	100.00%	60	CDS	Pkg21D	c.230C>T	G77D
2L	91-R	NT_033779	789,098	788,532	SNP	C	T	Homo. Variant		Synonymous	100.00%	100.00%	60	CDS	Pkg21D	c.222C>T	E74E
2L	91-C	NT_033779	791,121	790,554	SNP	T	G	Homo. Variant		Synonymous	100.00%	100.00%	60	CDS	Pkg21D	c.76T>G	R26R
2L	91-C	NT_033779	811,286	810,705	SNP	A	C	Homo. Variant		Synonymous	100.00%	100.00%	60	CDS	Nnf1b	c.60A>C	P20P
2L	91-R	NT_033779	811,286	810,705	SNP	A	C	Homo. Variant		Synonymous	100.00%	100.00%	60	CDS	Nnf1b	c.60A>C	P20P
2L	91-C	NT_033779	811,296	810,715	SNP	C	A	Homo. Variant		Non Synonymous	100.00%	100.00%	60	CDS	Nnf1b	c.70C>A	Q24K
2L	91-R	NT_033779	811,296	810,715	SNP	C	A	Homo. Variant		Non Synonymous	100.00%	100.00%	60	CDS	Nnf1b	c.70C>A	Q24K
2L	91-R	NT_033779	811,337	810,756	SNP	A	C	Homo. Variant		Non Synonymous	100.00%	100.00%	60	CDS	Nnf1b	c.111A>C	L37F
2L	91-C	NT_033779	811,395	810,814	SNP	C	T	Homo. Variant		Non Synonymous	100.00%	100.00%	60	CDS	Nnf1b	c.119C>T	S40L
2L	91-R	NT_033779	811,395	810,814	SNP	C	T	Homo. Variant		Non Synonymous	100.00%	100.00%	60	CDS	Nnf1b	c.119C>T	S40L
2L	91-C	NT_033779	811,417	810,836	SNP	C	A	Homo. Variant		Synonymous	100.00%	100.00%	60	CDS	Nnf1b	c.141C>A	S47S
2L	91-R	NT_033779	811,417	810,836	SNP	C	A	Homo. Variant		Synonymous	100.00%	100.00%	60	CDS	Nnf1b	c.141C>A	S47S
2L	91-R	NT_033779	812,400	811,818	SNP	G	C	Homo. Variant		Non Synonymous	100.00%	100.00%	60	CDS	KH1	c.183G>C	Q61H
2L	91-R	NT_033779	812,900	812,318	SNP	T	C	Homo. Variant		Non Synonymous	100.00%	100.00%	60	CDS	KH1	c.683T>C	M228T
2L	91-R	NT_033779	813,291	812,709	SNP	T	C	Homo. Variant		Non Synonymous	100.00%	100.00%	60	CDS	KH1	c.1009T>C	S337P
2L	91-R	NT_033779	813,500	812,918	SNP	T	A	Homo. Variant		Synonymous	100.00%	100.00%	60	CDS	KH1	c.1218T>A	L406L
2L	91-C	NT_033779	815,087	814,505	SNP	G	C	Homo. Variant		Synonymous	100.00%	100.00%	60	CDS	Saf6	c.1221G>C	P407P
2L	91-R	NT_033779	815,517	814,934	SNP	A	C	Homo. Variant		Synonymous	100.00%	100.00%	60	CDS	Saf6	c.792A>C	L264L
2L	91-R	NT_033779	815,670	815,087	SNP	G	A	Homo. Variant		Synonymous	100.00%	100.00%	60	CDS	Saf6	c.639G>A	G213G
2L	91-R	NT_033779	815,763	815,180	SNP	T	G	Homo. Variant		Synonymous	87.50%	100.00%	60	CDS	Saf6	c.546T>G	T182T
2L	91-R	NT_033779	815,787	815,204	SNP	C	A	Homo. Variant		Synonymous	100.00%	100.00%	60	CDS	Saf6	c.522C>A	S174S
2L	91-R	NT_033779	816,734	816,151	SNP	A	G	Homo. Variant		Synonymous	100.00%	100.00%	60	CDS	pex12	c.69A>G	S23S
2L	91-R	NT_033779	816,848	816,265	SNP	A	G	Homo. Variant		Synonymous	100.00%	100.00%	60	CDS	pex12	c.183A>G	P61P
2L	91-R	NT_033779	817,533	816,948	SNP	A	C	Homo. Variant		Non Synonymous	100.00%	100.00%	60	CDS	pex12	c.866A>C	D289A
2L	91-C	NT_033779	818,138	817,553	SNP	C	T	Homo. Variant		Non Synonymous	100.00%	100.00%	60	CDS	CG15880	c.346C>T	G116S
2L	91-C	NT_033779	818,139	817,554	SNP	T	G	Homo. Variant		Synonymous	100.00%	100.00%	60	CDS	CG15880	c.345T>G	R115R
2L	91-C	NT_033779	819,207	818,621	SNP	G	A	Homo. Variant		Synonymous	100.00%	100.00%	60	CDS	CG3876	c.654G>A	F218F
2L	91-C	NT_033779	819,359	818,773	SNP	C	G	Homo. Variant		Non Synonymous	100.00%	100.00%	60	CDS	CG3876	c.562C>G	V188L
2L	91-R	NT_033779	819,359	818,773	SNP	C	G	Homo. Variant		Non Synonymous	100.00%	100.00%	60	CDS	CG3876	c.562C>G	V188L
2L	91-C	NT_033779	819,372	818,786	SNP	T	C	Homo. Variant		Synonymous	100.00%	100.00%	60	CDS	CG3876	c.549T>C	R183R
2L	91-R	NT_033779	819,372	818,786	SNP	T	C	Homo. Variant		Synonymous	100.00%	100.00%	60	CDS	CG3876	c.549T>C	R183R
2L	91-C	NT_033779	819,421	818,835	SNP	T	C	Homo. Variant		Non Synonymous	100.00%	100.00%	60	CDS	CG3876	c.500T>C	Q167R
2L	91-R	NT_033779	819,421	818,835	SNP	T	C	Homo. Variant		Non Synonymous	100.00%	100.00%	60	CDS	CG3876	c.500T>C	Q167R
2L	91-C	NT_033779	819,546	818,960	SNP	G	A	Homo. Variant		Synonymous	100.00%	100.00%	60	CDS	CG3876	c.375G>A	A125A
2L	91-C	NT_033779	819,551	818,965	SNP	G	A	Homo. Variant		Synonymous	100.00%	100.00%	60	CDS	CG3876	c.370G>A	L124L
2L	91-R	NT_033779	819,551	818,965	SNP	G	A	Homo. Variant		Synonymous	100.00%	100.00%	60	CDS	CG3876	c.370G>A	L124L
2L	91-C	NT_033779	819,714	819,128	SNP	C	T	Homo. Variant		Synonymous	100.00%	100.00%	60	CDS	CG3876	c.207C>T	G69G
2L	91-R	NT_033779	819,714	819,128	SNP	C	T	Homo. Variant		Synonymous	100.00%	100.00%	60	CDS	CG3876	c.207C>T	G69G
2L	91-R	NT_033779	820,754	820,168	SNP	C	T	Homo. Variant		Synonymous	100.00%	100.00%	60	CDS	Clp	c.90C>T	F30F
2L	91-C	NT_033779	821,045	820,459	SNP	G	C	Homo. Variant		Synonymous	100.00%	100.00%	60	CDS	Clp	c.381G>C	P127P
2L	91-R	NT_033779	821,045	820,459	SNP	G	C	Homo. Variant		Synonymous	100.00%	100.00%	60	CDS	Clp	c.381G>C	P127P
2L	91-C	NT_033779	823,993	823,406	SNP	A	G	Homo. Variant		Non Synonymous	100.00%	100.00%	60	CDS	CG3662	c.657A>G	I219M
2L	91-R	NT_033779	823,993	823,406	SNP	A	G	Homo. Variant		Non Synonymous	100.00%	100.00%	60	CDS	CG3662	c.657A>G	I219M
2L	91-C	NT_033779	824,270	823,683	SNP	C	T	Homo. Variant		Synonymous	100.00%	100.00%	60	CDS	CG3662	c.867C>T	A289A
2L	91-R	NT_033779	824,270	823,683	SNP	C	T	Homo. Variant		Synonymous	100.00%	100.00%	60	CDS	CG3662	c.867C>T	A289A
2L	91-R	NT_033779	825,233	824,646	SNP	G	A	Homo. Variant		Synonymous	100.00%	100.00%	60	CDS	CG3862	c.1152G>A	T384T
2L	91-R	NT_033779	825,392	824,805	SNP	C	A	Homo. Variant		Synonymous	100.00%	100.00%	60	CDS	CG3862	c.993C>A	V331V
2L	91-R	NT_033779	825,632	825,045	SNP	A	G	Homo. Variant		Synonymous	100.00%	100.00%	60	CDS	CG3862	c.753A>G	G251G
2L	91-C	NT_033779	825,803	825,216	SNP	T	G	Homo. Variant		Synonymous	95.50%	100.00%	60	CDS	CG3862	c.582T>G	I194I
2L	91-C	NT_033779	826,178	825,591	SNP	G	T	Homo. Variant		Synonymous	100.00%	100.00%	60	CDS	CG3862	c.207G>T	R69R
2L	91-C	NT_033779	830,146	829,559	SNP	T	C	Homo. Variant		Synonymous	100.00%	100.00%	60	CDS	dock	c.24T>C	F8F
2L	91-R	NT_033779	830,146	829,559	SNP	T	C	Homo. Variant		Synonymous	100.00%	100.00%	60	CDS	dock	c.24T>C	F8F
2L	91-C	NT_033779	830,497	829,910	SNP	C	G	Homo. Variant		Synonymous	100.00%	100.00%	60	CDS	dock	c.375C>G	S125S
2L	91-C	NT_033779	831,371	830,783	SNP	T	C	Homo. Variant		Synonymous	100.00%	100.00%	60	CDS	dock	c.687T>C	P229P
2L	91-C	NT_033779	831,422	830,834	SNP	T	G	Homo. Variant		Synonymous	100.00%	100.00%	60	CDS	dock	c.738T>G	L246L
2L	91-R	NT_033779	831,644	831,056	SNP	A	C	Homo. Variant		Synonymous	100.00%	100.00%	60	CDS	dock	c.960A>C	A320A
2L	91-C	NT_033779	831,788	831,200	SNP	A	G	Homo. Variant		Synonymous	100.00%	100.00%	60	CDS	dock	c.1011A>G	S337S
2L	91-R	NT_033779	831,788	831,200	SNP	A	G	Homo. Variant		Synonymous	100.00%	100.00%	60	CDS	dock	c.1011A>G	S337S
2L	91-C	NT_033779	831,851	831,263	SNP	C	T	Homo. Variant		Synonymous	100.00%	100.00%	60	CDS	dock	c.1074C>T	A358A
2L	91-R	NT_033779	831,899	831,311	SNP	T	A	Homo. Variant		Synonymous	100.00%	100.00%	60	CDS	dock	c.1122T>A	G374G
2L	91-C	NT_033779	831,960	831,372	SNP	G	A	Homo. Variant		Non Synonymous	100.00%	100.00%	60	CDS	dock	c.1183G>A	A395T
2L	91-R	NT_033779	831,960	831,372	SNP	G	A	Homo. Variant		Non Synonymous	100.00%	100.00%	60	CDS	dock	c.1183G>A	A395T
2L	91-C	NT_033779	832,067	831,479	SNP	G	T	Homo. Variant		Synonymous	92.90%	100.00%	60	CDS	dock	c.1290G>T	A430A
2L	91-C	NT_033779	832,076	831,488	SNP	T	C	Homo. Variant		Synonymous	100.00%	100.00%	60	CDS	dock	c.1299T>C	S433S
2L	91-C	NT_033779	832,124	831,536	SNP	T	C	Homo. Variant		Synonymous	100.00%	100.00%	60	CDS	dock	c.1347T>C	Y449Y
2L	91-C	NT_033779	832,166	831,578	SNP	C	T	Homo. Variant		Synonymous	100.00%	100.00%	60	CDS	dock	c.1389C>T	N463N
2L	91-R	NT_033779	832,325	831,737	SNP	A	G	Homo. Variant		Synonymous	100.00%	100.00%	60	CDS	dock	c.1461A>G	L487L
2L	91-C	NT_033779	835,735	835,138	SNP	A	G	Homo. Variant		Non Synonymous	100.00%	100.00%	60	CDS	drongo	c.1351A>G	S451P
2L	91-C	NT_033779	835,986	835,388	SNP	C	T	Homo. Variant		Non Synonymous	100.00%	100.00%	60	CDS	drongo	c.1163C>T	S388N
2L	91-R	NT_033779	835,986	835,388	SNP	C	T	Homo. Variant		Non Synonymous	100.00%	100.00%	60	CDS	drongo	c.1163C>T	S388N
2L	91-C	NT_033779	836,000	835,402	SNP	C	T	Homo. Variant		Synonymous	100.00%	100.00%	60	CDS	drongo	c.1149C>T	T383T
2L	91-R	NT_033779	836,000	835,402	SNP	C	T	Homo. Variant		Synonymous	100.00%	100.00%	60	CDS	drongo	c.1149C>T	T383T
2L	91-C	NT_033779	836,057	835,459	SNP	A	G	Homo. Variant		Synonymous	100.00%	100.00%	60	CDS	drongo	c.1092A>G	L364L
2L	91-C	NT_033779	836,072	835,474	SNP	A	G	Homo. Variant		Synonymous	100.00%	100.00%	60	CDS	drongo	c.1077A>G	D359D
2L	91-C	NT_033779	836,095	835,497	SNP	C	T	Homo. Variant		Non Synonymous	100.00%	100.00%	60	CDS	drongo	c.1054C>T	A352T
2L	91-C	NT_033779	836,305	835,707	SNP	A	C	Homo. Variant		Non Synonymous	100.00%	100.00%	60	CDS	drongo	c.1468A>C	W490G
2L	91-R	NT_033779	836,358	835,760	SNP	G	A	Homo. Variant		Non Synonymous	100.00%	100.00%	60	CDS	drongo	c.1415G>A	A472V
2L	91-C	NT_033779	836,518	835,920	SNP	C	T	Homo. Variant		Non Synonymous	100.00%	100.00%	60	CDS	drongo	c.1255C>T	G419S
2L	91-C	NT_033779	836,575	835,977	SNP	C	T	Homo. Variant		Non Synonymous	100.00%	100.00%	60	CDS	drongo	c.1198C>T	D400N
2L	91-C	NT_033779	836,592	835,994	SNP	G	C	Homo. Variant		Non Synonymous	100.00%	100.00%	60	CDS	drongo	c.1181G>C	A394G
2L	91-C	NT_033779	836,594	835,996	SNP	A	C	Homo. Variant		Synonymous	100.00%	100.00%	60	CDS	drongo	c.1179A>C	L393L
2L	91-C	NT_033779	836,663	836,065	SNP	A	T	Homo. Variant		Synonymous	100.00%	100.00%	60	CDS	drongo	c.1110A>T	P370P
2L	91-C	NT_033779	836,708	836,110	SNP	G	A	Homo. Variant		Synonymous	94.70%	100.00%	60	CDS	drongo	c.1065G>A	F355F
2L	91-R	NT_033779	837,193	836,595	SNP	G	T	Homo. Variant		Synonymous	100.00%	100.00%	60	CDS	drongo	c.954G>T	G318G
2L	91-C	NT_033779	837,233	836,635	SNP	A	T	Homo. Variant		Non Synonymous	100.00%	100.00%	60	CDS	drongo	c.914A>T	L305Q
2L	91-R	NT_033779	837,233	836,635	SNP	A	T	Homo. Variant		Non Synonymous	100.00%	100.00%	60	CDS	drongo	c.914A>T	L305Q
2L	91-C	NT_033779	837,430	836,832	SNP	A	G	Homo. Variant		Synonymous	100.00%	100.00%	60	CDS	drongo	c.717A>G	A239A
2L	91-R	NT_033779	837,430	836,832	SNP	A	G	Homo. Variant		Synonymous	100.00%	100.00%	60	CDS	drongo	c.717A>G	A239A
2L	91-C	NT_033779	837,460	836,862	SNP	A	G	Homo. Variant		Synonymous	100.00%	100.00%	60	CDS	drongo	c.687A>G	T229T
2L	91-R	NT_033779	837,460	836,862	SNP	A	G	Homo. Variant		Synonymous	90.00%	100.00%	39.11	CDS	drongo	c.687A>G	T229T
2L	91-R	NT_033779	837,517	836,919	SNP	A	G	Homo. Variant		Synonymous	100.00%	100.00%	60	CDS	drongo	c.630A>G	D210D
2L	91-C	NT_033779	837,556	836,958	SNP	G	A	Homo. Variant		Synonymous	100.00%	100.00%	60	CDS	drongo	c.591G>A	H197H
2L	91-C	NT_033779	837,580	836,982	SNP	G	T	Homo. Variant		Synonymous	100.00%	100.00%	60	CDS	drongo	c.567G>T	T189T
2L	91-C	NT_033779	837,685	837,087	SNP	T	G	Homo. Variant		Non Synonymous	100.00%	100.00%	60	CDS	drongo	c.462T>G	Q154H
2L	91-R	NT_033779	837,685	837,087	SNP	T	A	Homo. Variant		Non Synonymous	100.00%	100.00%	60	CDS	drongo	c.462T>A	Q154H
2L	91-R	NT_033779	837,720	837,122	SNP	C	T	Homo. Variant		Non Synonymous	100.00%	100.00%	60	CDS	drongo	c.427C>T	A143T
2L	91-C	NT_033779	837,778	837,180	SNP	G	A	Homo. Variant		Synonymous	93.30%	100.00%	60	CDS	drongo	c.369G>A	Y123Y
2L	91-R	NT_033779	837,778	837,180	SNP	G	A	Homo. Variant		Synonymous	100.00%	100.00%	60	CDS	drongo	c.369G>A	Y123Y
2L	91-C	NT_033779	850,538	849,922	SNP	G	A	Homo. Variant		Synonymous	100.00%	100.00%	60	CDS	drongo	c.147G>A	V49V
2L	91-R	NT_033779	850,538	849,922	SNP	G	A	Homo. Variant		Synonymous	93.80%	100.00%	57.74	CDS	drongo	c.147G>A	V49V
2L	91-C	NT_033779	852,167	851,548	SNP	T	C	Homo. Variant		Synonymous	100.00%	100.00%	60	CDS	CG4291	c.912T>C	E304E
2L	91-R	NT_033779	852,167	851,548	SNP	T	C	Homo. Variant		Synonymous	100.00%	100.00%	60	CDS	CG4291	c.912T>C	E304E
2L	91-C	NT_033779	852,179	851,560	SNP	C	T	Homo. Variant		Synonymous	100.00%	100.00%	60	CDS	CG4291	c.900C>T	K300K
2L	91-R	NT_033779	852,179	851,560	SNP	C	T	Homo. Variant		Synonymous	100.00%	100.00%	60	CDS	CG4291	c.900C>T	K300K
2L	91-R	NT_033779	852,839	852,220	SNP	T	A	Homo. Variant		Non Synonymous	100.00%	100.00%	60	CDS	CG4291	c.298T>A	T100S
2L	91-R	NT_033779	854,205	853,585	SNP	C	A	Homo. Variant		Synonymous	100.00%	100.00%	60	CDS	kraken	c.198C>A	A66A
2L	91-R	NT_033779	854,263	853,643	SNP	G	T	Homo. Variant		Non Synonymous	100.00%	100.00%	60	CDS	kraken	c.256G>T	A86S
2L	91-C	NT_033779	854,270	853,650	SNP	C	T	Homo. Variant		Non Synonymous	100.00%	100.00%	60	CDS	kraken	c.263C>T	T88I
2L	91-R	NT_033779	854,270	853,650	SNP	C	T	Homo. Variant		Non Synonymous	100.00%	100.00%	60	CDS	kraken	c.263C>T	T88I
2L	91-C	NT_033779	854,310	853,690	SNP	G	A	Homo. Variant		Synonymous	100.00%	100.00%	60	CDS	kraken	c.303G>A	S101S
2L	91-R	NT_033779	854,310	853,690	SNP	G	A	Homo. Variant		Synonymous	100.00%	100.00%	60	CDS	kraken	c.303G>A	S101S
2L	91-C	NT_033779	854,406	853,786	SNP	T	C	Homo. Variant		Synonymous	100.00%	100.00%	60	CDS	kraken	c.399T>C	T133T
2L	91-R	NT_033779	854,406	853,786	SNP	T	C	Homo. Variant		Synonymous	100.00%	100.00%	60	CDS	kraken	c.399T>C	T133T
2L	91-R	NT_033779	854,508	853,888	SNP	G	A	Homo. Variant		Synonymous	100.00%	100.00%	60	CDS	kraken	c.501G>A	T167T
2L	91-C	NT_033779	854,901	854,281	SNP	C	G	Homo. Variant		Synonymous	100.00%	100.00%	60	CDS	kraken	c.894C>G	A298A
2L	91-R	NT_033779	856,313	855,693	SNP	C	T	Homo. Variant		Synonymous	100.00%	100.00%	60	CDS	CG13949	c.81C>T	A27A
2L	91-R	NT_033779	856,356	855,736	SNP	T	A	Homo. Variant		Non Synonymous	100.00%	100.00%	60	CDS	CG13949	c.124T>A	S42T
2L	91-R	NT_033779	856,358	855,738	SNP	T	G	Homo. Variant		Synonymous	100.00%	100.00%	60	CDS	CG13949	c.126T>G	S42S
2L	91-R	NT_033779	856,412	855,792	SNP	A	G	Homo. Variant		Synonymous	100.00%	100.00%	60	CDS	CG13949	c.180A>G	R60R
2L	91-C	NT_033779	861,421	860,800	SNP	G	T	Homo. Variant		Non Synonymous	100.00%	100.00%	60	CDS	CG13950	c.126G>T	Q42H
2L	91-R	NT_033779	861,421	860,800	SNP	G	T	Homo. Variant		Non Synonymous	100.00%	100.00%	60	CDS	CG13950	c.126G>T	Q42H
2L	91-C	NT_033779	861,504	860,883	SNP	G	A	Homo. Variant		Non Synonymous	100.00%	100.00%	60	CDS	CG13950	c.209G>A	G70E
2L	91-R	NT_033779	861,504	860,883	SNP	G	A	Homo. Variant		Non Synonymous	100.00%	100.00%	60	CDS	CG13950	c.209G>A	G70E
2L	91-C	NT_033779	861,562	860,941	SNP	G	A	Homo. Variant		Synonymous	100.00%	100.00%	60	CDS	CG13950	c.267G>A	P89P
2L	91-R	NT_033779	861,562	860,941	SNP	G	A	Homo. Variant		Synonymous	100.00%	100.00%	60	CDS	CG13950	c.267G>A	P89P
2L	91-C	NT_033779	861,571	860,950	SNP	T	G	Homo. Variant		Synonymous	100.00%	100.00%	60	CDS	CG13950	c.276T>G	P92P
2L	91-R	NT_033779	861,571	860,950	SNP	T	G	Homo. Variant		Synonymous	100.00%	100.00%	60	CDS	CG13950	c.276T>G	P92P
2L	91-R	NT_033779	861,907	861,286	SNP	T	G	Homo. Variant		Synonymous	100.00%	100.00%	60	CDS	CG13950	c.612T>G	R204R
2L	91-R	NT_033779	862,050	861,429	SNP	T	C	Homo. Variant	Splice in CDS	Synonymous	100.00%	100.00%	60	CDS	CG13950	c.684T>C	S228S
2L	91-C	NT_033779	862,119	861,498	SNP	T	G	Homo. Variant		Synonymous	100.00%	100.00%	60	CDS	CG13950	c.753T>G	A251A
2L	91-R	NT_033779	862,119	861,498	SNP	T	G	Homo. Variant		Synonymous	100.00%	100.00%	60	CDS	CG13950	c.753T>G	A251A
2L	91-C	NT_033779	864,057	863,436	SNP	A	G	Homo. Variant		Synonymous	100.00%	100.00%	60	CDS	aru	c.1272A>G	H424H
2L	91-R	NT_033779	864,057	863,436	SNP	A	G	Homo. Variant		Synonymous	100.00%	100.00%	60	CDS	aru	c.1272A>G	H424H
2L	91-C	NT_033779	869,469	868,847	SNP	T	C	Homo. Variant		Synonymous	100.00%	100.00%	60	CDS	dbe	c.930T>C	S310S
2L	91-R	NT_033779	869,469	868,847	SNP	T	C	Homo. Variant		Synonymous	100.00%	100.00%	60	CDS	dbe	c.930T>C	S310S
2L	91-C	NT_033779	869,754	869,132	SNP	A	G	Homo. Variant		Synonymous	100.00%	100.00%	60	CDS	dbe	c.645A>G	R215R
2L	91-C	NT_033779	869,789	869,167	SNP	G	A	Homo. Variant		Synonymous	100.00%	100.00%	60	CDS	dbe	c.610G>A	L204L
2L	91-R	NT_033779	870,060	869,438	SNP	C	T	Homo. Variant		Synonymous	100.00%	100.00%	60	CDS	dbe	c.339C>T	Q113Q
2L	91-R	NT_033779	870,069	869,447	SNP	G	A	Homo. Variant		Synonymous	100.00%	100.00%	60	CDS	dbe	c.330G>A	P110P
2L	91-R	NT_033779	870,230	869,608	SNP	C	T	Homo. Variant		Non Synonymous	100.00%	100.00%	60	CDS	dbe	c.169C>T	V57I
2L	91-C	NT_033779	870,285	869,663	SNP	C	T	Homo. Variant		Synonymous	92.00%	100.00%	46.59	CDS	dbe	c.114C>T	E38E
2L	91-R	NT_033779	872,540	871,917	SNP	G	A	Homo. Variant		Synonymous	66.70%	100.00%	60	CDS	PNUTS	c.213G>A	S71S
2L	91-R	NT_033779	872,594	871,971	SNP	A	T	Homo. Variant		Synonymous	100.00%	100.00%	60	CDS	PNUTS	c.267A>T	V89V
2L	91-C	NT_033779	873,135	872,512	SNP	G	T	Homo. Variant		Synonymous	100.00%	100.00%	60	CDS	PNUTS	c.681G>T	T227T
2L	91-R	NT_033779	873,135	872,512	SNP	G	T	Homo. Variant		Synonymous	100.00%	100.00%	60	CDS	PNUTS	c.681G>T	T227T
2L	91-R	NT_033779	873,522	872,899	SNP	A	T	Homo. Variant		Synonymous	100.00%	100.00%	60	CDS	PNUTS	c.1068A>T	S356S
2L	91-R	NT_033779	873,779	873,155	SNP	G	A	Homo. Variant		Non Synonymous	100.00%	100.00%	60	CDS	PNUTS	c.1324G>A	G442S
2L	91-C	NT_033779	876,796	876,172	SNP	T	G	Homo. Variant		Non Synonymous	100.00%	100.00%	60	CDS	PNUTS	c.2843T>G	V948G
2L	91-R	NT_033779	876,796	876,172	SNP	T	G	Homo. Variant		Non Synonymous	100.00%	100.00%	60	CDS	PNUTS	c.2843T>G	V948G
2L	91-C	NT_033779	878,157	877,532	SNP	C	A	Homo. Variant		Synonymous	100.00%	100.00%	60	CDS	ninaA	c.171C>A	A57A
2L	91-C	NT_033779	878,238	877,613	SNP	T	C	Homo. Variant		Synonymous	100.00%	100.00%	60	CDS	ninaA	c.252T>C	F84F
2L	91-R	NT_033779	878,238	877,613	SNP	T	C	Homo. Variant		Synonymous	100.00%	100.00%	60	CDS	ninaA	c.252T>C	F84F
2L	91-C	NT_033779	878,340	877,715	SNP	C	T	Homo. Variant		Synonymous	100.00%	100.00%	60	CDS	ninaA	c.354C>T	H118H
2L	91-C	NT_033779	878,391	877,766	SNP	C	T	Homo. Variant		Synonymous	100.00%	100.00%	60	CDS	ninaA	c.405C>T	G135G
2L	91-R	NT_033779	878,598	877,973	SNP	A	G	Homo. Variant		Non Synonymous	100.00%	100.00%	60	CDS	ninaA	c.514A>G	K172E
2L	91-C	NT_033779	878,657	878,032	SNP	A	C	Homo. Variant		Synonymous	100.00%	100.00%	60	CDS	ninaA	c.573A>C	I191I
2L	91-R	NT_033779	878,657	878,032	SNP	A	C	Homo. Variant		Synonymous	100.00%	100.00%	60	CDS	ninaA	c.573A>C	I191I
2L	91-C	NT_033779	878,717	878,092	SNP	G	C	Homo. Variant		Synonymous	100.00%	100.00%	60	CDS	ninaA	c.633G>C	A211A
2L	91-R	NT_033779	878,717	878,092	SNP	G	C	Homo. Variant		Synonymous	100.00%	100.00%	60	CDS	ninaA	c.633G>C	A211A
2L	91-C	NT_033779	878,759	878,134	SNP	T	C	Homo. Variant		Synonymous	100.00%	100.00%	60	CDS	ninaA	c.675T>C	I225I
2L	91-R	NT_033779	878,759	878,134	SNP	T	C	Homo. Variant		Synonymous	100.00%	100.00%	60	CDS	ninaA	c.675T>C	I225I
2L	91-C	NT_033779	878,912	878,287	SNP	T	C	Homo. Variant		Synonymous	100.00%	100.00%	60	CDS	CG15824	c.5928T>C	V1976V
2L	91-R	NT_033779	878,912	878,287	SNP	T	C	Homo. Variant		Synonymous	100.00%	100.00%	60	CDS	CG15824	c.5928T>C	V1976V
2L	91-C	NT_033779	879,254	878,629	SNP	A	T	Homo. Variant		Synonymous	100.00%	100.00%	60	CDS	CG15824	c.5643A>T	T1881T
2L	91-C	NT_033779	879,272	878,647	SNP	G	A	Homo. Variant		Synonymous	100.00%	100.00%	60	CDS	CG15824	c.5625G>A	H1875H
2L	91-C	NT_033779	879,299	878,674	SNP	C	A	Homo. Variant		Non Synonymous	100.00%	100.00%	60	CDS	CG15824	c.5598C>A	E1866D
2L	91-C	NT_033779	879,317	878,692	SNP	C	T	Homo. Variant		Synonymous	100.00%	100.00%	60	CDS	CG15824	c.5580C>T	E1860E
2L	91-C	NT_033779	879,665	879,040	SNP	T	A	Homo. Variant		Non Synonymous	100.00%	100.00%	60	CDS	CG15824	c.5296T>A	M1766L
2L	91-R	NT_033779	879,665	879,040	SNP	T	A	Homo. Variant		Non Synonymous	100.00%	100.00%	60	CDS	CG15824	c.5296T>A	M1766L
2L	91-C	NT_033779	879,666	879,041	SNP	A	C	Homo. Variant		Synonymous	100.00%	100.00%	60	CDS	CG15824	c.5295A>C	A1765A
2L	91-R	NT_033779	879,666	879,041	SNP	A	C	Homo. Variant		Synonymous	100.00%	100.00%	60	CDS	CG15824	c.5295A>C	A1765A
2L	91-C	NT_033779	879,668	879,043	SNP	C	A	Homo. Variant		Non Synonymous	100.00%	100.00%	60	CDS	CG15824	c.5293C>A	A1765S
2L	91-R	NT_033779	879,668	879,043	SNP	C	A	Homo. Variant		Non Synonymous	100.00%	100.00%	60	CDS	CG15824	c.5293C>A	A1765S
2L	91-C	NT_033779	879,680	879,055	SNP	G	T	Homo. Variant		Non Synonymous	100.00%	100.00%	60	CDS	CG15824	c.5281G>T	L1761I
2L	91-R	NT_033779	879,680	879,055	SNP	G	T	Homo. Variant		Non Synonymous	100.00%	100.00%	60	CDS	CG15824	c.5281G>T	L1761I
2L	91-C	NT_033779	879,786	879,161	SNP	C	T	Homo. Variant		Synonymous	100.00%	100.00%	60	CDS	CG15824	c.5175C>T	L1725L
2L	91-C	NT_033779	879,858	879,233	SNP	G	A	Homo. Variant		Synonymous	100.00%	100.00%	60	CDS	CG15824	c.5103G>A	F1701F
2L	91-C	NT_033779	880,020	879,395	SNP	A	G	Homo. Variant		Synonymous	100.00%	100.00%	60	CDS	CG15824	c.4941A>G	F1647F
2L	91-C	NT_033779	880,023	879,398	SNP	T	G	Homo. Variant		Synonymous	100.00%	100.00%	60	CDS	CG15824	c.4938T>G	I1646I
2L	91-C	NT_033779	880,076	879,451	SNP	A	T	Homo. Variant		Non Synonymous	100.00%	100.00%	60	CDS	CG15824	c.4885A>T	L1629M
2L	91-C	NT_033779	880,095	879,470	SNP	A	G	Homo. Variant		Synonymous	100.00%	100.00%	60	CDS	CG15824	c.4866A>G	P1622P
2L	91-C	NT_033779	880,137	879,512	SNP	C	T	Homo. Variant		Synonymous	100.00%	100.00%	60	CDS	CG15824	c.4824C>T	G1608G
2L	91-R	NT_033779	880,551	879,925	SNP	T	C	Homo. Variant		Synonymous	100.00%	100.00%	60	CDS	CG15824	c.4476T>C	T1492T
2L	91-C	NT_033779	881,049	880,423	SNP	T	A	Homo. Variant		Synonymous	95.50%	100.00%	60	CDS	CG15824	c.3978T>A	I1326I
2L	91-C	NT_033779	881,058	880,432	SNP	C	A	Homo. Variant		Synonymous	100.00%	100.00%	60	CDS	CG15824	c.3969C>A	P1323P
2L	91-R	NT_033779	881,936	881,310	SNP	G	A	Homo. Variant		Synonymous	100.00%	100.00%	60	CDS	CG15824	c.3150G>A	H1050H
2L	91-C	NT_033779	882,023	881,397	SNP	G	C	Homo. Variant		Synonymous	100.00%	100.00%	60	CDS	CG15824	c.3063G>C	L1021L
2L	91-R	NT_033779	882,023	881,397	SNP	G	C	Homo. Variant		Synonymous	100.00%	100.00%	60	CDS	CG15824	c.3063G>C	L1021L
2L	91-C	NT_033779	882,170	881,544	SNP	G	A	Homo. Variant		Synonymous	95.50%	100.00%	60	CDS	CG15824	c.2916G>A	A972A
2L	91-R	NT_033779	882,170	881,544	SNP	G	A	Homo. Variant		Synonymous	100.00%	100.00%	60	CDS	CG15824	c.2916G>A	A972A
2L	91-C	NT_033779	882,481	881,855	SNP	C	T	Homo. Variant		Synonymous	100.00%	100.00%	60	CDS	CG15824	c.2667C>T	S889S
2L	91-R	NT_033779	882,481	881,855	SNP	C	T	Homo. Variant		Synonymous	100.00%	100.00%	60	CDS	CG15824	c.2667C>T	S889S
2L	91-R	NT_033779	882,718	882,092	SNP	T	C	Homo. Variant		Non Synonymous	100.00%	100.00%	60	CDS	CG15824	c.2530T>C	T844A
2L	91-R	NT_033779	882,755	882,129	SNP	T	A	Homo. Variant		Synonymous	100.00%	100.00%	60	CDS	CG15824	c.2493T>A	I831I
2L	91-R	NT_033779	882,761	882,135	SNP	G	T	Homo. Variant		Synonymous	100.00%	100.00%	60	CDS	CG15824	c.2487G>T	R829R
2L	91-R	NT_033779	882,953	882,327	SNP	C	A	Homo. Variant		Synonymous	100.00%	100.00%	60	CDS	CG15824	c.2295C>A	V765V
2L	91-C	NT_033779	883,330	882,703	SNP	C	G	Homo. Variant		Synonymous	100.00%	100.00%	60	CDS	CG15824	c.1974C>G	S658S
2L	91-R	NT_033779	883,330	882,703	SNP	C	G	Homo. Variant		Synonymous	100.00%	100.00%	60	CDS	CG15824	c.1974C>G	S658S
2L	91-C	NT_033779	883,353	882,726	SNP	A	G	Homo. Variant		Synonymous	100.00%	100.00%	60	CDS	CG15824	c.1951A>G	L651L
2L	91-R	NT_033779	883,353	882,726	SNP	A	G	Homo. Variant		Synonymous	100.00%	100.00%	60	CDS	CG15824	c.1951A>G	L651L
2L	91-R	NT_033779	883,410	882,783	SNP	A	T	Homo. Variant		Non Synonymous	100.00%	100.00%	60	CDS	CG15824	c.1894A>T	C632S
2L	91-C	NT_033779	883,414	882,787	SNP	T	C	Homo. Variant		Synonymous	100.00%	100.00%	60	CDS	CG15824	c.1890T>C	L630L
2L	91-R	NT_033779	883,414	882,787	SNP	T	C	Homo. Variant		Synonymous	100.00%	100.00%	60	CDS	CG15824	c.1890T>C	L630L
2L	91-R	NT_033779	883,483	882,856	SNP	G	A	Homo. Variant		Synonymous	100.00%	100.00%	60	CDS	CG15824	c.1821G>A	S607S
2L	91-C	NT_033779	883,495	882,868	SNP	G	A	Homo. Variant		Synonymous	100.00%	100.00%	60	CDS	CG15824	c.1809G>A	L603L
2L	91-R	NT_033779	883,495	882,868	SNP	G	A	Homo. Variant		Synonymous	100.00%	100.00%	60	CDS	CG15824	c.1809G>A	L603L
2L	91-C	NT_033779	883,498	882,871	SNP	G	A	Homo. Variant		Synonymous	100.00%	100.00%	60	CDS	CG15824	c.1806G>A	V602V
2L	91-R	NT_033779	883,498	882,871	SNP	G	A	Homo. Variant		Synonymous	100.00%	100.00%	60	CDS	CG15824	c.1806G>A	V602V
2L	91-C	NT_033779	883,501	882,874	SNP	T	C	Homo. Variant		Synonymous	100.00%	100.00%	60	CDS	CG15824	c.1803T>C	L601L
2L	91-R	NT_033779	883,501	882,874	SNP	T	C	Homo. Variant		Synonymous	100.00%	100.00%	60	CDS	CG15824	c.1803T>C	L601L
2L	91-C	NT_033779	883,503	882,876	SNP	G	A	Homo. Variant		Synonymous	100.00%	100.00%	60	CDS	CG15824	c.1801G>A	L601L
2L	91-R	NT_033779	883,503	882,876	SNP	G	A	Homo. Variant		Synonymous	90.00%	100.00%	42.52	CDS	CG15824	c.1801G>A	L601L
2L	91-C	NT_033779	883,507	882,880	SNP	A	C	Homo. Variant		Synonymous	100.00%	100.00%	60	CDS	CG15824	c.1797A>C	T599T
2L	91-R	NT_033779	883,507	882,880	SNP	A	C	Homo. Variant		Synonymous	100.00%	100.00%	60	CDS	CG15824	c.1797A>C	T599T
2L	91-R	NT_033779	883,540	882,913	SNP	G	A	Homo. Variant		Synonymous	100.00%	100.00%	60	CDS	CG15824	c.1764G>A	L588L
2L	91-R	NT_033779	883,552	882,925	SNP	C	A	Homo. Variant		Synonymous	100.00%	100.00%	60	CDS	CG15824	c.1752C>A	V584V
2L	91-C	NT_033779	883,573	882,946	SNP	G	C	Homo. Variant		Synonymous	100.00%	100.00%	60	CDS	CG15824	c.1731G>C	L577L
2L	91-C	NT_033779	883,584	882,957	SNP	G	T	Homo. Variant		Synonymous	100.00%	100.00%	60	CDS	CG15824	c.1720G>T	R574R
2L	91-C	NT_033779	883,615	882,988	SNP	G	A	Homo. Variant		Synonymous	100.00%	100.00%	60	CDS	CG15824	c.1689G>A	F563F
2L	91-R	NT_033779	883,615	882,988	SNP	G	A	Homo. Variant		Synonymous	100.00%	100.00%	60	CDS	CG15824	c.1689G>A	F563F
2L	91-R	NT_033779	883,916	883,288	SNP	G	A	Homo. Variant		Non Synonymous	100.00%	100.00%	60	CDS	CG15824	c.1445G>A	A482V
2L	91-C	NT_033779	884,435	883,807	SNP	A	C	Homo. Variant		Synonymous	94.10%	100.00%	60	CDS	CG15824	c.993A>C	G331G
2L	91-C	NT_033779	884,552	883,924	SNP	A	G	Homo. Variant		Synonymous	100.00%	100.00%	60	CDS	CG15824	c.876A>G	S292S
2L	91-C	NT_033779	884,566	883,938	SNP	A	G	Homo. Variant		Synonymous	100.00%	100.00%	60	CDS	CG15824	c.862A>G	L288L
2L	91-C	NT_033779	884,570	883,942	SNP	T	C	Homo. Variant		Synonymous	100.00%	100.00%	60	CDS	CG15824	c.858T>C	V286V
2L	91-C	NT_033779	884,631	884,002	SNP	T	C	Homo. Variant		Synonymous	100.00%	100.00%	60	CDS	CG15824	c.798T>C	Q266Q
2L	91-C	NT_033779	884,748	884,119	SNP	G	T	Homo. Variant		Synonymous	95.20%	100.00%	60	CDS	CG15824	c.681G>T	L227L
2L	91-C	NT_033779	885,228	884,599	SNP	C	G	Homo. Variant		Synonymous	100.00%	100.00%	60	CDS	CG15824	c.324C>G	S108S
2L	91-C	NT_033779	885,390	884,761	SNP	A	G	Homo. Variant		Synonymous	100.00%	100.00%	60	CDS	CG15824	c.231A>G	S77S
2L	91-R	NT_033779	885,390	884,761	SNP	A	G	Homo. Variant		Synonymous	100.00%	100.00%	60	CDS	CG15824	c.231A>G	S77S
2L	91-C	NT_033779	885,399	884,770	SNP	C	T	Homo. Variant		Synonymous	100.00%	100.00%	60	CDS	CG15824	c.222C>T	R74R
2L	91-R	NT_033779	885,399	884,770	SNP	C	T	Homo. Variant		Synonymous	100.00%	100.00%	60	CDS	CG15824	c.222C>T	R74R
2L	91-C	NT_033779	885,402	884,773	SNP	A	G	Homo. Variant		Synonymous	100.00%	100.00%	60	CDS	CG15824	c.219A>G	F73F
2L	91-R	NT_033779	885,402	884,773	SNP	A	G	Homo. Variant		Synonymous	100.00%	100.00%	60	CDS	CG15824	c.219A>G	F73F
2L	91-R	NT_033779	885,459	884,830	SNP	G	C	Homo. Variant		Synonymous	100.00%	100.00%	60	CDS	CG15824	c.162G>C	S54S
2L	91-R	NT_033779	899,910	899,258	SNP	T	C	Homo. Variant		Synonymous	100.00%	100.00%	60	CDS	Lsp1beta	c.459T>C	H153H
2L	91-R	NT_033779	899,946	899,294	SNP	A	G	Homo. Variant		Synonymous	100.00%	100.00%	60	CDS	Lsp1beta	c.495A>G	P165P
2L	91-C	NT_033779	900,018	899,366	SNP	G	C	Homo. Variant		Synonymous	100.00%	100.00%	60	CDS	Lsp1beta	c.567G>C	T189T
2L	91-R	NT_033779	900,018	899,366	SNP	G	C	Homo. Variant		Synonymous	100.00%	100.00%	60	CDS	Lsp1beta	c.567G>C	T189T
2L	91-R	NT_033779	900,285	899,633	SNP	G	A	Homo. Variant		Synonymous	100.00%	100.00%	60	CDS	Lsp1beta	c.834G>A	L278L
2L	91-R	NT_033779	900,357	899,705	SNP	T	C	Homo. Variant		Synonymous	100.00%	100.00%	60	CDS	Lsp1beta	c.906T>C	Y302Y
2L	91-C	NT_033779	900,462	899,810	SNP	A	G	Homo. Variant		Synonymous	100.00%	100.00%	60	CDS	Lsp1beta	c.1011A>G	R337R
2L	91-R	NT_033779	900,462	899,810	SNP	A	G	Homo. Variant		Synonymous	100.00%	100.00%	60	CDS	Lsp1beta	c.1011A>G	R337R
2L	91-C	NT_033779	900,550	899,898	SNP	C	A	Homo. Variant		Non Synonymous	100.00%	100.00%	60	CDS	Lsp1beta	c.1099C>A	L367M
2L	91-C	NT_033779	900,581	899,929	SNP	T	A	Homo. Variant		Non Synonymous	100.00%	100.00%	60	CDS	Lsp1beta	c.1130T>A	F377Y
2L	91-R	NT_033779	900,672	900,020	SNP	C	T	Homo. Variant		Synonymous	100.00%	100.00%	60	CDS	Lsp1beta	c.1221C>T	V407V
2L	91-R	NT_033779	900,842	900,190	SNP	A	C	Homo. Variant		Non Synonymous	90.00%	100.00%	60	CDS	Lsp1beta	c.1391A>C	Y464S
2L	91-R	NT_033779	901,029	900,377	SNP	A	G	Homo. Variant		Synonymous	100.00%	100.00%	60	CDS	Lsp1beta	c.1578A>G	L526L
2L	91-R	NT_033779	901,053	900,401	SNP	T	C	Homo. Variant		Synonymous	100.00%	100.00%	60	CDS	Lsp1beta	c.1602T>C	D534D
2L	91-C	NT_033779	901,215	900,563	SNP	C	T	Homo. Variant		Synonymous	84.60%	100.00%	13.51	CDS	Lsp1beta	c.1764C>T	A588A
2L	91-C	NT_033779	901,262	900,610	SNP	C	T	Homo. Variant		Non Synonymous	100.00%	100.00%	60	CDS	Lsp1beta	c.1811C>T	A604V
2L	91-C	NT_033779	901,263	900,611	SNP	C	A	Homo. Variant		Synonymous	100.00%	100.00%	60	CDS	Lsp1beta	c.1812C>A	A604A
2L	91-C	NT_033779	901,437	900,785	SNP	C	T	Homo. Variant		Synonymous	100.00%	100.00%	60	CDS	Lsp1beta	c.1986C>T	P662P
2L	91-R	NT_033779	901,437	900,785	SNP	C	T	Homo. Variant		Synonymous	100.00%	100.00%	60	CDS	Lsp1beta	c.1986C>T	P662P
2L	91-C	NT_033779	901,584	900,932	SNP	C	T	Homo. Variant		Synonymous	100.00%	100.00%	60	CDS	Lsp1beta	c.2133C>T	T711T
2L	91-R	NT_033779	901,584	900,932	SNP	C	T	Homo. Variant		Synonymous	100.00%	100.00%	60	CDS	Lsp1beta	c.2133C>T	T711T
2L	91-C	NT_033779	901,590	900,938	SNP	C	T	Homo. Variant		Synonymous	100.00%	100.00%	60	CDS	Lsp1beta	c.2139C>T	S713S
2L	91-R	NT_033779	901,590	900,938	SNP	C	T	Homo. Variant		Synonymous	100.00%	100.00%	60	CDS	Lsp1beta	c.2139C>T	S713S
2L	91-C	NT_033779	901,593	900,941	SNP	T	C	Homo. Variant		Synonymous	100.00%	100.00%	60	CDS	Lsp1beta	c.2142T>C	C714C
2L	91-R	NT_033779	901,593	900,941	SNP	T	C	Homo. Variant		Synonymous	100.00%	100.00%	60	CDS	Lsp1beta	c.2142T>C	C714C
2L	91-C	NT_033779	901,596	900,944	SNP	T	C	Homo. Variant		Synonymous	100.00%	100.00%	60	CDS	Lsp1beta	c.2145T>C	G715G
2L	91-R	NT_033779	901,596	900,944	SNP	T	C	Homo. Variant		Synonymous	100.00%	100.00%	60	CDS	Lsp1beta	c.2145T>C	G715G
2L	91-C	NT_033779	901,611	900,959	SNP	G	A	Homo. Variant		Synonymous	100.00%	100.00%	60	CDS	Lsp1beta	c.2160G>A	A720A
2L	91-R	NT_033779	901,611	900,959	SNP	G	A	Homo. Variant		Synonymous	100.00%	100.00%	60	CDS	Lsp1beta	c.2160G>A	A720A
2L	91-C	NT_033779	901,650	900,998	SNP	C	T	Homo. Variant		Synonymous	100.00%	100.00%	60	CDS	Lsp1beta	c.2199C>T	D733D
2L	91-R	NT_033779	901,650	900,998	SNP	C	T	Homo. Variant		Synonymous	100.00%	100.00%	60	CDS	Lsp1beta	c.2199C>T	D733D
2L	91-C	NT_033779	901,653	901,001	SNP	T	C	Homo. Variant		Synonymous	100.00%	100.00%	60	CDS	Lsp1beta	c.2202T>C	R734R
2L	91-R	NT_033779	901,653	901,001	SNP	T	C	Homo. Variant		Synonymous	100.00%	100.00%	60	CDS	Lsp1beta	c.2202T>C	R734R
2L	91-R	NT_033779	901,794	901,142	SNP	T	C	Homo. Variant		Synonymous	100.00%	100.00%	60	CDS	Lsp1beta	c.2343T>C	D781D
2L	91-C	NT_033779	914,798	914,137	SNP	G	A	Homo. Variant		Synonymous	100.00%	100.00%	60	CDS	GluRIIC	c.15G>A	L5L
2L	91-C	NT_033779	914,823	914,162	SNP	C	T	Homo. Variant		Non Synonymous	100.00%	100.00%	60	CDS	GluRIIC	c.40C>T	P14S
2L	91-R	NT_033779	914,882	914,221	SNP	C	T	Homo. Variant		Synonymous	100.00%	100.00%	60	CDS	GluRIIC	c.99C>T	L33L
2L	91-C	NT_033779	914,907	914,246	SNP	A	G	Homo. Variant		Non Synonymous	100.00%	100.00%	60	CDS	GluRIIC	c.124A>G	M42V
2L	91-R	NT_033779	914,907	914,246	SNP	A	G	Homo. Variant		Non Synonymous	100.00%	100.00%	60	CDS	GluRIIC	c.124A>G	M42V
2L	91-C	NT_033779	915,036	914,375	SNP	A	G	Homo. Variant		Synonymous	100.00%	100.00%	60	CDS	GluRIIC	c.195A>G	K65K
2L	91-R	NT_033779	915,039	914,378	SNP	G	A	Homo. Variant		Synonymous	100.00%	100.00%	60	CDS	GluRIIC	c.198G>A	E66E
2L	91-R	NT_033779	915,522	914,861	SNP	C	T	Homo. Variant		Synonymous	100.00%	100.00%	60	CDS	GluRIIC	c.438C>T	D146D
2L	91-C	NT_033779	915,570	914,909	SNP	C	G	Homo. Variant		Synonymous	100.00%	100.00%	60	CDS	GluRIIC	c.486C>G	L162L
2L	91-C	NT_033779	915,618	914,957	SNP	A	G	Homo. Variant		Synonymous	100.00%	100.00%	60	CDS	GluRIIC	c.534A>G	Q178Q
2L	91-R	NT_033779	915,618	914,957	SNP	A	G	Homo. Variant		Synonymous	100.00%	100.00%	60	CDS	GluRIIC	c.534A>G	Q178Q
2L	91-C	NT_033779	915,633	914,972	SNP	C	G	Homo. Variant		Synonymous	100.00%	100.00%	60	CDS	GluRIIC	c.549C>G	R183R
2L	91-C	NT_033779	915,798	915,137	SNP	C	G	Homo. Variant		Non Synonymous	100.00%	100.00%	60	CDS	GluRIIC	c.660C>G	H220Q
2L	91-R	NT_033779	915,798	915,137	SNP	C	G	Homo. Variant		Non Synonymous	100.00%	100.00%	60	CDS	GluRIIC	c.660C>G	H220Q
2L	91-C	NT_033779	915,858	915,197	SNP	G	A	Homo. Variant		Synonymous	100.00%	100.00%	60	CDS	GluRIIC	c.720G>A	L240L
2L	91-C	NT_033779	915,870	915,209	SNP	C	T	Homo. Variant		Synonymous	100.00%	100.00%	60	CDS	GluRIIC	c.732C>T	P244P
2L	91-C	NT_033779	915,872	915,211	SNP	A	G	Homo. Variant		Non Synonymous	100.00%	100.00%	60	CDS	GluRIIC	c.734A>G	N245S
2L	91-C	NT_033779	915,888	915,227	SNP	T	G	Homo. Variant		Synonymous	100.00%	100.00%	60	CDS	GluRIIC	c.750T>G	L250L
2L	91-R	NT_033779	915,888	915,227	SNP	T	G	Homo. Variant		Synonymous	100.00%	100.00%	60	CDS	GluRIIC	c.750T>G	L250L
2L	91-R	NT_033779	915,894	915,233	SNP	T	C	Homo. Variant		Synonymous	100.00%	100.00%	60	CDS	GluRIIC	c.756T>C	N252N
2L	91-R	NT_033779	915,909	915,248	SNP	C	T	Homo. Variant		Synonymous	100.00%	100.00%	60	CDS	GluRIIC	c.771C>T	F257F
2L	91-C	NT_033779	915,988	915,327	SNP	T	C	Homo. Variant		Synonymous	100.00%	100.00%	60	CDS	GluRIIC	c.795T>C	H265H
2L	91-R	NT_033779	915,988	915,327	SNP	T	C	Homo. Variant		Synonymous	100.00%	100.00%	60	CDS	GluRIIC	c.795T>C	H265H
2L	91-C	NT_033779	916,054	915,393	SNP	A	C	Homo. Variant		Synonymous	100.00%	100.00%	60	CDS	GluRIIC	c.861A>C	T287T
2L	91-R	NT_033779	916,054	915,393	SNP	A	C	Homo. Variant		Synonymous	100.00%	100.00%	60	CDS	GluRIIC	c.861A>C	T287T
2L	91-C	NT_033779	916,090	915,429	SNP	C	T	Homo. Variant		Synonymous	100.00%	100.00%	60	CDS	GluRIIC	c.897C>T	V299V
2L	91-R	NT_033779	916,175	915,514	SNP	C	T	Homo. Variant		Synonymous	100.00%	100.00%	60	CDS	GluRIIC	c.922C>T	L308L
2L	91-C	NT_033779	916,180	915,519	SNP	T	A	Homo. Variant		Synonymous	100.00%	100.00%	60	CDS	GluRIIC	c.927T>A	P309P
2L	91-R	NT_033779	916,240	915,579	SNP	C	T	Homo. Variant		Synonymous	100.00%	100.00%	60	CDS	GluRIIC	c.987C>T	T329T
2L	91-C	NT_033779	916,244	915,583	SNP	A	C	Homo. Variant		Non Synonymous	100.00%	100.00%	60	CDS	GluRIIC	c.991A>C	I331L
2L	91-R	NT_033779	916,244	915,583	SNP	A	C	Homo. Variant		Non Synonymous	100.00%	100.00%	60	CDS	GluRIIC	c.991A>C	I331L
2L	91-C	NT_033779	916,387	915,726	SNP	T	C	Homo. Variant		Synonymous	100.00%	100.00%	60	CDS	GluRIIC	c.1134T>C	R378R
2L	91-R	NT_033779	916,387	915,726	SNP	T	C	Homo. Variant		Synonymous	100.00%	100.00%	60	CDS	GluRIIC	c.1134T>C	R378R
2L	91-R	NT_033779	916,400	915,739	SNP	C	G	Homo. Variant		Non Synonymous	100.00%	100.00%	60	CDS	GluRIIC	c.1147C>G	L383V
2L	91-R	NT_033779	916,496	915,835	SNP	G	A	Homo. Variant		Synonymous	100.00%	100.00%	60	CDS	GluRIIC	c.1179G>A	T393T
2L	91-R	NT_033779	916,541	915,880	SNP	G	A	Homo. Variant		Synonymous	100.00%	100.00%	60	CDS	GluRIIC	c.1224G>A	R408R
2L	91-R	NT_033779	916,577	915,916	SNP	C	T	Homo. Variant		Synonymous	100.00%	100.00%	60	CDS	GluRIIC	c.1260C>T	D420D
2L	91-C	NT_033779	916,595	915,934	SNP	C	T	Homo. Variant		Synonymous	100.00%	100.00%	60	CDS	GluRIIC	c.1278C>T	I426I
2L	91-R	NT_033779	916,622	915,961	SNP	G	A	Homo. Variant		Synonymous	100.00%	100.00%	60	CDS	GluRIIC	c.1305G>A	Q435Q
2L	91-R	NT_033779	916,727	916,066	SNP	G	C	Homo. Variant		Synonymous	100.00%	100.00%	60	CDS	GluRIIC	c.1410G>C	L470L
2L	91-R	NT_033779	916,796	916,135	SNP	C	T	Homo. Variant		Synonymous	100.00%	100.00%	60	CDS	GluRIIC	c.1479C>T	F493F
2L	91-R	NT_033779	916,802	916,141	SNP	C	T	Homo. Variant		Synonymous	100.00%	100.00%	60	CDS	GluRIIC	c.1485C>T	Y495Y
2L	91-R	NT_033779	917,002	916,341	SNP	T	C	Homo. Variant		Synonymous	100.00%	100.00%	60	CDS	GluRIIC	c.1635T>C	D545D
2L	91-R	NT_033779	917,005	916,344	SNP	T	C	Homo. Variant		Synonymous	100.00%	100.00%	60	CDS	GluRIIC	c.1638T>C	F546F
2L	91-R	NT_033779	917,161	916,500	SNP	A	C	Homo. Variant		Synonymous	100.00%	100.00%	60	CDS	GluRIIC	c.1794A>C	V598V
2L	91-C	NT_033779	917,238	916,577	SNP	G	A	Homo. Variant		Non Synonymous	95.70%	100.00%	60	CDS	GluRIIC	c.1871G>A	R624H
2L	91-R	NT_033779	917,238	916,577	SNP	G	A	Homo. Variant		Non Synonymous	100.00%	100.00%	60	CDS	GluRIIC	c.1871G>A	R624H
2L	91-C	NT_033779	917,248	916,587	SNP	T	C	Homo. Variant		Synonymous	100.00%	100.00%	60	CDS	GluRIIC	c.1881T>C	N627N
2L	91-R	NT_033779	917,248	916,587	SNP	T	C	Homo. Variant		Synonymous	100.00%	100.00%	60	CDS	GluRIIC	c.1881T>C	N627N
2L	91-C	NT_033779	917,263	916,602	SNP	T	G	Homo. Variant		Synonymous	100.00%	100.00%	60	CDS	GluRIIC	c.1896T>G	T632T
2L	91-R	NT_033779	917,263	916,602	SNP	T	G	Homo. Variant		Synonymous	100.00%	100.00%	60	CDS	GluRIIC	c.1896T>G	T632T
2L	91-C	NT_033779	917,269	916,608	SNP	C	A	Homo. Variant		Synonymous	96.30%	100.00%	60	CDS	GluRIIC	c.1902C>A	A634A
2L	91-R	NT_033779	917,388	916,727	SNP	G	C	Homo. Variant		Synonymous	100.00%	100.00%	60	CDS	GluRIIC	c.1968G>C	T656T
2L	91-C	NT_033779	917,682	917,021	SNP	C	T	Homo. Variant		Synonymous	100.00%	100.00%	60	CDS	GluRIIC	c.2262C>T	F754F
2L	91-R	NT_033779	917,682	917,021	SNP	C	T	Homo. Variant		Synonymous	100.00%	100.00%	60	CDS	GluRIIC	c.2262C>T	F754F
2L	91-R	NT_033779	918,130	917,469	SNP	C	A	Homo. Variant		Synonymous	100.00%	100.00%	60	CDS	GluRIIC	c.2631C>A	L877L
2L	91-R	NT_033779	918,190	917,529	SNP	G	A	Homo. Variant		Synonymous	100.00%	100.00%	60	CDS	GluRIIC	c.2691G>A	R897R
2L	91-C	NT_033779	931,089	930,406	SNP	T	C	Homo. Variant		Synonymous	100.00%	100.00%	60	CDS	CG4341	c.72T>C	L24L
2L	91-R	NT_033779	931,089	930,406	SNP	T	C	Homo. Variant		Synonymous	100.00%	100.00%	60	CDS	CG4341	c.72T>C	L24L
2L	91-R	NT_033779	931,095	930,412	SNP	G	T	Homo. Variant		Synonymous	100.00%	100.00%	60	CDS	CG4341	c.78G>T	L26L
2L	91-R	NT_033779	944,141	943,436	SNP	A	G	Homo. Variant	Splice in CDS	Non Synonymous	100.00%	100.00%	60	CDS	CG4341	c.91A>G	T31A
2L	91-C	NT_033779	952,626	951,914	SNP	G	A	Homo. Variant		Synonymous	100.00%	100.00%	60	CDS	CG4341	c.570G>A	V190V
2L	91-C	NT_033779	952,642	951,930	SNP	C	G	Homo. Variant		Non Synonymous	100.00%	100.00%	60	CDS	CG4341	c.586C>G	L196V
2L	91-C	NT_033779	952,684	951,972	SNP	T	C	Homo. Variant		Synonymous	100.00%	100.00%	60	CDS	CG4341	c.628T>C	L210L
2L	91-C	NT_033779	952,719	952,007	SNP	G	A	Homo. Variant		Synonymous	93.30%	100.00%	60	CDS	CG4341	c.663G>A	P221P
2L	91-C	NT_033779	953,093	952,381	SNP	G	C	Homo. Variant		Synonymous	91.70%	100.00%	60	CDS	CG4341	c.924G>C	P308P
2L	91-R	NT_033779	953,093	952,381	SNP	G	C	Homo. Variant		Synonymous	100.00%	100.00%	60	CDS	CG4341	c.924G>C	P308P
2L	91-C	NT_033779	953,125	952,413	SNP	A	C|A	Hetero. Ref.		Non Synonymous	33.30%	89.40%	9.26	CDS	CG4341	c.[956A>C]+[956A>A]	Y319Y, Y319S
2L	91-C	NT_033779	953,132	952,420	SNP	C	T	Homo. Variant		Synonymous	100.00%	100.00%	60	CDS	CG4341	c.963C>T	P321P
2L	91-R	NT_033779	953,171	952,459	SNP	G	A	Homo. Variant		Synonymous	100.00%	100.00%	60	CDS	CG4341	c.1002G>A	L334L
2L	91-C	NT_033779	953,270	952,558	SNP	C	G	Homo. Variant		Synonymous	94.70%	100.00%	60	CDS	CG4341	c.1101C>G	V367V
2L	91-R	NT_033779	953,270	952,558	SNP	C	G	Homo. Variant		Synonymous	90.00%	100.00%	60	CDS	CG4341	c.1101C>G	V367V
2L	91-R	NT_033779	953,292	952,580	SNP	C	T	Homo. Variant		Synonymous	90.00%	100.00%	28.01	CDS	CG4341	c.1123C>T	L375L
2L	91-C	NT_033779	953,344	952,632	SNP	C	A	Homo. Variant		Non Synonymous	100.00%	100.00%	60	CDS	CG4341	c.1175C>A	P392Q
2L	91-C	NT_033779	953,400	952,688	SNP	T	A	Homo. Variant		Non Synonymous	100.00%	100.00%	60	CDS	CG4341	c.1231T>A	L411M
2L	91-R	NT_033779	953,400	952,688	SNP	T	A	Homo. Variant		Non Synonymous	100.00%	100.00%	60	CDS	CG4341	c.1231T>A	L411M
2L	91-C	NT_033779	953,516	952,804	SNP	G	A	Homo. Variant		Synonymous	100.00%	100.00%	60	CDS	CG4341	c.1347G>A	G449G
2L	91-R	NT_033779	953,516	952,804	SNP	G	A	Homo. Variant		Synonymous	100.00%	100.00%	60	CDS	CG4341	c.1347G>A	G449G
2L	91-C	NT_033779	953,714	953,002	SNP	G	T	Homo. Variant		Non Synonymous	100.00%	100.00%	60	CDS	CG4341	c.1545G>T	E515D
2L	91-R	NT_033779	953,714	953,002	SNP	G	T	Homo. Variant		Non Synonymous	80.00%	100.00%	29.9	CDS	CG4341	c.1545G>T	E515D
2L	91-C	NT_033779	953,763	953,051	SNP	A	G	Homo. Variant		Non Synonymous	100.00%	100.00%	60	CDS	CG4341	c.1594A>G	S532G
2L	91-R	NT_033779	953,763	953,051	SNP	A	G	Homo. Variant		Non Synonymous	100.00%	100.00%	60	CDS	CG4341	c.1594A>G	S532G
2L	91-C	NT_033779	953,909	953,197	SNP	G	A	Homo. Variant		Synonymous	100.00%	100.00%	60	CDS	CG4341	c.1740G>A	Q580Q
2L	91-R	NT_033779	953,909	953,197	SNP	G	A	Homo. Variant		Synonymous	100.00%	100.00%	60	CDS	CG4341	c.1740G>A	Q580Q
2L	91-C	NT_033779	957,126	956,405	SNP	G	T	Homo. Variant	Splice in CDS	Synonymous	100.00%	100.00%	60	CDS	CG4341	c.2079G>T	V693V
2L	91-R	NT_033779	957,126	956,405	SNP	G	T	Homo. Variant	Splice in CDS	Synonymous	100.00%	100.00%	60	CDS	CG4341	c.2079G>T	V693V
2L	91-C	NT_033779	957,138	956,417	SNP	C	T	Homo. Variant		Synonymous	100.00%	100.00%	60	CDS	CG4341	c.2091C>T	N697N
2L	91-R	NT_033779	957,138	956,417	SNP	C	T	Homo. Variant		Synonymous	100.00%	100.00%	60	CDS	CG4341	c.2091C>T	N697N
2L	91-C	NT_033779	957,141	956,420	SNP	C	G	Homo. Variant		Synonymous	100.00%	100.00%	60	CDS	CG4341	c.2094C>G	L698L
2L	91-R	NT_033779	957,141	956,420	SNP	C	G	Homo. Variant		Synonymous	100.00%	100.00%	60	CDS	CG4341	c.2094C>G	L698L
2L	91-C	NT_033779	957,165	956,444	SNP	C	T	Homo. Variant		Synonymous	100.00%	100.00%	60	CDS	CG4341	c.2118C>T	G706G
2L	91-R	NT_033779	957,165	956,444	SNP	C	T	Homo. Variant		Synonymous	88.90%	100.00%	60	CDS	CG4341	c.2118C>T	G706G
2L	91-C	NT_033779	957,189	956,468	SNP	T	C	Homo. Variant		Synonymous	100.00%	100.00%	60	CDS	CG4341	c.2142T>C	I714I
2L	91-R	NT_033779	957,189	956,468	SNP	T	C	Homo. Variant		Synonymous	100.00%	100.00%	60	CDS	CG4341	c.2142T>C	I714I
2L	91-C	NT_033779	957,306	956,585	SNP	T	C	Homo. Variant		Synonymous	100.00%	100.00%	60	CDS	CG4341	c.2259T>C	L753L
2L	91-R	NT_033779	957,306	956,585	SNP	T	C	Homo. Variant		Synonymous	100.00%	100.00%	60	CDS	CG4341	c.2259T>C	L753L
2L	91-C	NT_033779	957,324	956,603	SNP	C	T	Homo. Variant		Synonymous	100.00%	100.00%	60	CDS	CG4341	c.2277C>T	I759I
2L	91-C	NT_033779	957,357	956,636	SNP	G	A	Homo. Variant		Synonymous	100.00%	100.00%	60	CDS	CG4341	c.2310G>A	L770L
2L	91-C	NT_033779	957,373	956,652	SNP	A	G	Homo. Variant		Non Synonymous	100.00%	100.00%	60	CDS	CG4341	c.2326A>G	I776V
2L	91-R	NT_033779	957,373	956,652	SNP	A	G	Homo. Variant		Non Synonymous	100.00%	100.00%	60	CDS	CG4341	c.2326A>G	I776V
2L	91-R	NT_033779	957,411	956,690	SNP	T	G	Homo. Variant		Synonymous	100.00%	100.00%	60	CDS	CG4341	c.2364T>G	L788L
2L	91-C	NT_033779	957,622	956,901	SNP	A	C	Homo. Variant		Synonymous	100.00%	100.00%	60	CDS	CG4341	c.2508A>C	A836A
2L	91-R	NT_033779	957,622	956,901	SNP	A	C	Homo. Variant		Synonymous	90.00%	100.00%	42.45	CDS	CG4341	c.2508A>C	A836A
2L	91-C	NT_033779	957,652	956,931	SNP	C	T	Homo. Variant		Synonymous	100.00%	100.00%	60	CDS	CG4341	c.2538C>T	V846V
2L	91-C	NT_033779	957,859	957,138	SNP	T	C	Homo. Variant		Synonymous	100.00%	100.00%	60	CDS	CG4341	c.2638T>C	L880L
2L	91-R	NT_033779	957,859	957,138	SNP	T	C	Homo. Variant		Synonymous	100.00%	100.00%	60	CDS	CG4341	c.2638T>C	L880L
2L	91-C	NT_033779	957,870	957,149	SNP	C	T	Homo. Variant		Synonymous	100.00%	100.00%	60	CDS	CG4341	c.2649C>T	A883A
2L	91-R	NT_033779	957,870	957,149	SNP	C	T	Homo. Variant		Synonymous	100.00%	100.00%	60	CDS	CG4341	c.2649C>T	A883A
2L	91-C	NT_033779	958,019	957,298	SNP	G	A	Homo. Variant		Non Synonymous	95.20%	100.00%	60	CDS	CG4341	c.2729G>A	G910D
2L	91-R	NT_033779	958,019	957,298	SNP	G	A	Homo. Variant		Non Synonymous	100.00%	100.00%	60	CDS	CG4341	c.2729G>A	G910D
2L	91-R	NT_033779	958,026	957,305	SNP	C	T	Homo. Variant		Synonymous	100.00%	100.00%	60	CDS	CG4341	c.2736C>T	A912A
2L	91-C	NT_033779	958,038	957,317	SNP	T	C	Homo. Variant		Synonymous	100.00%	100.00%	60	CDS	CG4341	c.2748T>C	T916T
2L	91-R	NT_033779	958,038	957,317	SNP	T	C	Homo. Variant		Synonymous	90.90%	100.00%	60	CDS	CG4341	c.2748T>C	T916T
2L	91-R	NT_033779	958,047	957,326	SNP	G	C	Homo. Variant		Synonymous	100.00%	100.00%	60	CDS	CG4341	c.2757G>C	G919G
2L	91-R	NT_033779	1,014,862	1,014,016	SNP	C	T	Homo. Variant		Synonymous	100.00%	100.00%	60	CDS	ia2	c.3897C>T	K1299K
2L	91-C	NT_033779	1,014,889	1,014,043	SNP	A	C	Homo. Variant		Non Synonymous	100.00%	100.00%	60	CDS	ia2	c.3870A>C	D1290E
2L	91-C	NT_033779	1,014,972	1,014,126	SNP	T	C	Homo. Variant		Non Synonymous	100.00%	100.00%	60	CDS	ia2	c.3787T>C	K1263E
2L	91-C	NT_033779	1,014,982	1,014,136	SNP	T	C	Homo. Variant		Synonymous	100.00%	100.00%	60	CDS	ia2	c.3777T>C	L1259L
2L	91-C	NT_033779	1,015,398	1,014,552	SNP	T	C	Homo. Variant		Synonymous	100.00%	100.00%	60	CDS	ia2	c.3426T>C	R1142R
2L	91-C	NT_033779	1,015,419	1,014,573	SNP	T	C	Homo. Variant		Synonymous	100.00%	100.00%	60	CDS	ia2	c.3405T>C	A1135A
2L	91-C	NT_033779	1,015,434	1,014,588	SNP	T	A	Homo. Variant		Synonymous	95.70%	100.00%	60	CDS	ia2	c.3390T>A	G1130G
2L	91-R	NT_033779	1,015,434	1,014,588	SNP	T	A	Homo. Variant		Synonymous	100.00%	100.00%	60	CDS	ia2	c.3390T>A	G1130G
2L	91-C	NT_033779	1,015,461	1,014,615	SNP	A	G	Homo. Variant		Synonymous	100.00%	100.00%	60	CDS	ia2	c.3363A>G	F1121F
2L	91-R	NT_033779	1,015,461	1,014,615	SNP	A	G	Homo. Variant		Synonymous	100.00%	100.00%	60	CDS	ia2	c.3363A>G	F1121F
2L	91-C	NT_033779	1,015,905	1,015,059	SNP	G	A	Homo. Variant		Synonymous	100.00%	100.00%	60	CDS	ia2	c.3039G>A	L1013L
2L	91-R	NT_033779	1,015,905	1,015,059	SNP	G	A	Homo. Variant		Synonymous	100.00%	100.00%	60	CDS	ia2	c.3039G>A	L1013L
2L	91-C	NT_033779	1,015,917	1,015,071	SNP	G	A	Homo. Variant		Synonymous	100.00%	100.00%	60	CDS	ia2	c.3027G>A	N1009N
2L	91-R	NT_033779	1,015,917	1,015,071	SNP	G	A	Homo. Variant		Synonymous	100.00%	100.00%	60	CDS	ia2	c.3027G>A	N1009N
2L	91-C	NT_033779	1,015,938	1,015,092	SNP	T	A	Homo. Variant		Synonymous	100.00%	100.00%	60	CDS	ia2	c.3006T>A	V1002V
2L	91-R	NT_033779	1,015,938	1,015,092	SNP	T	A	Homo. Variant		Synonymous	100.00%	100.00%	60	CDS	ia2	c.3006T>A	V1002V
2L	91-C	NT_033779	1,015,956	1,015,110	SNP	C	T	Homo. Variant		Synonymous	100.00%	100.00%	60	CDS	ia2	c.2988C>T	P996P
2L	91-R	NT_033779	1,015,956	1,015,110	SNP	C	T	Homo. Variant		Synonymous	100.00%	100.00%	60	CDS	ia2	c.2988C>T	P996P
2L	91-C	NT_033779	1,016,013	1,015,167	SNP	C	T	Homo. Variant		Synonymous	100.00%	100.00%	60	CDS	ia2	c.2931C>T	R977R
2L	91-C	NT_033779	1,016,031	1,015,185	SNP	C	T	Homo. Variant		Synonymous	100.00%	100.00%	60	CDS	ia2	c.2913C>T	E971E
2L	91-C	NT_033779	1,016,058	1,015,212	SNP	C	T	Homo. Variant		Synonymous	100.00%	100.00%	60	CDS	ia2	c.2886C>T	R962R
2L	91-C	NT_033779	1,016,079	1,015,233	SNP	G	A	Homo. Variant		Synonymous	100.00%	100.00%	60	CDS	ia2	c.2865G>A	R955R
2L	91-C	NT_033779	1,016,197	1,015,351	SNP	T	C	Homo. Variant		Synonymous	100.00%	100.00%	60	CDS	ia2	c.2805T>C	L935L
2L	91-C	NT_033779	1,016,227	1,015,381	SNP	G	A	Homo. Variant		Synonymous	100.00%	100.00%	60	CDS	ia2	c.2775G>A	S925S
2L	91-R	NT_033779	1,016,227	1,015,381	SNP	G	A	Homo. Variant		Synonymous	100.00%	100.00%	60	CDS	ia2	c.2775G>A	S925S
2L	91-R	NT_033779	1,016,230	1,015,384	SNP	G	T	Homo. Variant		Synonymous	100.00%	100.00%	60	CDS	ia2	c.2772G>T	S924S
2L	91-C	NT_033779	1,016,233	1,015,387	SNP	T	C	Homo. Variant		Synonymous	100.00%	100.00%	60	CDS	ia2	c.2769T>C	R923R
2L	91-R	NT_033779	1,016,233	1,015,387	SNP	T	C	Homo. Variant		Synonymous	100.00%	100.00%	60	CDS	ia2	c.2769T>C	R923R
2L	91-C	NT_033779	1,016,293	1,015,447	SNP	T	C	Homo. Variant		Synonymous	100.00%	100.00%	60	CDS	ia2	c.2709T>C	A903A
2L	91-C	NT_033779	1,016,323	1,015,477	SNP	G	T	Homo. Variant		Synonymous	100.00%	100.00%	60	CDS	ia2	c.2679G>T	G893G
2L	91-C	NT_033779	1,016,368	1,015,522	SNP	T	G	Homo. Variant		Synonymous	100.00%	100.00%	60	CDS	ia2	c.2634T>G	A878A
2L	91-C	NT_033779	1,016,440	1,015,594	SNP	C	T	Homo. Variant		Synonymous	100.00%	100.00%	60	CDS	ia2	c.2562C>T	K854K
2L	91-R	NT_033779	1,016,555	1,015,709	SNP	C	T	Homo. Variant		Non Synonymous	100.00%	100.00%	60	CDS	ia2	c.2447C>T	G816D
2L	91-R	NT_033779	1,016,674	1,015,828	SNP	T	C	Homo. Variant		Synonymous	100.00%	100.00%	60	CDS	ia2	c.2328T>C	V776V
2L	91-R	NT_033779	1,016,734	1,015,888	SNP	A	G	Homo. Variant		Synonymous	100.00%	100.00%	60	CDS	ia2	c.2268A>G	N756N
2L	91-R	NT_033779	1,017,041	1,016,195	SNP	C	G	Homo. Variant		Non Synonymous	100.00%	100.00%	60	CDS	ia2	c.2088C>G	E696D
2L	91-C	NT_033779	1,017,065	1,016,219	SNP	G	A	Homo. Variant		Synonymous	95.00%	100.00%	60	CDS	ia2	c.2064G>A	V688V
2L	91-C	NT_033779	1,017,890	1,017,044	SNP	T	C	Homo. Variant		Synonymous	100.00%	100.00%	60	CDS	ia2	c.1239T>C	Q413Q
2L	91-C	NT_033779	1,017,916	1,017,070	SNP	A	G	Homo. Variant		Synonymous	100.00%	100.00%	60	CDS	ia2	c.1213A>G	L405L
2L	91-C	NT_033779	1,017,942	1,017,096	SNP	T	A	Homo. Variant		Non Synonymous	90.90%	100.00%	60	CDS	ia2	c.1187T>A	Q396L
2L	91-C	NT_033779	1,018,001	1,017,155	SNP	T	C	Homo. Variant		Synonymous	94.70%	100.00%	60	CDS	ia2	c.1128T>C	R376R
2L	91-C	NT_033779	1,018,340	1,017,494	SNP	C	G	Homo. Variant		Synonymous	100.00%	100.00%	60	CDS	ia2	c.789C>G	P263P
2L	91-C	NT_033779	1,018,343	1,017,497	SNP	T	C	Homo. Variant		Synonymous	100.00%	100.00%	60	CDS	ia2	c.786T>C	P262P
2L	91-C	NT_033779	1,027,189	1,026,336	SNP	G	C	Homo. Variant		Non Synonymous	100.00%	100.00%	60	CDS	CG4375	c.450G>C	H150Q
2L	91-R	NT_033779	1,027,210	1,026,357	SNP	C	T	Homo. Variant		Synonymous	93.30%	100.00%	60	CDS	CG4375	c.429C>T	K143K
2L	91-C	NT_033779	1,027,268	1,026,415	SNP	G	T	Homo. Variant		Non Synonymous	100.00%	100.00%	60	CDS	CG4375	c.371G>T	P124Q
2L	91-R	NT_033779	1,027,268	1,026,415	SNP	G	T	Homo. Variant		Non Synonymous	100.00%	100.00%	60	CDS	CG4375	c.371G>T	P124Q
2L	91-R	NT_033779	1,027,295	1,026,442	SNP	G	C	Homo. Variant		Non Synonymous	100.00%	100.00%	60	CDS	CG4375	c.344G>C	T115S
2L	91-C	NT_033779	1,027,300	1,026,447	SNP	G	C	Homo. Variant		Non Synonymous	100.00%	100.00%	60	CDS	CG4375	c.339G>C	H113Q
2L	91-R	NT_033779	1,027,300	1,026,447	SNP	G	C	Homo. Variant		Non Synonymous	100.00%	100.00%	60	CDS	CG4375	c.339G>C	H113Q
2L	91-R	NT_033779	1,027,308	1,026,455	SNP	C	T	Homo. Variant		Non Synonymous	100.00%	100.00%	60	CDS	CG4375	c.331C>T	D111N
2L	91-R	NT_033779	1,027,402	1,026,549	SNP	C	A	Homo. Variant		Non Synonymous	92.30%	100.00%	60	CDS	CG4375	c.237C>A	E79D
2L	91-R	NT_033779	1,027,498	1,026,645	SNP	G	C	Homo. Variant		Synonymous	100.00%	100.00%	60	CDS	CG4375	c.141G>C	L47L
2L	91-C	NT_033779	1,027,507	1,026,654	SNP	T	C	Homo. Variant		Synonymous	100.00%	100.00%	60	CDS	CG4375	c.132T>C	K44K
2L	91-R	NT_033779	1,027,507	1,026,654	SNP	T	C	Homo. Variant		Synonymous	100.00%	100.00%	60	CDS	CG4375	c.132T>C	K44K
2L	91-C	NT_033779	1,027,512	1,026,659	SNP	A	G	Homo. Variant		Synonymous	100.00%	100.00%	60	CDS	CG4375	c.127A>G	L43L
2L	91-R	NT_033779	1,027,512	1,026,659	SNP	A	G	Homo. Variant		Synonymous	100.00%	100.00%	60	CDS	CG4375	c.127A>G	L43L
2L	91-R	NT_033779	1,027,546	1,026,693	SNP	T	C	Homo. Variant		Synonymous	100.00%	100.00%	60	CDS	CG4375	c.93T>C	S31S
2L	91-R	NT_033779	1,027,570	1,026,717	SNP	T	C	Homo. Variant		Synonymous	100.00%	100.00%	60	CDS	CG4375	c.69T>C	E23E
2L	91-R	NT_033779	1,039,152	1,038,280	SNP	A	C	Homo. Variant		Non Synonymous	100.00%	100.00%	60	CDS	CG4415	c.902A>C	D301A
2L	91-R	NT_033779	1,039,195	1,038,323	SNP	A	C	Homo. Variant		Synonymous	100.00%	100.00%	60	CDS	CG4415	c.945A>C	V315V
2L	91-C	NT_033779	1,053,662	1,052,782	SNP	C	T	Homo. Variant		Synonymous	100.00%	100.00%	60	CDS	S	c.1185C>T	L395L
2L	91-R	NT_033779	1,053,662	1,052,782	SNP	C	T	Homo. Variant		Synonymous	100.00%	100.00%	60	CDS	S	c.1185C>T	L395L
2L	91-C	NT_033779	1,062,754	1,061,868	SNP	T	C	Homo. Variant		Synonymous	100.00%	100.00%	60	CDS	S	c.279T>C	T93T
2L	91-C	NT_033779	1,062,779	1,061,893	SNP	C	G	Homo. Variant		Non Synonymous	100.00%	100.00%	60	CDS	S	c.254C>G	C85S
2L	91-C	NT_033779	1,062,806	1,061,920	SNP	G	A	Homo. Variant		Non Synonymous	100.00%	100.00%	60	CDS	S	c.227G>A	P76L
2L	91-C	NT_033779	1,062,865	1,061,979	SNP	A	G	Homo. Variant		Synonymous	100.00%	100.00%	60	CDS	S	c.168A>G	S56S
2L	91-C	NT_033779	1,062,967	1,062,081	SNP	T	C	Homo. Variant		Synonymous	100.00%	100.00%	60	CDS	S	c.66T>C	Q22Q
2L	91-C	NT_033779	1,079,086	1,078,190	SNP	C	G	Homo. Variant		Synonymous	100.00%	100.00%	60	CDS	ast	c.156C>G	G52G
2L	91-C	NT_033779	1,079,260	1,078,364	SNP	C	A	Homo. Variant		Synonymous	100.00%	100.00%	60	CDS	ast	c.330C>A	S110S
2L	91-C	NT_033779	1,079,449	1,078,553	SNP	C	A	Homo. Variant		Synonymous	100.00%	100.00%	60	CDS	ast	c.519C>A	I173I
2L	91-C	NT_033779	1,079,452	1,078,556	SNP	G	A	Homo. Variant		Synonymous	100.00%	100.00%	60	CDS	ast	c.522G>A	T174T
2L	91-C	NT_033779	1,079,571	1,078,675	SNP	T	C	Homo. Variant		Synonymous	100.00%	100.00%	60	CDS	ast	c.585T>C	S195S
2L	91-R	NT_033779	1,079,571	1,078,675	SNP	T	C	Homo. Variant		Synonymous	100.00%	100.00%	60	CDS	ast	c.585T>C	S195S
2L	91-C	NT_033779	1,079,574	1,078,678	SNP	A	G	Homo. Variant		Synonymous	100.00%	100.00%	60	CDS	ast	c.588A>G	R196R
2L	91-R	NT_033779	1,079,574	1,078,678	SNP	A	G	Homo. Variant		Synonymous	100.00%	100.00%	60	CDS	ast	c.588A>G	R196R
2L	91-C	NT_033779	1,079,607	1,078,711	SNP	G	A	Homo. Variant		Synonymous	100.00%	100.00%	60	CDS	ast	c.621G>A	K207K
2L	91-R	NT_033779	1,079,607	1,078,711	SNP	G	A	Homo. Variant		Synonymous	100.00%	100.00%	60	CDS	ast	c.621G>A	K207K
2L	91-C	NT_033779	1,079,635	1,078,739	SNP	A	G	Homo. Variant		Non Synonymous	100.00%	100.00%	60	CDS	ast	c.649A>G	T217A
2L	91-R	NT_033779	1,079,635	1,078,739	SNP	A	G	Homo. Variant		Non Synonymous	100.00%	100.00%	60	CDS	ast	c.649A>G	T217A
2L	91-C	NT_033779	1,079,925	1,079,029	SNP	A	G	Homo. Variant		Synonymous	100.00%	100.00%	60	CDS	ast	c.939A>G	E313E
2L	91-R	NT_033779	1,079,925	1,079,029	SNP	A	G	Homo. Variant		Synonymous	100.00%	100.00%	60	CDS	ast	c.939A>G	E313E
2L	91-C	NT_033779	1,079,937	1,079,041	SNP	T	G	Homo. Variant		Synonymous	100.00%	100.00%	60	CDS	ast	c.951T>G	A317A
2L	91-R	NT_033779	1,079,937	1,079,041	SNP	T	G	Homo. Variant		Synonymous	100.00%	100.00%	60	CDS	ast	c.951T>G	A317A
2L	91-C	NT_033779	1,080,019	1,079,123	SNP	C	T	Homo. Variant		Synonymous	100.00%	100.00%	60	CDS	ast	c.978C>T	N326N
2L	91-R	NT_033779	1,080,019	1,079,123	SNP	C	T	Homo. Variant		Synonymous	100.00%	100.00%	60	CDS	ast	c.978C>T	N326N
2L	91-C	NT_033779	1,080,289	1,079,393	SNP	A	G	Homo. Variant		Synonymous	100.00%	100.00%	60	CDS	ast	c.1248A>G	E416E
2L	91-C	NT_033779	1,080,556	1,079,660	SNP	G	A	Homo. Variant		Synonymous	100.00%	100.00%	60	CDS	ast	c.1515G>A	V505V
2L	91-C	NT_033779	1,080,680	1,079,784	SNP	C	A	Homo. Variant		Non Synonymous	100.00%	100.00%	60	CDS	ast	c.1639C>A	L547I
2L	91-C	NT_033779	1,080,739	1,079,843	SNP	T	C	Homo. Variant		Synonymous	100.00%	100.00%	60	CDS	ast	c.1698T>C	D566D
2L	91-C	NT_033779	1,080,781	1,079,885	SNP	C	T	Homo. Variant		Synonymous	100.00%	100.00%	60	CDS	ast	c.1740C>T	D580D
2L	91-R	NT_033779	1,080,829	1,079,933	SNP	G	A	Homo. Variant		Synonymous	100.00%	100.00%	60	CDS	ast	c.1788G>A	E596E
2L	91-C	NT_033779	1,080,865	1,079,969	SNP	T	C	Homo. Variant		Synonymous	100.00%	100.00%	60	CDS	ast	c.1824T>C	L608L
2L	91-R	NT_033779	1,080,865	1,079,969	SNP	T	C	Homo. Variant		Synonymous	100.00%	100.00%	60	CDS	ast	c.1824T>C	L608L
2L	91-R	NT_033779	1,080,883	1,079,987	SNP	A	G	Homo. Variant		Synonymous	100.00%	100.00%	60	CDS	ast	c.1842A>G	R614R
2L	91-C	NT_033779	1,080,892	1,079,996	SNP	T	C	Homo. Variant		Synonymous	100.00%	100.00%	60	CDS	ast	c.1851T>C	D617D
2L	91-R	NT_033779	1,080,892	1,079,996	SNP	T	C	Homo. Variant		Synonymous	100.00%	100.00%	60	CDS	ast	c.1851T>C	D617D
2L	91-C	NT_033779	1,080,997	1,080,101	SNP	T	C	Homo. Variant		Synonymous	100.00%	100.00%	60	CDS	ast	c.1956T>C	I652I
2L	91-R	NT_033779	1,080,997	1,080,101	SNP	T	C	Homo. Variant		Synonymous	100.00%	100.00%	60	CDS	ast	c.1956T>C	I652I
2L	91-C	NT_033779	1,081,015	1,080,119	SNP	T	A	Homo. Variant		Synonymous	100.00%	100.00%	60	CDS	ast	c.1974T>A	P658P
2L	91-R	NT_033779	1,081,015	1,080,119	SNP	T	A	Homo. Variant		Synonymous	100.00%	100.00%	60	CDS	ast	c.1974T>A	P658P
2L	91-C	NT_033779	1,081,049	1,080,153	SNP	G	A	Homo. Variant		Non Synonymous	100.00%	100.00%	60	CDS	ast	c.2008G>A	A670T
2L	91-R	NT_033779	1,081,049	1,080,153	SNP	G	A	Homo. Variant		Non Synonymous	100.00%	100.00%	60	CDS	ast	c.2008G>A	A670T
2L	91-C	NT_033779	1,081,081	1,080,185	SNP	T	G	Homo. Variant		Synonymous	100.00%	100.00%	60	CDS	ast	c.2040T>G	T680T
2L	91-R	NT_033779	1,081,081	1,080,185	SNP	T	G	Homo. Variant		Synonymous	100.00%	100.00%	60	CDS	ast	c.2040T>G	T680T
2L	91-C	NT_033779	1,081,123	1,080,227	SNP	C	T	Homo. Variant		Synonymous	100.00%	100.00%	60	CDS	ast	c.2082C>T	F694F
2L	91-R	NT_033779	1,081,123	1,080,227	SNP	C	T	Homo. Variant		Synonymous	100.00%	100.00%	60	CDS	ast	c.2082C>T	F694F
2L	91-C	NT_033779	1,081,249	1,080,353	SNP	C	T	Homo. Variant		Synonymous	95.70%	100.00%	60	CDS	ast	c.2208C>T	N736N
2L	91-C	NT_033779	1,081,348	1,080,452	SNP	C	G	Homo. Variant		Synonymous	100.00%	100.00%	60	CDS	ast	c.2307C>G	S769S
2L	91-R	NT_033779	1,082,205	1,081,309	SNP	C	A	Homo. Variant		Synonymous	100.00%	100.00%	60	CDS	Atg4	c.66C>A	G22G
2L	91-C	NT_033779	1,082,265	1,081,369	SNP	C	T	Homo. Variant		Synonymous	100.00%	100.00%	60	CDS	Atg4	c.126C>T	D42D
2L	91-C	NT_033779	1,082,274	1,081,378	SNP	A	G	Homo. Variant		Synonymous	100.00%	100.00%	60	CDS	Atg4	c.135A>G	R45R
2L	91-C	NT_033779	1,082,523	1,081,627	SNP	T	C	Homo. Variant		Synonymous	100.00%	100.00%	60	CDS	Atg4	c.234T>C	Y78Y
2L	91-C	NT_033779	1,082,532	1,081,636	SNP	A	G	Homo. Variant		Synonymous	100.00%	100.00%	60	CDS	Atg4	c.243A>G	G81G
2L	91-R	NT_033779	1,083,104	1,082,208	SNP	C	T	Homo. Variant		Synonymous	100.00%	100.00%	60	CDS	Atg4	c.696C>T	Y232Y
2L	91-C	NT_033779	1,083,164	1,082,268	SNP	A	G	Homo. Variant		Synonymous	100.00%	100.00%	60	CDS	Atg4	c.756A>G	R252R
2L	91-C	NT_033779	1,083,224	1,082,328	SNP	T	C	Homo. Variant		Synonymous	100.00%	100.00%	60	CDS	Atg4	c.816T>C	P272P
2L	91-C	NT_033779	1,083,341	1,082,445	SNP	C	G	Homo. Variant		Synonymous	100.00%	100.00%	60	CDS	Atg4	c.933C>G	P311P
2L	91-C	NT_033779	1,083,410	1,082,514	SNP	G	T	Homo. Variant		Non Synonymous	100.00%	100.00%	60	CDS	Atg4	c.1002G>T	E334D
2L	91-C	NT_033779	1,083,422	1,082,526	SNP	C	A	Homo. Variant		Non Synonymous	100.00%	100.00%	60	CDS	Atg4	c.1014C>A	S338R
2L	91-C	NT_033779	1,083,560	1,082,664	SNP	T	G	Homo. Variant	Splice in CDS	Synonymous	80.00%	100.00%	60	CDS	Atg4	c.1152T>G	V384V
2L	91-C	NT_033779	1,083,727	1,082,831	SNP	T	G	Homo. Variant		Non Synonymous	100.00%	100.00%	60	CDS	Atg4	c.1196T>G	I399S
2L	91-C	NT_033779	1,085,563	1,084,667	SNP	C	A	Homo. Variant		Synonymous	100.00%	100.00%	60	CDS	CG4629	c.957C>A	R319R
2L	91-R	NT_033779	1,085,563	1,084,667	SNP	C	A	Homo. Variant		Synonymous	100.00%	100.00%	60	CDS	CG4629	c.957C>A	R319R
2L	91-C	NT_033779	1,085,719	1,084,823	SNP	A	G	Homo. Variant		Synonymous	100.00%	100.00%	60	CDS	CG4629	c.801A>G	I267I
2L	91-R	NT_033779	1,085,719	1,084,823	SNP	A	G	Homo. Variant		Synonymous	100.00%	100.00%	60	CDS	CG4629	c.801A>G	I267I
2L	91-C	NT_033779	1,085,875	1,084,979	SNP	T	G	Homo. Variant		Synonymous	100.00%	100.00%	60	CDS	CG4629	c.702T>G	P234P
2L	91-R	NT_033779	1,085,875	1,084,979	SNP	T	G	Homo. Variant		Synonymous	100.00%	100.00%	60	CDS	CG4629	c.702T>G	P234P
2L	91-C	NT_033779	1,085,935	1,085,039	SNP	A	C	Homo. Variant		Synonymous	100.00%	100.00%	60	CDS	CG4629	c.642A>C	V214V
2L	91-R	NT_033779	1,085,935	1,085,039	SNP	A	C	Homo. Variant		Synonymous	100.00%	100.00%	60	CDS	CG4629	c.642A>C	V214V
2L	91-R	NT_033779	1,086,007	1,085,111	SNP	G	A	Homo. Variant		Synonymous	100.00%	100.00%	60	CDS	CG4629	c.570G>A	F190F
2L	91-R	NT_033779	1,086,113	1,085,217	SNP	A	G	Homo. Variant		Synonymous	100.00%	100.00%	60	CDS	CG4629	c.528A>G	S176S
2L	91-C	NT_033779	1,104,629	1,103,703	SNP	G	A	Homo. Variant		Synonymous	100.00%	100.00%	60	CDS	mtRNApol	c.4098G>A	Y1366Y
2L	91-R	NT_033779	1,104,629	1,103,703	SNP	G	A	Homo. Variant		Synonymous	100.00%	100.00%	60	CDS	mtRNApol	c.4098G>A	Y1366Y
2L	91-C	NT_033779	1,104,825	1,103,899	SNP	A	G	Homo. Variant		Synonymous	100.00%	100.00%	60	CDS	mtRNApol	c.3960A>G	H1320H
2L	91-C	NT_033779	1,105,041	1,104,115	SNP	G	A	Homo. Variant		Synonymous	91.70%	100.00%	60	CDS	mtRNApol	c.3744G>A	N1248N
2L	91-C	NT_033779	1,105,098	1,104,172	SNP	G	A	Homo. Variant		Synonymous	77.80%	100.00%	60	CDS	mtRNApol	c.3687G>A	V1229V
2L	91-C	NT_033779	1,105,389	1,104,463	SNP	C	G	Homo. Variant		Synonymous	100.00%	100.00%	60	CDS	mtRNApol	c.3396C>G	V1132V
2L	91-R	NT_033779	1,105,389	1,104,463	SNP	C	G	Homo. Variant		Synonymous	100.00%	100.00%	60	CDS	mtRNApol	c.3396C>G	V1132V
2L	91-R	NT_033779	1,105,578	1,104,652	SNP	T	C	Homo. Variant		Synonymous	100.00%	100.00%	60	CDS	mtRNApol	c.3207T>C	E1069E
2L	91-C	NT_033779	1,105,596	1,104,670	SNP	A	G	Homo. Variant		Synonymous	100.00%	100.00%	60	CDS	mtRNApol	c.3189A>G	A1063A
2L	91-R	NT_033779	1,105,680	1,104,754	SNP	A	C	Homo. Variant		Synonymous	100.00%	100.00%	60	CDS	mtRNApol	c.3105A>C	V1035V
2L	91-C	NT_033779	1,105,845	1,104,919	SNP	A	T	Homo. Variant		Synonymous	100.00%	100.00%	60	CDS	mtRNApol	c.2940A>T	T980T
2L	91-R	NT_033779	1,106,188	1,105,262	SNP	T	A	Homo. Variant		Non Synonymous	100.00%	100.00%	60	CDS	mtRNApol	c.2654T>A	D885V
2L	91-R	NT_033779	1,106,259	1,105,333	SNP	T	C	Homo. Variant		Synonymous	100.00%	100.00%	60	CDS	mtRNApol	c.2583T>C	P861P
2L	91-R	NT_033779	1,106,281	1,105,355	SNP	A	G	Homo. Variant		Non Synonymous	100.00%	100.00%	60	CDS	mtRNApol	c.2561A>G	V854A
2L	91-R	NT_033779	1,106,328	1,105,402	SNP	A	G	Homo. Variant		Synonymous	100.00%	100.00%	60	CDS	mtRNApol	c.2514A>G	T838T
2L	91-C	NT_033779	1,106,436	1,105,510	SNP	A	G	Homo. Variant		Synonymous	100.00%	100.00%	60	CDS	mtRNApol	c.2406A>G	H802H
2L	91-R	NT_033779	1,106,436	1,105,510	SNP	A	G	Homo. Variant		Synonymous	100.00%	100.00%	60	CDS	mtRNApol	c.2406A>G	H802H
2L	91-C	NT_033779	1,106,706	1,105,780	SNP	G	A	Homo. Variant		Synonymous	100.00%	100.00%	60	CDS	mtRNApol	c.2136G>A	H712H
2L	91-R	NT_033779	1,106,706	1,105,780	SNP	G	A	Homo. Variant		Synonymous	100.00%	100.00%	60	CDS	mtRNApol	c.2136G>A	H712H
2L	91-R	NT_033779	1,106,888	1,105,962	SNP	A	G	Homo. Variant		Synonymous	100.00%	100.00%	60	CDS	mtRNApol	c.1954A>G	L652L
2L	91-R	NT_033779	1,106,892	1,105,966	SNP	A	G	Homo. Variant		Synonymous	100.00%	100.00%	60	CDS	mtRNApol	c.1950A>G	C650C
2L	91-R	NT_033779	1,106,928	1,106,002	SNP	C	T	Homo. Variant		Synonymous	100.00%	100.00%	60	CDS	mtRNApol	c.1914C>T	T638T
2L	91-R	NT_033779	1,107,060	1,106,134	SNP	G	A	Homo. Variant		Synonymous	100.00%	100.00%	60	CDS	mtRNApol	c.1782G>A	I594I
2L	91-R	NT_033779	1,107,153	1,106,227	SNP	G	A	Homo. Variant		Synonymous	100.00%	100.00%	60	CDS	mtRNApol	c.1689G>A	N563N
2L	91-R	NT_033779	1,107,222	1,106,296	SNP	C	G	Homo. Variant		Synonymous	100.00%	100.00%	60	CDS	mtRNApol	c.1620C>G	R540R
2L	91-R	NT_033779	1,107,408	1,106,482	SNP	G	A	Homo. Variant		Synonymous	100.00%	100.00%	60	CDS	mtRNApol	c.1491G>A	S497S
2L	91-R	NT_033779	1,107,411	1,106,485	SNP	G	A	Homo. Variant		Synonymous	100.00%	100.00%	60	CDS	mtRNApol	c.1488G>A	N496N
2L	91-R	NT_033779	1,107,675	1,106,749	SNP	C	T	Homo. Variant		Synonymous	100.00%	100.00%	60	CDS	mtRNApol	c.1224C>T	E408E
2L	91-R	NT_033779	1,107,711	1,106,785	SNP	A	G	Homo. Variant		Synonymous	100.00%	100.00%	60	CDS	mtRNApol	c.1188A>G	I396I
2L	91-R	NT_033779	1,107,761	1,106,835	SNP	G	T	Homo. Variant		Non Synonymous	100.00%	100.00%	60	CDS	mtRNApol	c.1138G>T	L380I
2L	91-R	NT_033779	1,108,113	1,107,187	SNP	G	A	Homo. Variant		Synonymous	94.10%	100.00%	60	CDS	mtRNApol	c.840G>A	S280S
2L	91-R	NT_033779	1,108,125	1,107,199	SNP	C	T	Homo. Variant		Synonymous	100.00%	100.00%	60	CDS	mtRNApol	c.828C>T	V276V
2L	91-R	NT_033779	1,108,136	1,107,210	SNP	T	A	Homo. Variant		Non Synonymous	100.00%	100.00%	60	CDS	mtRNApol	c.817T>A	T273S
2L	91-C	NT_033779	1,108,195	1,107,268	SNP	T	C	Homo. Variant		Synonymous	100.00%	100.00%	60	CDS	mtRNApol	c.759T>C	P253P
2L	91-R	NT_033779	1,108,195	1,107,268	SNP	T	C	Homo. Variant		Synonymous	100.00%	100.00%	60	CDS	mtRNApol	c.759T>C	P253P
2L	91-C	NT_033779	1,108,410	1,107,483	SNP	T	G	Homo. Variant		Synonymous	100.00%	100.00%	60	CDS	mtRNApol	c.600T>G	T200T
2L	91-R	NT_033779	1,108,410	1,107,483	SNP	T	G	Homo. Variant		Synonymous	100.00%	100.00%	60	CDS	mtRNApol	c.600T>G	T200T
2L	91-C	NT_033779	1,108,509	1,107,582	SNP	T	C	Homo. Variant		Synonymous	100.00%	100.00%	60	CDS	mtRNApol	c.501T>C	E167E
2L	91-R	NT_033779	1,108,509	1,107,582	SNP	T	C	Homo. Variant		Synonymous	100.00%	100.00%	60	CDS	mtRNApol	c.501T>C	E167E
2L	91-C	NT_033779	1,108,544	1,107,617	SNP	A	C	Homo. Variant		Non Synonymous	100.00%	100.00%	60	CDS	mtRNApol	c.466A>C	C156G
2L	91-R	NT_033779	1,108,544	1,107,617	SNP	A	C	Homo. Variant		Non Synonymous	100.00%	100.00%	60	CDS	mtRNApol	c.466A>C	C156G
2L	91-C	NT_033779	1,108,635	1,107,708	SNP	T	C	Homo. Variant		Synonymous	100.00%	100.00%	60	CDS	mtRNApol	c.375T>C	K125K
2L	91-R	NT_033779	1,108,635	1,107,708	SNP	T	C	Homo. Variant		Synonymous	100.00%	100.00%	60	CDS	mtRNApol	c.375T>C	K125K
2L	91-R	NT_033779	1,108,843	1,107,916	SNP	G	A	Homo. Variant		Non Synonymous	100.00%	100.00%	60	CDS	mtRNApol	c.221G>A	T74I
2L	91-C	NT_033779	1,109,684	1,108,757	SNP	C	A	Homo. Variant		Non Synonymous	91.30%	100.00%	60	CDS	CG14339	c.57C>A	D19E
2L	91-C	NT_033779	1,109,780	1,108,853	SNP	C	T	Homo. Variant		Synonymous	100.00%	100.00%	60	CDS	CG14339	c.153C>T	S51S
2L	91-R	NT_033779	1,109,780	1,108,853	SNP	C	T	Homo. Variant		Synonymous	100.00%	100.00%	60	CDS	CG14339	c.153C>T	S51S
2L	91-C	NT_033779	1,109,906	1,108,979	SNP	A	C	Homo. Variant		Synonymous	100.00%	100.00%	60	CDS	CG14339	c.279A>C	I93I
2L	91-R	NT_033779	1,109,906	1,108,979	SNP	A	C	Homo. Variant		Synonymous	100.00%	100.00%	60	CDS	CG14339	c.279A>C	I93I
2L	91-R	NT_033779	1,110,032	1,109,105	SNP	A	C	Homo. Variant		Synonymous	100.00%	100.00%	60	CDS	CG14339	c.405A>C	S135S
2L	91-R	NT_033779	1,110,042	1,109,115	SNP	T	A	Homo. Variant		Non Synonymous	100.00%	100.00%	60	CDS	CG14339	c.415T>A	L139M
2L	91-C	NT_033779	1,110,068	1,109,141	SNP	G	T	Homo. Variant		Synonymous	100.00%	100.00%	60	CDS	CG14339	c.441G>T	T147T
2L	91-R	NT_033779	1,110,068	1,109,141	SNP	G	T	Homo. Variant		Synonymous	100.00%	100.00%	60	CDS	CG14339	c.441G>T	T147T
2L	91-R	NT_033779	1,110,158	1,109,231	SNP	T	C	Homo. Variant		Synonymous	100.00%	100.00%	60	CDS	CG14339	c.531T>C	F177F
2L	91-R	NT_033779	1,110,188	1,109,261	SNP	A	G	Homo. Variant		Synonymous	100.00%	100.00%	60	CDS	CG14339	c.561A>G	E187E
2L	91-R	NT_033779	1,110,620	1,109,693	SNP	T	C	Homo. Variant		Synonymous	100.00%	100.00%	60	CDS	CG14339	c.993T>C	I331I
2L	91-R	NT_033779	1,110,734	1,109,807	SNP	T	C	Homo. Variant		Synonymous	100.00%	100.00%	60	CDS	CG14339	c.1107T>C	A369A
2L	91-C	NT_033779	1,110,891	1,109,964	SNP	G	A	Homo. Variant	Splice in CDS	Synonymous	100.00%	100.00%	60	CDS	CG14339	c.1197G>A	V399V
2L	91-R	NT_033779	1,110,891	1,109,964	SNP	G	A	Homo. Variant	Splice in CDS	Synonymous	100.00%	100.00%	60	CDS	CG14339	c.1197G>A	V399V
2L	91-C	NT_033779	1,111,032	1,110,105	SNP	C	G	Homo. Variant		Synonymous	100.00%	100.00%	60	CDS	CG14339	c.1338C>G	A446A
2L	91-R	NT_033779	1,111,032	1,110,105	SNP	C	G	Homo. Variant		Synonymous	100.00%	100.00%	60	CDS	CG14339	c.1338C>G	A446A
2L	91-C	NT_033779	1,111,083	1,110,156	SNP	C	A	Homo. Variant		Synonymous	100.00%	100.00%	60	CDS	CG14339	c.1389C>A	I463I
2L	91-R	NT_033779	1,111,083	1,110,156	SNP	C	A	Homo. Variant		Synonymous	87.50%	100.00%	36.75	CDS	CG14339	c.1389C>A	I463I
2L	91-C	NT_033779	1,111,084	1,110,157	SNP	C	A	Homo. Variant		Synonymous	100.00%	100.00%	60	CDS	CG14339	c.1390C>A	R464R
2L	91-R	NT_033779	1,111,084	1,110,157	SNP	C	A	Homo. Variant		Synonymous	100.00%	100.00%	60	CDS	CG14339	c.1390C>A	R464R
2L	91-C	NT_033779	1,111,120	1,110,193	SNP	A	G	Homo. Variant		Non Synonymous	100.00%	100.00%	60	CDS	CG14339	c.1426A>G	S476G
2L	91-R	NT_033779	1,111,120	1,110,193	SNP	A	G	Homo. Variant		Non Synonymous	100.00%	100.00%	60	CDS	CG14339	c.1426A>G	S476G
2L	91-C	NT_033779	1,111,123	1,110,196	SNP	A	G	Homo. Variant		Non Synonymous	100.00%	100.00%	60	CDS	CG14339	c.1429A>G	S477G
2L	91-R	NT_033779	1,111,123	1,110,196	SNP	A	G	Homo. Variant		Non Synonymous	100.00%	100.00%	60	CDS	CG14339	c.1429A>G	S477G
2L	91-C	NT_033779	1,111,185	1,110,258	SNP	C	T	Homo. Variant		Synonymous	100.00%	100.00%	60	CDS	CG14339	c.1491C>T	F497F
2L	91-R	NT_033779	1,111,185	1,110,258	SNP	C	T	Homo. Variant		Synonymous	100.00%	100.00%	60	CDS	CG14339	c.1491C>T	F497F
2L	91-C	NT_033779	1,111,272	1,110,345	SNP	C	T	Homo. Variant		Synonymous	100.00%	100.00%	60	CDS	CG14339	c.1578C>T	N526N
2L	91-R	NT_033779	1,111,272	1,110,345	SNP	C	T	Homo. Variant		Synonymous	100.00%	100.00%	60	CDS	CG14339	c.1578C>T	N526N
2L	91-C	NT_033779	1,111,436	1,110,509	SNP	G	A	Homo. Variant		Synonymous	97.40%	100.00%	60	CDS	CG14339	c.1686G>A	L562L
2L	91-R	NT_033779	1,111,436	1,110,509	SNP	G	A	Homo. Variant		Synonymous	100.00%	100.00%	60	CDS	CG14339	c.1686G>A	L562L
2L	91-R	NT_033779	1,111,463	1,110,536	SNP	G	A	Homo. Variant		Synonymous	100.00%	100.00%	60	CDS	CG14339	c.1713G>A	E571E
2L	91-C	NT_033779	1,111,472	1,110,545	SNP	G	A	Homo. Variant		Synonymous	100.00%	100.00%	60	CDS	CG14339	c.1722G>A	E574E
2L	91-R	NT_033779	1,111,472	1,110,545	SNP	G	A	Homo. Variant		Synonymous	100.00%	100.00%	60	CDS	CG14339	c.1722G>A	E574E
2L	91-C	NT_033779	1,111,481	1,110,554	SNP	T	C	Homo. Variant		Synonymous	100.00%	100.00%	60	CDS	CG14339	c.1731T>C	G577G
2L	91-R	NT_033779	1,111,481	1,110,554	SNP	T	C	Homo. Variant		Synonymous	100.00%	100.00%	60	CDS	CG14339	c.1731T>C	G577G
2L	91-C	NT_033779	1,111,551	1,110,624	SNP	T	C	Homo. Variant		Synonymous	100.00%	100.00%	60	CDS	CG14339	c.1801T>C	L601L
2L	91-C	NT_033779	1,111,586	1,110,659	SNP	C	T	Homo. Variant		Synonymous	100.00%	100.00%	60	CDS	CG14339	c.1836C>T	H612H
2L	91-R	NT_033779	1,111,586	1,110,659	SNP	C	T	Homo. Variant		Synonymous	100.00%	100.00%	60	CDS	CG14339	c.1836C>T	H612H
2L	91-R	NT_033779	1,112,250	1,111,317	SNP	G	A	Homo. Variant		Synonymous	100.00%	100.00%	60	CDS	CG14339	c.1905G>A	A635A
2L	91-R	NT_033779	1,112,313	1,111,380	SNP	C	T	Homo. Variant		Synonymous	100.00%	100.00%	60	CDS	CG14339	c.1968C>T	D656D
2L	91-C	NT_033779	1,112,471	1,111,538	SNP	G	A	Homo. Variant		Synonymous	100.00%	100.00%	60	CDS	CG14339	c.2070G>A	R690R
2L	91-R	NT_033779	1,112,471	1,111,538	SNP	G	A	Homo. Variant		Synonymous	100.00%	100.00%	60	CDS	CG14339	c.2070G>A	R690R
2L	91-C	NT_033779	1,112,531	1,111,598	SNP	C	T	Homo. Variant		Synonymous	100.00%	100.00%	60	CDS	CG14339	c.2130C>T	Y710Y
2L	91-R	NT_033779	1,112,531	1,111,598	SNP	C	T	Homo. Variant		Synonymous	100.00%	100.00%	60	CDS	CG14339	c.2130C>T	Y710Y
2L	91-C	NT_033779	1,112,573	1,111,640	SNP	T	C	Homo. Variant		Synonymous	100.00%	100.00%	60	CDS	CG14339	c.2172T>C	F724F
2L	91-R	NT_033779	1,112,573	1,111,640	SNP	T	C	Homo. Variant		Synonymous	100.00%	100.00%	60	CDS	CG14339	c.2172T>C	F724F
2L	91-C	NT_033779	1,112,576	1,111,643	SNP	G	A	Homo. Variant		Synonymous	100.00%	100.00%	60	CDS	CG14339	c.2175G>A	A725A
2L	91-R	NT_033779	1,112,576	1,111,643	SNP	G	A	Homo. Variant		Synonymous	100.00%	100.00%	60	CDS	CG14339	c.2175G>A	A725A
2L	91-C	NT_033779	1,112,609	1,111,676	SNP	C	T	Homo. Variant		Synonymous	100.00%	100.00%	60	CDS	CG14339	c.2208C>T	C736C
2L	91-C	NT_033779	1,112,612	1,111,679	SNP	A	G	Homo. Variant		Synonymous	100.00%	100.00%	60	CDS	CG14339	c.2211A>G	R737R
2L	91-R	NT_033779	1,112,612	1,111,679	SNP	A	G	Homo. Variant		Synonymous	100.00%	100.00%	60	CDS	CG14339	c.2211A>G	R737R
2L	91-C	NT_033779	1,112,624	1,111,691	SNP	C	T	Homo. Variant		Synonymous	100.00%	100.00%	60	CDS	CG14339	c.2223C>T	S741S
2L	91-R	NT_033779	1,112,624	1,111,691	SNP	C	T	Homo. Variant		Synonymous	100.00%	100.00%	60	CDS	CG14339	c.2223C>T	S741S
2L	91-R	NT_033779	1,112,717	1,111,784	SNP	A	G	Homo. Variant		Synonymous	100.00%	100.00%	60	CDS	CG14339	c.2316A>G	R772R
2L	91-R	NT_033779	1,112,858	1,111,925	SNP	C	G	Homo. Variant		Synonymous	100.00%	100.00%	60	CDS	CG14339	c.2457C>G	P819P
2L	91-R	NT_033779	1,113,029	1,112,096	SNP	G	A	Homo. Variant		Synonymous	100.00%	100.00%	60	CDS	CG14339	c.2568G>A	L856L
2L	91-R	NT_033779	1,113,092	1,112,159	SNP	C	T	Homo. Variant		Synonymous	100.00%	100.00%	60	CDS	CG14339	c.2631C>T	V877V
2L	91-R	NT_033779	1,114,016	1,113,083	SNP	G	A	Homo. Variant		Synonymous	100.00%	100.00%	60	CDS	CG14340	c.96G>A	S32S
2L	91-R	NT_033779	1,114,052	1,113,119	SNP	G	C	Homo. Variant		Synonymous	100.00%	100.00%	60	CDS	CG14340	c.132G>C	P44P
2L	91-R	NT_033779	1,114,281	1,113,348	SNP	T	C	Homo. Variant		Synonymous	100.00%	100.00%	60	CDS	CG14340	c.310T>C	L104L
2L	91-R	NT_033779	1,114,367	1,113,434	SNP	C	T	Homo. Variant		Synonymous	100.00%	100.00%	60	CDS	CG14340	c.396C>T	F132F
2L	91-R	NT_033779	1,114,373	1,113,440	SNP	C	T	Homo. Variant		Synonymous	100.00%	100.00%	60	CDS	CG14340	c.402C>T	H134H
2L	91-R	NT_033779	1,114,635	1,113,702	SNP	T	C	Homo. Variant		Synonymous	100.00%	100.00%	60	CDS	CG14340	c.607T>C	L203L
2L	91-R	NT_033779	1,114,803	1,113,870	SNP	C	A	Homo. Variant		Synonymous	100.00%	100.00%	60	CDS	CG14340	c.715C>A	R239R
2L	91-R	NT_033779	1,114,814	1,113,881	SNP	A	G	Homo. Variant		Synonymous	100.00%	100.00%	60	CDS	CG14340	c.726A>G	R242R
2L	91-R	NT_033779	1,114,873	1,113,940	SNP	A	G	Homo. Variant		Non Synonymous	100.00%	100.00%	60	CDS	CG14340	c.785A>G	K262R
2L	91-R	NT_033779	1,116,797	1,115,857	SNP	T	C	Homo. Variant		Synonymous	100.00%	100.00%	60	CDS	Pino	c.627T>C	A209A
2L	91-R	NT_033779	1,116,842	1,115,902	SNP	G	A	Homo. Variant		Synonymous	87.50%	100.00%	60	CDS	Pino	c.582G>A	I194I
2L	91-R	NT_033779	1,117,546	1,116,606	SNP	A	G	Homo. Variant		Synonymous	100.00%	100.00%	60	CDS	Pino	c.375A>G	I125I
2L	91-R	NT_033779	1,118,399	1,117,455	SNP	G	A	Homo. Variant		Synonymous	100.00%	100.00%	60	CDS	Pino	c.279G>A	C93C
2L	91-R	NT_033779	1,129,253	1,128,293	SNP	T	T|C	Hetero. Ref.		Non Synonymous	50.00%	95.70%	13.43	CDS	Pino	c.[53T>T]+[53T>C]	N18N, N18S
2L	91-C	NT_033779	1,130,951	1,129,990	SNP	G	T	Homo. Variant		Synonymous	100.00%	100.00%	60	CDS	CG4552	c.189G>T	L63L
2L	91-R	NT_033779	1,131,114	1,130,153	SNP	T	C	Homo. Variant		Synonymous	100.00%	100.00%	60	CDS	CG4552	c.352T>C	L118L
2L	91-R	NT_033779	1,131,164	1,130,203	SNP	C	T	Homo. Variant		Synonymous	100.00%	100.00%	60	CDS	CG4552	c.402C>T	N134N
2L	91-C	NT_033779	1,131,956	1,130,995	SNP	C	T	Homo. Variant		Synonymous	83.30%	100.00%	16.39	CDS	CG4552	c.1194C>T	R398R
2L	91-C	NT_033779	1,132,043	1,131,082	SNP	C	T	Homo. Variant		Synonymous	100.00%	100.00%	60	CDS	CG4552	c.1281C>T	Y427Y
2L	91-C	NT_033779	1,132,061	1,131,100	SNP	C	T	Homo. Variant		Synonymous	100.00%	100.00%	60	CDS	CG4552	c.1299C>T	Y433Y
2L	91-C	NT_033779	1,132,251	1,131,290	SNP	G	A	Homo. Variant		Synonymous	100.00%	100.00%	60	CDS	CG4552	c.1407G>A	S469S
2L	91-C	NT_033779	1,132,311	1,131,350	SNP	C	T	Homo. Variant		Synonymous	100.00%	100.00%	60	CDS	CG4552	c.1467C>T	A489A
2L	91-C	NT_033779	1,132,338	1,131,377	SNP	T	C	Homo. Variant		Synonymous	100.00%	100.00%	60	CDS	CG4552	c.1494T>C	I498I
2L	91-C	NT_033779	1,132,374	1,131,413	SNP	T	C	Homo. Variant		Synonymous	100.00%	100.00%	60	CDS	CG4552	c.1530T>C	A510A
2L	91-R	NT_033779	1,132,374	1,131,413	SNP	T	C	Homo. Variant		Synonymous	100.00%	100.00%	60	CDS	CG4552	c.1530T>C	A510A
2L	91-R	NT_033779	1,132,689	1,131,728	SNP	A	G	Homo. Variant		Synonymous	92.90%	100.00%	60	CDS	CG4552	c.1845A>G	E615E
2L	91-R	NT_033779	1,132,776	1,131,815	SNP	C	T	Homo. Variant		Synonymous	100.00%	100.00%	60	CDS	CG4552	c.1932C>T	L644L
2L	91-C	NT_033779	1,133,741	1,132,779	SNP	T	C	Homo. Variant		Non Synonymous	100.00%	100.00%	60	CDS	Iris	c.1295T>C	Q432R
2L	91-C	NT_033779	1,133,755	1,132,793	SNP	T	G	Homo. Variant		Non Synonymous	100.00%	100.00%	60	CDS	Iris	c.1281T>G	E427D
2L	91-C	NT_033779	1,133,780	1,132,818	SNP	G	C	Homo. Variant		Non Synonymous	92.90%	100.00%	60	CDS	Iris	c.1256G>C	A419G
2L	91-C	NT_033779	1,133,820	1,132,858	SNP	C	T	Homo. Variant		Non Synonymous	100.00%	100.00%	60	CDS	Iris	c.1216C>T	A406T
2L	91-C	NT_033779	1,133,884	1,132,922	SNP	G	A	Homo. Variant		Synonymous	100.00%	100.00%	60	CDS	Iris	c.1152G>A	L384L
2L	91-C	NT_033779	1,133,890	1,132,928	SNP	C	T	Homo. Variant		Synonymous	100.00%	100.00%	60	CDS	Iris	c.1146C>T	Q382Q
2L	91-C	NT_033779	1,133,920	1,132,958	SNP	A	T	Homo. Variant		Synonymous	100.00%	100.00%	60	CDS	Iris	c.1116A>T	T372T
2L	91-R	NT_033779	1,134,212	1,133,250	SNP	A	T	Homo. Variant		Non Synonymous	100.00%	100.00%	60	CDS	Iris	c.824A>T	V275E
2L	91-C	NT_033779	1,134,337	1,133,375	SNP	A	G	Homo. Variant		Synonymous	100.00%	100.00%	60	CDS	Iris	c.699A>G	L233L
2L	91-R	NT_033779	1,134,337	1,133,375	SNP	A	G	Homo. Variant		Synonymous	100.00%	100.00%	60	CDS	Iris	c.699A>G	L233L
2L	91-C	NT_033779	1,134,497	1,133,535	SNP	C	T	Homo. Variant		Non Synonymous	100.00%	100.00%	60	CDS	Iris	c.539C>T	S180N
2L	91-C	NT_033779	1,134,741	1,133,779	SNP	C	G	Homo. Variant		Non Synonymous	100.00%	100.00%	60	CDS	Iris	c.295C>G	D99H
2L	91-R	NT_033779	1,134,741	1,133,779	SNP	C	G	Homo. Variant		Non Synonymous	100.00%	100.00%	60	CDS	Iris	c.295C>G	D99H
2L	91-C	NT_033779	1,134,761	1,133,799	SNP	T	C	Homo. Variant		Non Synonymous	100.00%	100.00%	60	CDS	Iris	c.275T>C	N92S
2L	91-R	NT_033779	1,134,761	1,133,799	SNP	T	C	Homo. Variant		Non Synonymous	100.00%	100.00%	60	CDS	Iris	c.275T>C	N92S
2L	91-C	NT_033779	1,134,896	1,133,934	SNP	T	G	Homo. Variant		Non Synonymous	100.00%	100.00%	60	CDS	Iris	c.140T>G	Y47S
2L	91-C	NT_033779	1,135,017	1,134,055	SNP	C	T	Homo. Variant		Non Synonymous	100.00%	100.00%	60	CDS	Iris	c.19C>T	V7I
2L	91-R	NT_033779	1,135,919	1,134,957	SNP	C	T	Homo. Variant		Synonymous	100.00%	100.00%	60	CDS	CG4577	c.99C>T	L33L
2L	91-C	NT_033779	1,135,925	1,134,963	SNP	A	G	Homo. Variant		Synonymous	100.00%	100.00%	60	CDS	CG4577	c.105A>G	Q35Q
2L	91-R	NT_033779	1,135,925	1,134,963	SNP	A	G	Homo. Variant		Synonymous	100.00%	100.00%	60	CDS	CG4577	c.105A>G	Q35Q
2L	91-R	NT_033779	1,135,991	1,135,029	SNP	T	G	Homo. Variant		Non Synonymous	100.00%	100.00%	60	CDS	CG4577	c.171T>G	H57Q
2L	91-C	NT_033779	1,135,997	1,135,035	SNP	G	C	Homo. Variant		Non Synonymous	100.00%	100.00%	60	CDS	CG4577	c.177G>C	Q59H
2L	91-C	NT_033779	1,136,040	1,135,078	SNP	A	G	Homo. Variant		Non Synonymous	100.00%	100.00%	60	CDS	CG4577	c.220A>G	T74A
2L	91-C	NT_033779	1,139,783	1,138,817	SNP	A	G	Homo. Variant		Synonymous	100.00%	100.00%	60	CDS	CG4577	c.420A>G	V140V
2L	91-R	NT_033779	1,139,783	1,138,817	SNP	A	G	Homo. Variant		Synonymous	100.00%	100.00%	60	CDS	CG4577	c.420A>G	V140V
2L	91-C	NT_033779	1,139,786	1,138,820	SNP	G	A	Homo. Variant		Synonymous	100.00%	100.00%	60	CDS	CG4577	c.423G>A	A141A
2L	91-R	NT_033779	1,139,786	1,138,820	SNP	G	A	Homo. Variant		Synonymous	100.00%	100.00%	60	CDS	CG4577	c.423G>A	A141A
2L	91-C	NT_033779	1,140,212	1,139,246	SNP	G	C	Homo. Variant		Non Synonymous	100.00%	100.00%	60	CDS	CG4577	c.793G>C	V265L
2L	91-R	NT_033779	1,140,212	1,139,246	SNP	G	C	Homo. Variant		Non Synonymous	95.00%	100.00%	60	CDS	CG4577	c.793G>C	V265L
2L	91-C	NT_033779	1,140,252	1,139,286	SNP	G	C	Homo. Variant		Non Synonymous	100.00%	100.00%	60	CDS	CG4577	c.833G>C	G278A
2L	91-R	NT_033779	1,140,252	1,139,286	SNP	G	C	Homo. Variant		Non Synonymous	100.00%	100.00%	60	CDS	CG4577	c.833G>C	G278A
2L	91-R	NT_033779	1,140,453	1,139,486	SNP	T	A	Homo. Variant		Synonymous	100.00%	100.00%	60	CDS	CG4577	c.936T>A	L312L
2L	91-R	NT_033779	1,140,480	1,139,513	SNP	C	T	Homo. Variant		Synonymous	92.30%	100.00%	60	CDS	CG4577	c.963C>T	A321A
2L	91-C	NT_033779	1,140,498	1,139,531	SNP	T	A	Homo. Variant		Synonymous	100.00%	100.00%	60	CDS	CG4577	c.981T>A	V327V
2L	91-R	NT_033779	1,140,624	1,139,657	SNP	A	G	Homo. Variant		Synonymous	100.00%	100.00%	60	CDS	CG4577	c.1107A>G	V369V
2L	91-C	NT_033779	1,140,803	1,139,836	SNP	C	T	Homo. Variant		Synonymous	100.00%	100.00%	60	CDS	CG4577	c.1218C>T	F406F
2L	91-C	NT_033779	1,140,818	1,139,851	SNP	G	A	Homo. Variant		Synonymous	100.00%	100.00%	60	CDS	CG4577	c.1233G>A	Q411Q
2L	91-C	NT_033779	1,146,475	1,145,487	SNP	C	T	Homo. Variant		Synonymous	100.00%	100.00%	60	CDS	CG4726	c.84C>T	I28I
2L	91-C	NT_033779	1,146,535	1,145,547	SNP	G	C	Homo. Variant		Synonymous	100.00%	100.00%	60	CDS	CG4726	c.144G>C	V48V
2L	91-C	NT_033779	1,146,622	1,145,634	SNP	C	T	Homo. Variant		Synonymous	100.00%	100.00%	60	CDS	CG4726	c.231C>T	S77S
2L	91-C	NT_033779	1,146,634	1,145,646	SNP	A	G	Homo. Variant		Synonymous	100.00%	100.00%	60	CDS	CG4726	c.243A>G	E81E
2L	91-R	NT_033779	1,146,634	1,145,646	SNP	A	G	Homo. Variant		Synonymous	100.00%	100.00%	60	CDS	CG4726	c.243A>G	E81E
2L	91-R	NT_033779	1,146,754	1,145,766	SNP	G	T	Homo. Variant		Synonymous	100.00%	100.00%	60	CDS	CG4726	c.363G>T	S121S
2L	91-C	NT_033779	1,146,769	1,145,781	SNP	A	T	Homo. Variant		Synonymous	100.00%	100.00%	60	CDS	CG4726	c.378A>T	A126A
2L	91-R	NT_033779	1,146,898	1,145,910	SNP	T	C	Homo. Variant		Synonymous	100.00%	100.00%	60	CDS	CG4726	c.507T>C	L169L
2L	91-R	NT_033779	1,146,901	1,145,913	SNP	G	A	Homo. Variant		Synonymous	100.00%	100.00%	60	CDS	CG4726	c.510G>A	E170E
2L	91-R	NT_033779	1,146,961	1,145,973	SNP	T	G	Homo. Variant		Synonymous	100.00%	100.00%	60	CDS	CG4726	c.570T>G	P190P
2L	91-R	NT_033779	1,146,967	1,145,979	SNP	G	C	Homo. Variant		Synonymous	100.00%	100.00%	60	CDS	CG4726	c.576G>C	T192T
2L	91-C	NT_033779	1,147,312	1,146,324	SNP	T	C	Homo. Variant		Synonymous	100.00%	100.00%	60	CDS	CG4726	c.921T>C	Y307Y
2L	91-C	NT_033779	1,147,336	1,146,348	SNP	C	T	Homo. Variant		Synonymous	95.20%	100.00%	60	CDS	CG4726	c.945C>T	F315F
2L	91-C	NT_033779	1,147,378	1,146,390	SNP	A	G	Homo. Variant		Synonymous	100.00%	100.00%	60	CDS	CG4726	c.987A>G	A329A
2L	91-C	NT_033779	1,147,531	1,146,543	SNP	G	A	Homo. Variant		Synonymous	100.00%	100.00%	60	CDS	CG4726	c.1074G>A	K358K
2L	91-C	NT_033779	1,147,990	1,147,002	SNP	A	G	Homo. Variant		Non Synonymous	100.00%	100.00%	60	CDS	CG4726	c.1466A>G	K489R
2L	91-C	NT_033779	1,148,869	1,147,875	SNP	C	T	Homo. Variant		Non Synonymous	100.00%	100.00%	60	CDS	CG4749	c.11C>T	A4V
2L	91-C	NT_033779	1,148,875	1,147,881	SNP	A	G	Homo. Variant		Non Synonymous	100.00%	100.00%	60	CDS	CG4749	c.17A>G	N6S
2L	91-C	NT_033779	1,148,954	1,147,960	SNP	T	C	Homo. Variant		Synonymous	100.00%	100.00%	60	CDS	CG4749	c.96T>C	C32C
2L	91-C	NT_033779	1,148,960	1,147,966	SNP	A	G	Homo. Variant		Synonymous	100.00%	100.00%	60	CDS	CG4749	c.102A>G	R34R
2L	91-C	NT_033779	1,149,897	1,148,902	SNP	T	G	Homo. Variant		Synonymous	66.70%	100.00%	60	CDS	CG4749	c.1038T>G	A346A
2L	91-C	NT_033779	1,149,900	1,148,905	SNP	A	C	Homo. Variant		Synonymous	100.00%	100.00%	60	CDS	CG4749	c.1041A>C	G347G
2L	91-C	NT_033779	1,149,942	1,148,947	SNP	C	T	Homo. Variant		Synonymous	100.00%	100.00%	60	CDS	CG4749	c.1083C>T	D361D
2L	91-C	NT_033779	1,150,044	1,149,049	SNP	A	C	Homo. Variant		Synonymous	100.00%	100.00%	60	CDS	CG4749	c.1185A>C	I395I
2L	91-C	NT_033779	1,150,182	1,149,187	SNP	T	G	Homo. Variant		Synonymous	100.00%	100.00%	60	CDS	CG4749	c.1323T>G	A441A
2L	91-C	NT_033779	1,150,230	1,149,235	SNP	T	C	Homo. Variant		Synonymous	100.00%	100.00%	60	CDS	CG4749	c.1371T>C	D457D
2L	91-C	NT_033779	1,150,338	1,149,343	SNP	C	A	Homo. Variant		Synonymous	100.00%	100.00%	60	CDS	CG4749	c.1479C>A	P493P
2L	91-C	NT_033779	1,153,579	1,152,584	SNP	A	G	Homo. Variant		Non Synonymous	100.00%	100.00%	60	CDS	capt	c.1861A>G	S621P
2L	91-R	NT_033779	1,153,579	1,152,584	SNP	A	G	Homo. Variant		Non Synonymous	100.00%	100.00%	60	CDS	capt	c.1861A>G	S621P
2L	91-C	NT_033779	1,153,646	1,152,651	SNP	T	C	Homo. Variant		Synonymous	100.00%	100.00%	60	CDS	capt	c.1794T>C	L598L
2L	91-R	NT_033779	1,153,646	1,152,651	SNP	T	C	Homo. Variant		Synonymous	100.00%	100.00%	60	CDS	capt	c.1794T>C	L598L
2L	91-C	NT_033779	1,153,839	1,152,844	SNP	G	A	Homo. Variant		Synonymous	92.30%	100.00%	60	CDS	capt	c.1671G>A	L557L
2L	91-C	NT_033779	1,153,875	1,152,880	SNP	C	G	Homo. Variant		Synonymous	100.00%	100.00%	60	CDS	capt	c.1635C>G	L545L
2L	91-C	NT_033779	1,154,025	1,153,030	SNP	A	G	Homo. Variant		Synonymous	100.00%	100.00%	60	CDS	capt	c.1485A>G	V495V
2L	91-C	NT_033779	1,154,049	1,153,054	SNP	G	C	Homo. Variant		Synonymous	100.00%	100.00%	60	CDS	capt	c.1461G>C	L487L
2L	91-C	NT_033779	1,154,244	1,153,249	SNP	A	G	Homo. Variant		Synonymous	100.00%	100.00%	60	CDS	capt	c.1266A>G	L422L
2L	91-R	NT_033779	1,154,244	1,153,249	SNP	A	G	Homo. Variant		Synonymous	100.00%	100.00%	60	CDS	capt	c.1266A>G	L422L
2L	91-C	NT_033779	1,154,250	1,153,255	SNP	C	A	Homo. Variant		Synonymous	100.00%	100.00%	60	CDS	capt	c.1260C>A	A420A
2L	91-R	NT_033779	1,154,250	1,153,255	SNP	C	A	Homo. Variant		Synonymous	100.00%	100.00%	60	CDS	capt	c.1260C>A	A420A
2L	91-C	NT_033779	1,154,443	1,153,448	SNP	A	G	Homo. Variant		Synonymous	100.00%	100.00%	60	CDS	capt	c.1134A>G	T378T
2L	91-R	NT_033779	1,154,443	1,153,448	SNP	A	G	Homo. Variant		Synonymous	100.00%	100.00%	60	CDS	capt	c.1134A>G	T378T
2L	91-R	NT_033779	1,154,490	1,153,495	SNP	C	A	Homo. Variant		Non Synonymous	80.00%	100.00%	30.65	CDS	capt	c.1087C>A	A363S
2L	91-R	NT_033779	1,154,662	1,153,667	SNP	C	G	Homo. Variant		Synonymous	100.00%	100.00%	60	CDS	capt	c.915C>G	L305L
2L	91-R	NT_033779	1,155,721	1,154,723	SNP	C	T	Homo. Variant		Non Synonymous	100.00%	100.00%	60	CDS	capt	c.554C>T	S185N
2L	91-C	NT_033779	1,155,768	1,154,770	SNP	C	A	Homo. Variant		Synonymous	100.00%	100.00%	60	CDS	capt	c.507C>A	R169R
2L	91-C	NT_033779	1,155,810	1,154,812	SNP	T	G	Homo. Variant		Synonymous	100.00%	100.00%	60	CDS	capt	c.465T>G	S155S
2L	91-R	NT_033779	1,155,810	1,154,812	SNP	T	G	Homo. Variant		Synonymous	100.00%	100.00%	60	CDS	capt	c.465T>G	S155S
2L	91-C	NT_033779	1,155,852	1,154,854	SNP	A	C	Homo. Variant		Synonymous	100.00%	100.00%	60	CDS	capt	c.423A>C	P141P
2L	91-R	NT_033779	1,155,852	1,154,854	SNP	A	C	Homo. Variant		Synonymous	100.00%	100.00%	60	CDS	capt	c.423A>C	P141P
2L	91-C	NT_033779	1,155,921	1,154,923	SNP	G	A	Homo. Variant		Synonymous	100.00%	100.00%	60	CDS	capt	c.354G>A	T118T
2L	91-C	NT_033779	1,156,781	1,155,783	SNP	A	G	Homo. Variant		Synonymous	100.00%	100.00%	60	CDS	capt	c.186A>G	N62N
2L	91-R	NT_033779	1,156,781	1,155,783	SNP	A	G	Homo. Variant		Synonymous	100.00%	100.00%	60	CDS	capt	c.186A>G	N62N
2L	91-C	NT_033779	1,156,797	1,155,799	SNP	A	G	Homo. Variant		Non Synonymous	100.00%	100.00%	60	CDS	capt	c.170A>G	L57P
2L	91-R	NT_033779	1,156,797	1,155,799	SNP	A	G	Homo. Variant		Non Synonymous	100.00%	100.00%	60	CDS	capt	c.170A>G	L57P
2L	91-C	NT_033779	1,156,837	1,155,839	SNP	G	A	Homo. Variant		Non Synonymous	100.00%	100.00%	60	CDS	capt	c.130G>A	P44S
2L	91-R	NT_033779	1,156,837	1,155,839	SNP	G	A	Homo. Variant		Non Synonymous	100.00%	100.00%	60	CDS	capt	c.130G>A	P44S
2L	91-C	NT_033779	1,156,889	1,155,891	SNP	G	T	Homo. Variant		Synonymous	100.00%	100.00%	60	CDS	capt	c.78G>T	G26G
2L	91-R	NT_033779	1,156,889	1,155,891	SNP	G	T	Homo. Variant		Synonymous	100.00%	100.00%	60	CDS	capt	c.78G>T	G26G
2L	91-C	NT_033779	1,156,940	1,155,942	SNP	G	A	Homo. Variant		Synonymous	100.00%	100.00%	60	CDS	capt	c.27G>A	P9P
2L	91-R	NT_033779	1,156,940	1,155,942	SNP	G	A	Homo. Variant		Synonymous	100.00%	100.00%	60	CDS	capt	c.27G>A	P9P
2L	91-R	NT_033779	1,160,204	1,159,203	SNP	A	G	Homo. Variant		Synonymous	80.00%	100.00%	60	CDS	Tango14	c.228A>G	V76V
2L	91-R	NT_033779	1,160,243	1,159,242	SNP	C	T	Homo. Variant		Synonymous	100.00%	100.00%	60	CDS	Tango14	c.267C>T	F89F
2L	91-C	NT_033779	1,160,309	1,159,308	SNP	A	C	Homo. Variant		Synonymous	96.40%	100.00%	60	CDS	Tango14	c.333A>C	G111G
2L	91-R	NT_033779	1,160,309	1,159,308	SNP	A	C	Homo. Variant		Synonymous	100.00%	100.00%	60	CDS	Tango14	c.333A>C	G111G
2L	91-R	NT_033779	1,160,324	1,159,323	SNP	C	T	Homo. Variant		Synonymous	100.00%	100.00%	60	CDS	Tango14	c.348C>T	A116A
2L	91-R	NT_033779	1,160,344	1,159,343	SNP	A	G	Homo. Variant		Non Synonymous	100.00%	100.00%	60	CDS	Tango14	c.368A>G	N123S
2L	91-C	NT_033779	1,160,828	1,159,827	SNP	T	G	Homo. Variant		Non Synonymous	100.00%	100.00%	60	CDS	Tango14	c.564T>G	S188R
2L	91-R	NT_033779	1,160,828	1,159,827	SNP	T	G	Homo. Variant		Non Synonymous	100.00%	100.00%	60	CDS	Tango14	c.564T>G	S188R
2L	91-R	NT_033779	1,161,890	1,160,889	SNP	C	G	Homo. Variant		Non Synonymous	100.00%	100.00%	60	CDS	CG5080	c.1220C>G	S407T
2L	91-R	NT_033779	1,166,753	1,165,749	SNP	C	T	Homo. Variant		Synonymous	100.00%	100.00%	60	CDS	CG4785	c.1152C>T	H384H
2L	91-R	NT_033779	1,166,780	1,165,776	SNP	A	C	Homo. Variant		Synonymous	100.00%	100.00%	60	CDS	CG4785	c.1179A>C	A393A
2L	91-R	NT_033779	1,168,706	1,167,702	SNP	C	T	Homo. Variant		Synonymous	100.00%	100.00%	60	CDS	Plap	c.1905C>T	L635L
2L	91-R	NT_033779	1,168,791	1,167,787	SNP	A	G	Homo. Variant		Non Synonymous	100.00%	100.00%	60	CDS	Plap	c.1820A>G	I607T
2L	91-R	NT_033779	1,168,805	1,167,801	SNP	G	A	Homo. Variant		Synonymous	100.00%	100.00%	60	CDS	Plap	c.1806G>A	F602F
2L	91-R	NT_033779	1,171,926	1,170,922	SNP	G	T	Homo. Variant		Synonymous	100.00%	100.00%	60	CDS	CG5118	c.1446G>T	A482A
2L	91-R	NT_033779	1,172,271	1,171,267	SNP	G	A	Homo. Variant		Non Synonymous	100.00%	100.00%	60	CDS	CG5118	c.1174G>A	L392F
2L	91-R	NT_033779	1,172,282	1,171,278	SNP	A	G	Homo. Variant		Non Synonymous	100.00%	100.00%	60	CDS	CG5118	c.1163A>G	V388A
2L	91-C	NT_033779	1,173,502	1,172,498	SNP	C	T	Homo. Variant		Non Synonymous	100.00%	100.00%	60	CDS	CG5118	c.122C>T	S41N
2L	91-C	NT_033779	1,174,918	1,173,914	SNP	C	A	Homo. Variant		Synonymous	100.00%	100.00%	60	CDS	CG4887	c.600C>A	G200G
2L	91-C	NT_033779	1,175,916	1,174,912	SNP	C	G	Homo. Variant		Synonymous	100.00%	100.00%	60	CDS	CG4887	c.963C>G	G321G
2L	91-R	NT_033779	1,175,916	1,174,912	SNP	C	G	Homo. Variant		Synonymous	100.00%	100.00%	60	CDS	CG4887	c.963C>G	G321G
2L	91-C	NT_033779	1,176,307	1,175,303	SNP	C	T	Homo. Variant		Synonymous	100.00%	100.00%	60	CDS	CG4887	c.1182C>T	N394N
2L	91-R	NT_033779	1,176,307	1,175,303	SNP	C	T	Homo. Variant		Synonymous	100.00%	100.00%	60	CDS	CG4887	c.1182C>T	N394N
2L	91-C	NT_033779	1,176,355	1,175,351	SNP	T	C	Homo. Variant		Synonymous	100.00%	100.00%	60	CDS	CG4887	c.1230T>C	L410L
2L	91-R	NT_033779	1,176,355	1,175,351	SNP	T	C	Homo. Variant		Synonymous	100.00%	100.00%	60	CDS	CG4887	c.1230T>C	L410L
2L	91-C	NT_033779	1,176,436	1,175,432	SNP	T	C	Homo. Variant		Synonymous	100.00%	100.00%	60	CDS	CG4887	c.1311T>C	C437C
2L	91-C	NT_033779	1,177,205	1,176,201	SNP	T	C	Homo. Variant		Synonymous	100.00%	100.00%	60	CDS	CG4887	c.1968T>C	Y656Y
2L	91-R	NT_033779	1,177,205	1,176,201	SNP	T	C	Homo. Variant		Synonymous	100.00%	100.00%	60	CDS	CG4887	c.1968T>C	Y656Y
2L	91-C	NT_033779	1,177,211	1,176,207	SNP	C	T	Homo. Variant		Synonymous	100.00%	100.00%	60	CDS	CG4887	c.1974C>T	N658N
2L	91-R	NT_033779	1,177,211	1,176,207	SNP	C	T	Homo. Variant		Synonymous	100.00%	100.00%	60	CDS	CG4887	c.1974C>T	N658N
2L	91-C	NT_033779	1,177,256	1,176,252	SNP	T	C	Homo. Variant		Synonymous	100.00%	100.00%	60	CDS	CG4887	c.2019T>C	Y673Y
2L	91-R	NT_033779	1,177,256	1,176,252	SNP	T	C	Homo. Variant		Synonymous	100.00%	100.00%	60	CDS	CG4887	c.2019T>C	Y673Y
2L	91-C	NT_033779	1,177,361	1,176,357	SNP	T	C	Homo. Variant		Synonymous	100.00%	100.00%	60	CDS	CG4887	c.2124T>C	G708G
2L	91-R	NT_033779	1,177,361	1,176,357	SNP	T	C	Homo. Variant		Synonymous	100.00%	100.00%	60	CDS	CG4887	c.2124T>C	G708G
2L	91-R	NT_033779	1,178,015	1,177,011	SNP	C	T	Homo. Variant		Synonymous	100.00%	100.00%	60	CDS	CG4887	c.2718C>T	S906S
2L	91-R	NT_033779	1,178,105	1,177,101	SNP	C	T	Homo. Variant		Synonymous	100.00%	100.00%	60	CDS	CG4887	c.2808C>T	S936S
2L	91-C	NT_033779	1,179,291	1,178,282	SNP	G	T	Homo. Variant		Non Synonymous	100.00%	100.00%	60	CDS	CG4896	c.327G>T	Q109H
2L	91-R	NT_033779	1,179,291	1,178,282	SNP	G	T	Homo. Variant		Non Synonymous	100.00%	100.00%	60	CDS	CG4896	c.327G>T	Q109H
2L	91-C	NT_033779	1,179,354	1,178,343	SNP	G	C	Homo. Variant		Non Synonymous	66.70%	99.80%	6	CDS	CG4896	c.388G>C	D130H
2L	91-R	NT_033779	1,179,354	1,178,343	SNP	G	C	Homo. Variant		Non Synonymous	100.00%	100.00%	60	CDS	CG4896	c.388G>C	D130H
2L	91-C	NT_033779	1,179,356	1,178,345	SNP	T	A	Homo. Variant		Non Synonymous	66.70%	99.80%	6	CDS	CG4896	c.390T>A	D130E
2L	91-R	NT_033779	1,179,356	1,178,345	SNP	T	A	Homo. Variant		Non Synonymous	100.00%	100.00%	60	CDS	CG4896	c.390T>A	D130E
2L	91-C	NT_033779	1,179,939	1,178,928	SNP	A	C	Homo. Variant		Synonymous	100.00%	100.00%	60	CDS	CG4896	c.600A>C	R200R
2L	91-R	NT_033779	1,179,939	1,178,928	SNP	A	C	Homo. Variant		Synonymous	100.00%	100.00%	60	CDS	CG4896	c.600A>C	R200R
2L	91-C	NT_033779	1,179,986	1,178,975	SNP	T	A	Homo. Variant		Non Synonymous	100.00%	100.00%	60	CDS	CG4896	c.647T>A	F216Y
2L	91-R	NT_033779	1,181,016	1,180,005	SNP	C	G	Homo. Variant		Synonymous	100.00%	100.00%	60	CDS	CG4896	c.972C>G	A324A
2L	91-C	NT_033779	1,181,294	1,180,283	SNP	G	T	Homo. Variant		Synonymous	100.00%	100.00%	60	CDS	CG4896	c.1161G>T	L387L
2L	91-R	NT_033779	1,182,274	1,181,263	SNP	T	C	Homo. Variant		Synonymous	100.00%	100.00%	60	CDS	CG4896	c.2010T>C	A670A
2L	91-R	NT_033779	1,182,352	1,181,341	SNP	A	G	Homo. Variant		Synonymous	100.00%	100.00%	60	CDS	CG4896	c.2088A>G	Q696Q
2L	91-R	NT_033779	1,182,376	1,181,365	SNP	A	C	Homo. Variant		Synonymous	100.00%	100.00%	60	CDS	CG4896	c.2112A>C	A704A
2L	91-R	NT_033779	1,182,538	1,181,527	SNP	T	C	Homo. Variant		Synonymous	100.00%	100.00%	60	CDS	CG4896	c.2274T>C	V758V
2L	91-R	NT_033779	1,182,700	1,181,689	SNP	G	A	Homo. Variant		Synonymous	100.00%	100.00%	60	CDS	CG4896	c.2436G>A	L812L
2L	91-C	NT_033779	1,183,707	1,182,696	SNP	T	C	Homo. Variant		Synonymous	94.70%	100.00%	60	CDS	CG5126	c.1167T>C	G389G
2L	91-C	NT_033779	1,183,764	1,182,753	SNP	T	C	Homo. Variant		Synonymous	100.00%	100.00%	60	CDS	CG5126	c.1110T>C	L370L
2L	91-C	NT_033779	1,183,793	1,182,782	SNP	A	G	Homo. Variant		Synonymous	100.00%	100.00%	60	CDS	CG5126	c.1081A>G	L361L
2L	91-C	NT_033779	1,183,872	1,182,861	SNP	G	A	Homo. Variant		Synonymous	100.00%	100.00%	60	CDS	CG5126	c.1002G>A	I334I
2L	91-C	NT_033779	1,183,887	1,182,876	SNP	T	A	Homo. Variant		Non Synonymous	100.00%	100.00%	60	CDS	CG5126	c.987T>A	E329D
2L	91-C	NT_033779	1,183,995	1,182,984	SNP	G	T	Homo. Variant		Synonymous	100.00%	100.00%	60	CDS	CG5126	c.879G>T	G293G
2L	91-C	NT_033779	1,184,145	1,183,134	SNP	G	A	Homo. Variant		Synonymous	100.00%	100.00%	60	CDS	CG5126	c.729G>A	I243I
2L	91-R	NT_033779	1,184,170	1,183,159	SNP	G	A	Homo. Variant		Non Synonymous	90.00%	100.00%	42.33	CDS	CG5126	c.704G>A	A235V
2L	91-R	NT_033779	1,184,181	1,183,170	SNP	G	T	Homo. Variant		Synonymous	90.00%	100.00%	60	CDS	CG5126	c.693G>T	L231L
2L	91-R	NT_033779	1,184,262	1,183,251	SNP	T	C	Homo. Variant		Synonymous	100.00%	100.00%	60	CDS	CG5126	c.612T>C	S204S
2L	91-C	NT_033779	1,184,366	1,183,355	SNP	C	T	Homo. Variant		Non Synonymous	100.00%	100.00%	60	CDS	CG5126	c.508C>T	V170M
2L	91-R	NT_033779	1,184,415	1,183,404	SNP	C	T	Homo. Variant		Synonymous	100.00%	100.00%	60	CDS	CG5126	c.459C>T	G153G
2L	91-C	NT_033779	1,184,543	1,183,532	SNP	C	T	Homo. Variant		Non Synonymous	100.00%	100.00%	60	CDS	CG5126	c.388C>T	E130K
2L	91-C	NT_033779	1,184,547	1,183,536	SNP	G	C	Homo. Variant		Non Synonymous	100.00%	100.00%	60	CDS	CG5126	c.384G>C	H128Q
2L	91-C	NT_033779	1,184,573	1,183,562	SNP	A	G	Homo. Variant		Non Synonymous	100.00%	100.00%	60	CDS	CG5126	c.358A>G	C120R
2L	91-R	NT_033779	1,184,573	1,183,562	SNP	A	G	Homo. Variant		Non Synonymous	100.00%	100.00%	60	CDS	CG5126	c.358A>G	C120R
2L	91-R	NT_033779	1,184,589	1,183,578	SNP	T	C	Homo. Variant		Synonymous	100.00%	100.00%	60	CDS	CG5126	c.342T>C	V114V
2L	91-R	NT_033779	1,184,742	1,183,731	SNP	C	T	Homo. Variant		Synonymous	100.00%	100.00%	60	CDS	CG5126	c.189C>T	E63E
2L	91-C	NT_033779	1,185,206	1,184,195	SNP	C	T	Homo. Variant		Synonymous	100.00%	100.00%	60	CDS	Tgt	c.30C>T	T10T
2L	91-C	NT_033779	1,185,418	1,184,407	SNP	G	T	Homo. Variant		Non Synonymous	100.00%	100.00%	60	CDS	Tgt	c.174G>T	E58D
2L	91-R	NT_033779	1,185,418	1,184,407	SNP	G	T	Homo. Variant		Non Synonymous	93.30%	100.00%	55.62	CDS	Tgt	c.174G>T	E58D
2L	91-R	NT_033779	1,185,538	1,184,527	SNP	A	T	Homo. Variant		Synonymous	100.00%	100.00%	60	CDS	Tgt	c.294A>T	T98T
2L	91-C	NT_033779	1,185,619	1,184,608	SNP	T	C	Homo. Variant		Synonymous	100.00%	100.00%	60	CDS	Tgt	c.375T>C	F125F
2L	91-R	NT_033779	1,185,619	1,184,608	SNP	T	C	Homo. Variant		Synonymous	100.00%	100.00%	60	CDS	Tgt	c.375T>C	F125F
2L	91-C	NT_033779	1,185,659	1,184,648	SNP	G	C	Homo. Variant		Non Synonymous	100.00%	100.00%	60	CDS	Tgt	c.415G>C	E139Q
2L	91-R	NT_033779	1,185,659	1,184,648	SNP	G	C	Homo. Variant		Non Synonymous	100.00%	100.00%	60	CDS	Tgt	c.415G>C	E139Q
2L	91-C	NT_033779	1,185,712	1,184,701	SNP	C	A	Homo. Variant		Synonymous	100.00%	100.00%	60	CDS	Tgt	c.468C>A	V156V
2L	91-C	NT_033779	1,185,721	1,184,710	SNP	A	C	Homo. Variant		Synonymous	100.00%	100.00%	60	CDS	Tgt	c.477A>C	T159T
2L	91-C	NT_033779	1,186,072	1,185,061	SNP	C	T	Homo. Variant		Synonymous	100.00%	100.00%	60	CDS	Tgt	c.828C>T	F276F
2L	91-R	NT_033779	1,186,078	1,185,067	SNP	C	A	Homo. Variant		Synonymous	100.00%	100.00%	60	CDS	Tgt	c.834C>A	T278T
2L	91-C	NT_033779	1,186,099	1,185,088	SNP	C	T	Homo. Variant		Synonymous	91.70%	100.00%	44.93	CDS	Tgt	c.855C>T	C285C
2L	91-C	NT_033779	1,186,286	1,185,275	SNP	A	C	Homo. Variant		Synonymous	100.00%	100.00%	60	CDS	Tgt	c.1042A>C	R348R
2L	91-R	NT_033779	1,186,286	1,185,275	SNP	A	C	Homo. Variant		Synonymous	100.00%	100.00%	60	CDS	Tgt	c.1042A>C	R348R
2L	91-R	NT_033779	1,186,306	1,185,295	SNP	G	A	Homo. Variant		Synonymous	100.00%	100.00%	60	CDS	Tgt	c.1062G>A	R354R
2L	91-C	NT_033779	1,186,315	1,185,304	SNP	T	C	Homo. Variant		Synonymous	100.00%	100.00%	60	CDS	Tgt	c.1071T>C	I357I
2L	91-R	NT_033779	1,186,315	1,185,304	SNP	T	C	Homo. Variant		Synonymous	100.00%	100.00%	60	CDS	Tgt	c.1071T>C	I357I
2L	91-C	NT_033779	1,186,339	1,185,328	SNP	C	T	Homo. Variant		Synonymous	100.00%	100.00%	60	CDS	Tgt	c.1095C>T	F365F
2L	91-R	NT_033779	1,186,339	1,185,328	SNP	C	T	Homo. Variant		Synonymous	100.00%	100.00%	60	CDS	Tgt	c.1095C>T	F365F
2L	91-C	NT_033779	1,186,345	1,185,334	SNP	G	A	Homo. Variant		Synonymous	100.00%	100.00%	60	CDS	Tgt	c.1101G>A	A367A
2L	91-R	NT_033779	1,186,345	1,185,334	SNP	G	A	Homo. Variant		Synonymous	100.00%	100.00%	60	CDS	Tgt	c.1101G>A	A367A
2L	91-C	NT_033779	1,186,356	1,185,345	SNP	C	G	Homo. Variant		Non Synonymous	100.00%	100.00%	60	CDS	Tgt	c.1112C>G	A371G
2L	91-R	NT_033779	1,186,356	1,185,345	SNP	C	G	Homo. Variant		Non Synonymous	100.00%	100.00%	60	CDS	Tgt	c.1112C>G	A371G
2L	91-C	NT_033779	1,186,501	1,185,490	SNP	G	C	Homo. Variant		Synonymous	100.00%	100.00%	60	CDS	Tgt	c.1257G>C	V419V
2L	91-C	NT_033779	1,186,504	1,185,493	SNP	G	A	Homo. Variant		Synonymous	100.00%	100.00%	60	CDS	Tgt	c.1260G>A	A420A
2L	91-R	NT_033779	1,192,861	1,191,836	SNP	G	A	Homo. Variant		Synonymous	100.00%	100.00%	60	CDS	CG5001	c.153G>A	A51A
2L	91-R	NT_033779	1,192,870	1,191,845	SNP	T	C	Homo. Variant		Synonymous	100.00%	100.00%	60	CDS	CG5001	c.162T>C	V54V
2L	91-R	NT_033779	1,193,209	1,192,184	SNP	G	A	Homo. Variant		Synonymous	100.00%	100.00%	60	CDS	CG5001	c.441G>A	L147L
2L	91-R	NT_033779	1,193,212	1,192,187	SNP	A	C	Homo. Variant		Synonymous	100.00%	100.00%	60	CDS	CG5001	c.444A>C	G148G
2L	91-R	NT_033779	1,193,281	1,192,256	SNP	G	A	Homo. Variant	Splice in CDS	Synonymous	100.00%	100.00%	60	CDS	CG5001	c.456G>A	R152R
2L	91-C	NT_033779	1,193,545	1,192,520	SNP	A	C	Homo. Variant		Synonymous	100.00%	100.00%	60	CDS	CG5001	c.720A>C	G240G
2L	91-R	NT_033779	1,193,545	1,192,520	SNP	A	C	Homo. Variant		Synonymous	100.00%	100.00%	60	CDS	CG5001	c.720A>C	G240G
2L	91-C	NT_033779	1,193,605	1,192,580	SNP	C	T	Homo. Variant		Synonymous	100.00%	100.00%	60	CDS	CG5001	c.780C>T	R260R
2L	91-R	NT_033779	1,197,249	1,196,219	SNP	T	C	Homo. Variant		Synonymous	100.00%	100.00%	60	CDS	CG5001	c.829T>C	L277L
2L	91-C	NT_033779	1,197,398	1,196,368	SNP	C	T	Homo. Variant		Synonymous	100.00%	100.00%	60	CDS	CG5001	c.978C>T	L326L
2L	91-R	NT_033779	1,197,398	1,196,368	SNP	C	T	Homo. Variant		Synonymous	100.00%	100.00%	60	CDS	CG5001	c.978C>T	L326L
2L	91-C	NT_033779	1,199,722	1,198,692	SNP	T	A	Homo. Variant		Non Synonymous	100.00%	100.00%	60	CDS	CG5139	c.447T>A	E149D
2L	91-R	NT_033779	1,199,722	1,198,692	SNP	T	A	Homo. Variant		Non Synonymous	100.00%	100.00%	60	CDS	CG5139	c.447T>A	E149D
2L	91-C	NT_033779	1,199,725	1,198,695	SNP	C	T	Homo. Variant		Synonymous	100.00%	100.00%	60	CDS	CG5139	c.444C>T	Q148Q
2L	91-R	NT_033779	1,199,725	1,198,695	SNP	C	T	Homo. Variant		Synonymous	100.00%	100.00%	60	CDS	CG5139	c.444C>T	Q148Q
2L	91-C	NT_033779	1,199,761	1,198,731	SNP	C	T	Homo. Variant		Synonymous	100.00%	100.00%	60	CDS	CG5139	c.408C>T	R136R
2L	91-R	NT_033779	1,199,761	1,198,731	SNP	C	T	Homo. Variant		Synonymous	100.00%	100.00%	60	CDS	CG5139	c.408C>T	R136R
2L	91-C	NT_033779	1,199,806	1,198,776	SNP	C	T	Homo. Variant		Synonymous	97.70%	100.00%	60	CDS	CG5139	c.363C>T	L121L
2L	91-R	NT_033779	1,199,806	1,198,776	SNP	C	T	Homo. Variant		Synonymous	100.00%	100.00%	60	CDS	CG5139	c.363C>T	L121L
2L	91-C	NT_033779	1,199,977	1,198,947	SNP	G	C	Homo. Variant		Synonymous	100.00%	100.00%	60	CDS	CG5139	c.192G>C	A64A
2L	91-R	NT_033779	1,199,977	1,198,947	SNP	G	C	Homo. Variant		Synonymous	100.00%	100.00%	60	CDS	CG5139	c.192G>C	A64A
2L	91-C	NT_033779	1,200,109	1,199,079	SNP	C	T	Homo. Variant		Synonymous	100.00%	100.00%	60	CDS	CG5139	c.60C>T	K20K
2L	91-R	NT_033779	1,200,109	1,199,079	SNP	C	T	Homo. Variant		Synonymous	100.00%	100.00%	60	CDS	CG5139	c.60C>T	K20K
2L	91-R	NT_033779	1,202,107	1,201,070	SNP	G	C	Homo. Variant		Non Synonymous	100.00%	100.00%	60	CDS	CG5011	c.211G>C	V71L
2L	91-R	NT_033779	1,205,487	1,204,447	SNP	C	T	Homo. Variant		Synonymous	100.00%	100.00%	60	CDS	CG14342	c.132C>T	D44D
2L	91-C	NT_033779	1,205,830	1,204,790	SNP	A	G	Homo. Variant		Synonymous	100.00%	100.00%	60	CDS	CG14342	c.300A>G	L100L
2L	91-R	NT_033779	1,205,830	1,204,790	SNP	A	G	Homo. Variant		Synonymous	100.00%	100.00%	60	CDS	CG14342	c.300A>G	L100L
2L	91-R	NT_033779	1,220,431	1,219,369	SNP	G	C	Homo. Variant		Non Synonymous	100.00%	100.00%	60	CDS	CG42329	c.7G>C	V3L
2L	91-R	NT_033779	1,220,479	1,219,417	SNP	A	G	Homo. Variant		Non Synonymous	100.00%	100.00%	60	CDS	CG42329	c.55A>G	T19A
2L	91-R	NT_033779	1,220,599	1,219,537	SNP	G	C	Homo. Variant		Non Synonymous	100.00%	100.00%	60	CDS	CG42329	c.175G>C	E59Q
2L	91-R	NT_033779	1,220,867	1,219,805	SNP	T	C	Homo. Variant		Synonymous	100.00%	100.00%	60	CDS	CG42329	c.378T>C	S126S
2L	91-C	NT_033779	1,221,090	1,220,028	SNP	C	T	Homo. Variant		Non Synonymous	100.00%	100.00%	60	CDS	CG42329	c.601C>T	L201F
2L	91-R	NT_033779	1,221,090	1,220,028	SNP	C	T	Homo. Variant		Non Synonymous	100.00%	100.00%	60	CDS	CG42329	c.601C>T	L201F
2L	91-R	NT_033779	1,228,830	1,227,760	SNP	T	A	Homo. Variant		Non Synonymous	100.00%	100.00%	60	CDS	CG42329	c.667T>A	C223S
2L	91-R	NT_033779	1,228,899	1,227,829	SNP	T	G	Homo. Variant	Splice in CDS	Synonymous	100.00%	100.00%	60	CDS	CG42329	c.672T>G	V224V
2L	91-R	NT_033779	1,229,106	1,228,035	SNP	T	C	Homo. Variant		Non Synonymous	100.00%	100.00%	60	CDS	CG42329	c.878T>C	M293T
2L	91-R	NT_033779	1,229,113	1,228,042	SNP	C	T	Homo. Variant		Synonymous	100.00%	100.00%	60	CDS	CG42329	c.885C>T	F295F
2L	91-R	NT_033779	1,229,323	1,228,252	SNP	T	C	Homo. Variant		Synonymous	100.00%	100.00%	60	CDS	CG42329	c.1041T>C	P347P
2L	91-R	NT_033779	1,229,407	1,228,336	SNP	A	C	Homo. Variant		Synonymous	100.00%	100.00%	60	CDS	CG42329	c.1125A>C	S375S
2L	91-C	NT_033779	1,229,712	1,228,641	SNP	T	A	Homo. Variant		Non Synonymous	100.00%	100.00%	60	CDS	CG42329	c.1374T>A	F458L
2L	91-R	NT_033779	1,229,722	1,228,651	SNP	G	C	Homo. Variant	Splice in CDS	Non Synonymous	100.00%	100.00%	60	CDS	CG42329	c.1384G>C	G462R
2L	91-R	NT_033779	1,229,933	1,228,862	SNP	G	A	Homo. Variant		Non Synonymous	100.00%	100.00%	60	CDS	CG42329	c.1534G>A	V512M
2L	91-R	NT_033779	1,230,043	1,228,972	SNP	T	G	Homo. Variant		Synonymous	100.00%	100.00%	60	CDS	CG42329	c.1644T>G	L548L
2L	91-C	NT_033779	1,230,112	1,229,041	SNP	C	T	Homo. Variant		Synonymous	100.00%	100.00%	60	CDS	CG42329	c.1713C>T	A571A
2L	91-R	NT_033779	1,230,112	1,229,041	SNP	C	T	Homo. Variant		Synonymous	100.00%	100.00%	60	CDS	CG42329	c.1713C>T	A571A
2L	91-R	NT_033779	1,230,135	1,229,064	SNP	G	C	Homo. Variant		Non Synonymous	100.00%	100.00%	60	CDS	CG42329	c.1736G>C	S579T
2L	91-C	NT_033779	1,230,160	1,229,089	SNP	A	C	Homo. Variant		Synonymous	100.00%	100.00%	60	CDS	CG42329	c.1761A>C	S587S
2L	91-R	NT_033779	1,230,160	1,229,089	SNP	A	C	Homo. Variant		Synonymous	100.00%	100.00%	60	CDS	CG42329	c.1761A>C	S587S
2L	91-C	NT_033779	1,230,220	1,229,149	SNP	G	C	Homo. Variant		Synonymous	100.00%	100.00%	60	CDS	CG42329	c.1821G>C	R607R
2L	91-R	NT_033779	1,230,220	1,229,149	SNP	G	C	Homo. Variant		Synonymous	100.00%	100.00%	60	CDS	CG42329	c.1821G>C	R607R
2L	91-R	NT_033779	1,230,463	1,229,392	SNP	C	A	Homo. Variant		Non Synonymous	100.00%	100.00%	60	CDS	CG42329	c.1997C>A	P666Q
2L	91-C	NT_033779	1,230,474	1,229,403	SNP	C	T	Homo. Variant		Non Synonymous	100.00%	100.00%	60	CDS	CG42329	c.2008C>T	P670S
2L	91-C	NT_033779	1,230,534	1,229,463	SNP	G	A	Homo. Variant		Non Synonymous	100.00%	100.00%	60	CDS	CG42329	c.2068G>A	D690N
2L	91-R	NT_033779	1,230,534	1,229,463	SNP	G	A	Homo. Variant		Non Synonymous	100.00%	100.00%	60	CDS	CG42329	c.2068G>A	D690N
2L	91-C	NT_033779	1,241,355	1,240,268	SNP	G	A	Homo. Variant		Synonymous	100.00%	100.00%	60	CDS	CG5397	c.201G>A	R67R
2L	91-R	NT_033779	1,241,355	1,240,268	SNP	G	A	Homo. Variant		Synonymous	100.00%	100.00%	60	CDS	CG5397	c.201G>A	R67R
2L	91-C	NT_033779	1,241,373	1,240,286	SNP	C	T	Homo. Variant		Synonymous	80.00%	100.00%	60	CDS	CG5397	c.219C>T	I73I
2L	91-R	NT_033779	1,241,373	1,240,286	SNP	C	T	Homo. Variant		Synonymous	100.00%	100.00%	60	CDS	CG5397	c.219C>T	I73I
2L	91-C	NT_033779	1,241,379	1,240,292	SNP	C	G	Homo. Variant		Synonymous	100.00%	100.00%	60	CDS	CG5397	c.225C>G	S75S
2L	91-R	NT_033779	1,241,379	1,240,292	SNP	C	G	Homo. Variant		Synonymous	100.00%	100.00%	60	CDS	CG5397	c.225C>G	S75S
2L	91-C	NT_033779	1,241,397	1,240,310	SNP	C	T	Homo. Variant		Synonymous	100.00%	100.00%	60	CDS	CG5397	c.243C>T	Y81Y
2L	91-R	NT_033779	1,241,397	1,240,310	SNP	C	T	Homo. Variant		Synonymous	100.00%	100.00%	60	CDS	CG5397	c.243C>T	Y81Y
2L	91-C	NT_033779	1,241,451	1,240,364	SNP	G	T	Homo. Variant		Synonymous	100.00%	100.00%	60	CDS	CG5397	c.297G>T	L99L
2L	91-R	NT_033779	1,241,451	1,240,364	SNP	G	T	Homo. Variant		Synonymous	100.00%	100.00%	60	CDS	CG5397	c.297G>T	L99L
2L	91-C	NT_033779	1,241,514	1,240,427	SNP	T	C	Homo. Variant		Synonymous	100.00%	100.00%	60	CDS	CG5397	c.360T>C	P120P
2L	91-R	NT_033779	1,241,514	1,240,427	SNP	T	C	Homo. Variant		Synonymous	100.00%	100.00%	60	CDS	CG5397	c.360T>C	P120P
2L	91-C	NT_033779	1,241,517	1,240,430	SNP	G	A	Homo. Variant		Synonymous	100.00%	100.00%	60	CDS	CG5397	c.363G>A	Q121Q
2L	91-R	NT_033779	1,241,517	1,240,430	SNP	G	A	Homo. Variant		Synonymous	100.00%	100.00%	60	CDS	CG5397	c.363G>A	Q121Q
2L	91-C	NT_033779	1,241,640	1,240,553	SNP	G	T	Homo. Variant		Synonymous	100.00%	100.00%	60	CDS	CG5397	c.486G>T	A162A
2L	91-R	NT_033779	1,241,640	1,240,553	SNP	G	T	Homo. Variant		Synonymous	100.00%	100.00%	60	CDS	CG5397	c.486G>T	A162A
2L	91-C	NT_033779	1,241,661	1,240,574	SNP	T	C	Homo. Variant		Synonymous	100.00%	100.00%	60	CDS	CG5397	c.507T>C	P169P
2L	91-R	NT_033779	1,241,661	1,240,574	SNP	T	C	Homo. Variant		Synonymous	100.00%	100.00%	60	CDS	CG5397	c.507T>C	P169P
2L	91-C	NT_033779	1,241,904	1,240,817	SNP	C	T	Homo. Variant		Synonymous	100.00%	100.00%	60	CDS	CG5397	c.750C>T	S250S
2L	91-C	NT_033779	1,241,910	1,240,823	SNP	C	T	Homo. Variant		Synonymous	100.00%	100.00%	60	CDS	CG5397	c.756C>T	G252G
2L	91-C	NT_033779	1,242,204	1,241,117	SNP	C	T	Homo. Variant		Synonymous	100.00%	100.00%	60	CDS	CG5397	c.970C>T	L324L
2L	91-R	NT_033779	1,242,204	1,241,117	SNP	C	T	Homo. Variant		Synonymous	100.00%	100.00%	60	CDS	CG5397	c.970C>T	L324L
2L	91-C	NT_033779	1,242,251	1,241,164	SNP	G	A	Homo. Variant		Synonymous	100.00%	100.00%	60	CDS	CG5397	c.1017G>A	E339E
2L	91-R	NT_033779	1,242,251	1,241,164	SNP	G	A	Homo. Variant		Synonymous	100.00%	100.00%	60	CDS	CG5397	c.1017G>A	E339E
2L	91-C	NT_033779	1,242,314	1,241,227	SNP	G	A	Homo. Variant		Synonymous	100.00%	100.00%	60	CDS	CG5397	c.1080G>A	K360K
2L	91-R	NT_033779	1,242,314	1,241,227	SNP	G	A	Homo. Variant		Synonymous	100.00%	100.00%	60	CDS	CG5397	c.1080G>A	K360K
2L	91-C	NT_033779	1,242,344	1,241,257	SNP	G	A	Homo. Variant		Synonymous	100.00%	100.00%	60	CDS	CG5397	c.1110G>A	L370L
2L	91-R	NT_033779	1,242,344	1,241,257	SNP	G	A	Homo. Variant		Synonymous	100.00%	100.00%	60	CDS	CG5397	c.1110G>A	L370L
2L	91-C	NT_033779	1,242,362	1,241,275	SNP	C	T	Homo. Variant		Synonymous	100.00%	100.00%	60	CDS	CG5397	c.1128C>T	H376H
2L	91-R	NT_033779	1,242,362	1,241,275	SNP	C	T	Homo. Variant		Synonymous	100.00%	100.00%	60	CDS	CG5397	c.1128C>T	H376H
2L	91-C	NT_033779	1,242,371	1,241,284	SNP	A	G	Homo. Variant		Synonymous	100.00%	100.00%	60	CDS	CG5397	c.1137A>G	A379A
2L	91-R	NT_033779	1,242,371	1,241,284	SNP	A	G	Homo. Variant		Synonymous	100.00%	100.00%	60	CDS	CG5397	c.1137A>G	A379A
2L	91-C	NT_033779	1,242,380	1,241,293	SNP	C	T	Homo. Variant		Synonymous	100.00%	100.00%	60	CDS	CG5397	c.1146C>T	V382V
2L	91-R	NT_033779	1,242,380	1,241,293	SNP	C	T	Homo. Variant		Synonymous	100.00%	100.00%	60	CDS	CG5397	c.1146C>T	V382V
2L	91-C	NT_033779	1,242,524	1,241,437	SNP	G	A	Homo. Variant		Synonymous	100.00%	100.00%	60	CDS	CG5397	c.1290G>A	T430T
2L	91-C	NT_033779	1,242,545	1,241,458	SNP	C	G	Homo. Variant		Synonymous	100.00%	100.00%	60	CDS	CG5397	c.1311C>G	L437L
2L	91-R	NT_033779	1,242,545	1,241,458	SNP	C	T	Homo. Variant		Synonymous	100.00%	100.00%	60	CDS	CG5397	c.1311C>T	L437L
2L	91-C	NT_033779	1,242,590	1,241,503	SNP	A	G	Homo. Variant		Synonymous	100.00%	100.00%	60	CDS	CG5397	c.1356A>G	V452V
2L	91-R	NT_033779	1,242,590	1,241,503	SNP	A	G	Homo. Variant		Synonymous	100.00%	100.00%	60	CDS	CG5397	c.1356A>G	V452V
2L	91-C	NT_033779	1,242,593	1,241,506	SNP	T	G	Homo. Variant		Synonymous	100.00%	100.00%	60	CDS	CG5397	c.1359T>G	L453L
2L	91-R	NT_033779	1,242,593	1,241,506	SNP	T	G	Homo. Variant		Synonymous	100.00%	100.00%	60	CDS	CG5397	c.1359T>G	L453L
2L	91-C	NT_033779	1,242,611	1,241,524	SNP	A	C	Homo. Variant		Synonymous	100.00%	100.00%	60	CDS	CG5397	c.1377A>C	S459S
2L	91-R	NT_033779	1,242,611	1,241,524	SNP	A	C	Homo. Variant		Synonymous	100.00%	100.00%	60	CDS	CG5397	c.1377A>C	S459S
2L	91-C	NT_033779	1,242,614	1,241,527	SNP	G	A	Homo. Variant		Synonymous	100.00%	100.00%	60	CDS	CG5397	c.1380G>A	T460T
2L	91-R	NT_033779	1,242,614	1,241,527	SNP	G	A	Homo. Variant		Synonymous	100.00%	100.00%	60	CDS	CG5397	c.1380G>A	T460T
2L	91-R	NT_033779	1,242,755	1,241,668	SNP	G	A	Homo. Variant		Synonymous	100.00%	100.00%	60	CDS	CG5397	c.1521G>A	S507S
2L	91-C	NT_033779	1,242,764	1,241,677	SNP	C	A	Homo. Variant		Synonymous	100.00%	100.00%	60	CDS	CG5397	c.1530C>A	A510A
2L	91-C	NT_033779	1,242,767	1,241,680	SNP	T	C	Homo. Variant		Synonymous	100.00%	100.00%	60	CDS	CG5397	c.1533T>C	H511H
2L	91-R	NT_033779	1,242,767	1,241,680	SNP	T	C	Homo. Variant		Synonymous	100.00%	100.00%	60	CDS	CG5397	c.1533T>C	H511H
2L	91-C	NT_033779	1,242,782	1,241,695	SNP	G	C	Homo. Variant		Synonymous	100.00%	100.00%	60	CDS	CG5397	c.1548G>C	T516T
2L	91-R	NT_033779	1,242,782	1,241,695	SNP	G	C	Homo. Variant		Synonymous	100.00%	100.00%	60	CDS	CG5397	c.1548G>C	T516T
2L	91-C	NT_033779	1,242,929	1,241,842	SNP	C	A	Homo. Variant		Non Synonymous	100.00%	100.00%	60	CDS	CG5397	c.1695C>A	D565E
2L	91-C	NT_033779	1,242,992	1,241,905	SNP	T	C	Homo. Variant		Synonymous	100.00%	100.00%	60	CDS	CG5397	c.1758T>C	I586I
2L	91-R	NT_033779	1,242,992	1,241,905	SNP	T	C	Homo. Variant		Synonymous	100.00%	100.00%	60	CDS	CG5397	c.1758T>C	I586I
2L	91-C	NT_033779	1,243,011	1,241,924	SNP	C	G	Homo. Variant		Non Synonymous	100.00%	100.00%	60	CDS	CG5397	c.1777C>G	Q593E
2L	91-R	NT_033779	1,243,011	1,241,924	SNP	C	G	Homo. Variant		Non Synonymous	100.00%	100.00%	60	CDS	CG5397	c.1777C>G	Q593E
2L	91-R	NT_033779	1,243,070	1,241,983	SNP	G	A	Homo. Variant		Synonymous	100.00%	100.00%	60	CDS	CG5397	c.1836G>A	P612P
2L	91-C	NT_033779	1,243,073	1,241,986	SNP	A	G	Homo. Variant		Synonymous	100.00%	100.00%	60	CDS	CG5397	c.1839A>G	L613L
2L	91-R	NT_033779	1,243,073	1,241,986	SNP	A	G	Homo. Variant		Synonymous	100.00%	100.00%	60	CDS	CG5397	c.1839A>G	L613L
2L	91-C	NT_033779	1,243,123	1,242,036	SNP	G	A	Homo. Variant		Non Synonymous	100.00%	100.00%	60	CDS	CG5397	c.1889G>A	S630N
2L	91-R	NT_033779	1,243,123	1,242,036	SNP	G	A	Homo. Variant		Non Synonymous	100.00%	100.00%	60	CDS	CG5397	c.1889G>A	S630N
2L	91-C	NT_033779	1,274,876	1,273,749	SNP	C	T	Homo. Variant		Synonymous	100.00%	100.00%	60	CDS	robo3	c.220C>T	L74L
2L	91-C	NT_033779	1,281,746	1,280,610	SNP	A	G	Homo. Variant		Synonymous	100.00%	100.00%	60	CDS	robo3	c.261A>G	S87S
2L	91-R	NT_033779	1,285,946	1,284,802	SNP	C	T	Homo. Variant		Synonymous	100.00%	100.00%	60	CDS	robo3	c.549C>T	A183A
2L	91-R	NT_033779	1,286,494	1,285,350	SNP	G	A	Homo. Variant		Synonymous	100.00%	100.00%	60	CDS	robo3	c.684G>A	E228E
2L	91-R	NT_033779	1,286,563	1,285,419	SNP	C	T	Homo. Variant		Synonymous	100.00%	100.00%	60	CDS	robo3	c.753C>T	T251T
2L	91-R	NT_033779	1,286,696	1,285,552	SNP	C	A	Homo. Variant		Synonymous	100.00%	100.00%	60	CDS	robo3	c.825C>A	V275V
2L	91-R	NT_033779	1,286,735	1,285,591	SNP	C	T	Homo. Variant		Synonymous	100.00%	100.00%	60	CDS	robo3	c.864C>T	D288D
2L	91-R	NT_033779	1,287,295	1,286,151	SNP	C	T	Homo. Variant		Synonymous	100.00%	100.00%	60	CDS	robo3	c.1317C>T	P439P
2L	91-C	NT_033779	1,287,388	1,286,244	SNP	C	T	Homo. Variant		Synonymous	100.00%	100.00%	60	CDS	robo3	c.1410C>T	D470D
2L	91-C	NT_033779	1,287,514	1,286,370	SNP	C	A	Homo. Variant		Synonymous	100.00%	100.00%	60	CDS	robo3	c.1536C>A	A512A
2L	91-C	NT_033779	1,287,517	1,286,373	SNP	G	A	Homo. Variant		Synonymous	100.00%	100.00%	60	CDS	robo3	c.1539G>A	P513P
2L	91-C	NT_033779	1,287,599	1,286,454	SNP	A	C	Homo. Variant		Synonymous	100.00%	100.00%	60	CDS	robo3	c.1620A>C	P540P
2L	91-R	NT_033779	1,287,599	1,286,454	SNP	A	C	Homo. Variant		Synonymous	100.00%	100.00%	60	CDS	robo3	c.1620A>C	P540P
2L	91-C	NT_033779	1,287,617	1,286,472	SNP	A	T	Homo. Variant		Synonymous	100.00%	100.00%	60	CDS	robo3	c.1638A>T	G546G
2L	91-R	NT_033779	1,287,617	1,286,472	SNP	A	T	Homo. Variant		Synonymous	100.00%	100.00%	60	CDS	robo3	c.1638A>T	G546G
2L	91-C	NT_033779	1,287,632	1,286,487	SNP	A	G	Homo. Variant		Synonymous	100.00%	100.00%	60	CDS	robo3	c.1653A>G	L551L
2L	91-R	NT_033779	1,287,632	1,286,487	SNP	A	G	Homo. Variant		Synonymous	100.00%	100.00%	60	CDS	robo3	c.1653A>G	L551L
2L	91-C	NT_033779	1,287,800	1,286,655	SNP	A	C	Homo. Variant		Synonymous	100.00%	100.00%	60	CDS	robo3	c.1821A>C	I607I
2L	91-R	NT_033779	1,287,800	1,286,655	SNP	A	C	Homo. Variant		Synonymous	85.70%	100.00%	60	CDS	robo3	c.1821A>C	I607I
2L	91-C	NT_033779	1,287,894	1,286,749	SNP	T	C	Homo. Variant		Synonymous	100.00%	100.00%	60	CDS	robo3	c.1915T>C	L639L
2L	91-R	NT_033779	1,287,894	1,286,749	SNP	T	C	Homo. Variant		Synonymous	100.00%	100.00%	60	CDS	robo3	c.1915T>C	L639L
2L	91-C	NT_033779	1,287,975	1,286,829	SNP	A	C	Homo. Variant		Synonymous	100.00%	100.00%	60	CDS	robo3	c.1995A>C	I665I
2L	91-C	NT_033779	1,288,032	1,286,886	SNP	C	T	Homo. Variant		Synonymous	100.00%	100.00%	60	CDS	robo3	c.2052C>T	S684S
2L	91-R	NT_033779	1,288,045	1,286,899	SNP	G	A	Homo. Variant		Non Synonymous	100.00%	100.00%	60	CDS	robo3	c.2065G>A	V689I
2L	91-R	NT_033779	1,288,071	1,286,925	SNP	G	A	Homo. Variant		Synonymous	83.30%	100.00%	45.05	CDS	robo3	c.2091G>A	G697G
2L	91-C	NT_033779	1,288,736	1,287,590	SNP	G	A	Homo. Variant		Non Synonymous	100.00%	100.00%	60	CDS	robo3	c.2404G>A	A802T
2L	91-C	NT_033779	1,288,831	1,287,685	SNP	G	A	Homo. Variant		Synonymous	93.80%	100.00%	56.79	CDS	robo3	c.2499G>A	K833K
2L	91-R	NT_033779	1,288,831	1,287,685	SNP	G	A	Homo. Variant		Synonymous	100.00%	100.00%	60	CDS	robo3	c.2499G>A	K833K
2L	91-C	NT_033779	1,288,834	1,287,688	SNP	T	C	Homo. Variant		Synonymous	100.00%	100.00%	60	CDS	robo3	c.2502T>C	P834P
2L	91-R	NT_033779	1,288,834	1,287,688	SNP	T	C	Homo. Variant		Synonymous	100.00%	100.00%	60	CDS	robo3	c.2502T>C	P834P
2L	91-C	NT_033779	1,293,807	1,292,654	SNP	A	G	Homo. Variant		Synonymous	100.00%	100.00%	60	CDS	robo3	c.2997A>G	S999S
2L	91-R	NT_033779	1,293,891	1,292,738	SNP	T	A	Homo. Variant		Synonymous	100.00%	100.00%	60	CDS	robo3	c.3081T>A	G1027G
2L	91-R	NT_033779	1,293,939	1,292,786	SNP	T	C	Homo. Variant		Synonymous	100.00%	100.00%	60	CDS	robo3	c.3129T>C	A1043A
2L	91-C	NT_033779	1,293,998	1,292,845	SNP	A	G	Homo. Variant		Non Synonymous	100.00%	100.00%	60	CDS	robo3	c.3188A>G	N1063S
2L	91-R	NT_033779	1,293,998	1,292,845	SNP	A	G	Homo. Variant		Non Synonymous	100.00%	100.00%	60	CDS	robo3	c.3188A>G	N1063S
2L	91-R	NT_033779	1,294,041	1,292,888	SNP	C	T	Homo. Variant		Synonymous	100.00%	100.00%	60	CDS	robo3	c.3231C>T	D1077D
2L	91-R	NT_033779	1,294,165	1,293,012	SNP	T	C	Homo. Variant		Synonymous	100.00%	100.00%	60	CDS	robo3	c.3355T>C	L1119L
2L	91-R	NT_033779	1,294,275	1,293,122	SNP	C	T	Homo. Variant		Synonymous	100.00%	100.00%	60	CDS	robo3	c.3465C>T	L1155L
2L	91-R	NT_033779	1,294,428	1,293,275	SNP	G	A	Homo. Variant		Synonymous	100.00%	100.00%	60	CDS	robo3	c.3618G>A	K1206K
2L	91-C	NT_033779	1,294,464	1,293,311	SNP	A	G	Homo. Variant		Synonymous	100.00%	100.00%	60	CDS	robo3	c.3654A>G	V1218V
2L	91-R	NT_033779	1,294,464	1,293,311	SNP	A	G	Homo. Variant		Synonymous	100.00%	100.00%	60	CDS	robo3	c.3654A>G	V1218V
2L	91-R	NT_033779	1,294,605	1,293,452	SNP	A	C	Homo. Variant		Synonymous	100.00%	100.00%	60	CDS	robo3	c.3795A>C	P1265P
2L	91-R	NT_033779	1,330,447	1,329,235	SNP	C	G	Homo. Variant		Non Synonymous	100.00%	100.00%	60	CDS	a5	c.58C>G	Q20E
2L	91-C	NT_033779	1,330,457	1,329,245	SNP	A	G	Homo. Variant		Non Synonymous	100.00%	100.00%	60	CDS	a5	c.68A>G	D23G
2L	91-R	NT_033779	1,330,878	1,329,666	SNP	T	G	Homo. Variant		Synonymous	100.00%	100.00%	60	CDS	a5	c.432T>G	L144L
2L	91-R	NT_033779	1,330,893	1,329,681	SNP	T	C	Homo. Variant		Synonymous	100.00%	100.00%	60	CDS	a5	c.447T>C	S149S
2L	91-R	NT_033779	1,330,962	1,329,750	SNP	G	A	Homo. Variant		Synonymous	100.00%	100.00%	60	CDS	a5	c.516G>A	V172V
2L	91-R	NT_033779	1,331,059	1,329,847	SNP	C	T	Homo. Variant		Synonymous	100.00%	100.00%	60	CDS	a5	c.613C>T	L205L
2L	91-R	NT_033779	1,335,505	1,334,288	SNP	C	T	Homo. Variant		Non Synonymous	100.00%	100.00%	60	CDS	CG5440	c.20C>T	A7V
2L	91-R	NT_033779	1,335,806	1,334,589	SNP	T	C	Homo. Variant		Synonymous	100.00%	100.00%	60	CDS	CG5440	c.321T>C	D107D
2L	91-R	NT_033779	1,335,809	1,334,592	SNP	C	T	Homo. Variant		Synonymous	100.00%	100.00%	60	CDS	CG5440	c.324C>T	I108I
2L	91-R	NT_033779	1,335,941	1,334,724	SNP	A	G	Homo. Variant		Synonymous	100.00%	100.00%	60	CDS	CG5440	c.456A>G	A152A
2L	91-R	NT_033779	1,342,622	1,341,404	SNP	A	T	Homo. Variant		Synonymous	100.00%	100.00%	60	CDS	CG33923	c.552A>T	I184I
2L	91-R	NT_033779	1,342,895	1,341,677	SNP	T	A	Homo. Variant		Non Synonymous	100.00%	100.00%	60	CDS	CG33923	c.347T>A	Y116F
2L	91-C	NT_033779	1,343,175	1,341,955	SNP	A	T	Homo. Variant		Synonymous	100.00%	100.00%	60	CDS	CG33923	c.141A>T	I47I
2L	91-C	NT_033779	1,343,183	1,341,963	SNP	C	T	Homo. Variant		Non Synonymous	100.00%	100.00%	60	CDS	CG33923	c.133C>T	A45T
2L	91-R	NT_033779	1,343,183	1,341,963	SNP	C	T	Homo. Variant		Non Synonymous	100.00%	100.00%	60	CDS	CG33923	c.133C>T	A45T
2L	91-C	NT_033779	1,343,204	1,341,984	SNP	C	T	Homo. Variant		Non Synonymous	100.00%	100.00%	60	CDS	CG33923	c.112C>T	A38T
2L	91-R	NT_033779	1,343,204	1,341,984	SNP	C	T	Homo. Variant		Non Synonymous	100.00%	100.00%	60	CDS	CG33923	c.112C>T	A38T
2L	91-C	NT_033779	1,343,211	1,341,991	SNP	G	A	Homo. Variant		Synonymous	100.00%	100.00%	60	CDS	CG33923	c.105G>A	P35P
2L	91-C	NT_033779	1,343,213	1,341,993	SNP	G	A	Homo. Variant		Non Synonymous	100.00%	100.00%	60	CDS	CG33923	c.103G>A	P35S
2L	91-R	NT_033779	1,343,213	1,341,993	SNP	G	A	Homo. Variant		Non Synonymous	100.00%	100.00%	60	CDS	CG33923	c.103G>A	P35S
2L	91-C	NT_033779	1,343,235	1,342,015	SNP	G	T	Homo. Variant		Non Synonymous	100.00%	100.00%	60	CDS	CG33923	c.81G>T	N27K
2L	91-R	NT_033779	1,343,235	1,342,015	SNP	G	T	Homo. Variant		Non Synonymous	100.00%	100.00%	60	CDS	CG33923	c.81G>T	N27K
2L	91-R	NT_033779	1,344,726	1,343,506	SNP	T	G	Homo. Variant		Synonymous	100.00%	100.00%	60	CDS	CG33922	c.474T>G	R158R
2L	91-R	NT_033779	1,344,888	1,343,668	SNP	A	G	Homo. Variant		Synonymous	100.00%	100.00%	60	CDS	CG33922	c.372A>G	C124C
2L	91-C	NT_033779	1,344,963	1,343,743	SNP	T	C	Homo. Variant		Synonymous	100.00%	100.00%	60	CDS	CG33922	c.297T>C	K99K
2L	91-R	NT_033779	1,345,130	1,343,910	SNP	A	G	Homo. Variant		Synonymous	100.00%	100.00%	60	CDS	CG33922	c.207A>G	N69N
2L	91-R	NT_033779	1,345,150	1,343,930	SNP	G	A	Homo. Variant		Synonymous	100.00%	100.00%	60	CDS	CG33922	c.187G>A	L63L
2L	91-C	NT_033779	1,345,154	1,343,934	SNP	C	T	Homo. Variant		Synonymous	100.00%	100.00%	60	CDS	CG33922	c.183C>T	K61K
2L	91-R	NT_033779	1,345,154	1,343,934	SNP	C	T	Homo. Variant		Synonymous	100.00%	100.00%	60	CDS	CG33922	c.183C>T	K61K
2L	91-C	NT_033779	1,345,213	1,343,993	SNP	G	C	Homo. Variant		Non Synonymous	100.00%	100.00%	60	CDS	CG33922	c.124G>C	H42D
2L	91-R	NT_033779	1,345,213	1,343,993	SNP	G	C	Homo. Variant		Non Synonymous	100.00%	100.00%	60	CDS	CG33922	c.124G>C	H42D
2L	91-C	NT_033779	1,345,366	1,344,146	SNP	T	A	Homo. Variant		Non Synonymous	100.00%	100.00%	60	CDS	CG33922	c.26T>A	Q9L
2L	91-R	NT_033779	1,346,004	1,344,774	SNP	C	T	Homo. Variant		Synonymous	100.00%	100.00%	60	CDS	Cdlc2	c.159C>T	T53T
2L	91-R	NT_033779	1,353,247	1,352,003	SNP	T	G	Homo. Variant		Non Synonymous	100.00%	100.00%	60	CDS	CG5556	c.757T>G	K253Q
2L	91-R	NT_033779	1,353,365	1,352,121	SNP	G	T	Homo. Variant		Synonymous	100.00%	100.00%	60	CDS	CG5556	c.639G>T	A213A
2L	91-R	NT_033779	1,353,549	1,352,305	SNP	T	C	Homo. Variant		Non Synonymous	100.00%	100.00%	60	CDS	CG5556	c.455T>C	N152S
2L	91-R	NT_033779	1,353,551	1,352,307	SNP	T	C	Homo. Variant		Synonymous	100.00%	100.00%	60	CDS	CG5556	c.453T>C	Q151Q
2L	91-R	NT_033779	1,353,713	1,352,469	SNP	T	C	Homo. Variant		Synonymous	100.00%	100.00%	60	CDS	CG5556	c.291T>C	L97L
2L	91-R	NT_033779	1,353,719	1,352,475	SNP	A	G	Homo. Variant		Synonymous	100.00%	100.00%	60	CDS	CG5556	c.285A>G	F95F
2L	91-R	NT_033779	1,353,755	1,352,511	SNP	T	C	Homo. Variant		Synonymous	100.00%	100.00%	60	CDS	CG5556	c.249T>C	K83K
2L	91-R	NT_033779	1,354,289	1,353,045	SNP	T	C	Homo. Variant		Synonymous	100.00%	100.00%	60	CDS	CG5561	c.912T>C	R304R
2L	91-R	NT_033779	1,354,391	1,353,147	SNP	T	G	Homo. Variant		Synonymous	100.00%	100.00%	60	CDS	CG5561	c.810T>G	A270A
2L	91-R	NT_033779	1,354,457	1,353,213	SNP	A	T	Homo. Variant		Synonymous	100.00%	100.00%	60	CDS	CG5561	c.744A>T	P248P
2L	91-R	NT_033779	1,354,469	1,353,225	SNP	T	C	Homo. Variant		Synonymous	100.00%	100.00%	60	CDS	CG5561	c.732T>C	P244P
2L	91-R	NT_033779	1,354,840	1,353,596	SNP	G	A	Homo. Variant		Synonymous	100.00%	100.00%	60	CDS	CG5561	c.361G>A	L121L
2L	91-R	NT_033779	1,354,862	1,353,618	SNP	C	G	Homo. Variant		Synonymous	100.00%	100.00%	60	CDS	CG5561	c.339C>G	G113G
2L	91-R	NT_033779	1,355,491	1,354,247	SNP	G	C	Homo. Variant		Non Synonymous	100.00%	100.00%	60	CDS	CG31924	c.585G>C	H195Q
2L	91-R	NT_033779	1,355,724	1,354,479	SNP	G	A	Homo. Variant		Non Synonymous	100.00%	100.00%	60	CDS	CG31924	c.353G>A	P118L
2L	91-R	NT_033779	1,355,741	1,354,496	SNP	C	T	Homo. Variant		Synonymous	100.00%	100.00%	60	CDS	CG31924	c.336C>T	T112T
2L	91-R	NT_033779	1,356,038	1,354,793	SNP	C	T	Homo. Variant		Synonymous	100.00%	100.00%	60	CDS	CG31924	c.39C>T	L13L
2L	91-R	NT_033779	1,356,228	1,354,983	SNP	C	T	Homo. Variant		Synonymous	100.00%	100.00%	60	CDS	CG5565	c.714C>T	E238E
2L	91-R	NT_033779	1,356,297	1,355,052	SNP	T	G	Homo. Variant		Synonymous	100.00%	100.00%	60	CDS	CG5565	c.645T>G	L215L
2L	91-R	NT_033779	1,356,411	1,355,166	SNP	T	A	Homo. Variant		Synonymous	100.00%	100.00%	60	CDS	CG5565	c.531T>A	I177I
2L	91-R	NT_033779	1,356,837	1,355,592	SNP	C	T	Homo. Variant		Synonymous	100.00%	100.00%	60	CDS	CG5565	c.105C>T	L35L
2L	91-C	NT_033779	1,360,921	1,359,670	SNP	G	T	Homo. Variant		Synonymous	100.00%	100.00%	60	CDS	CG31659	c.51G>T	S17S
2L	91-R	NT_033779	1,360,921	1,359,670	SNP	G	T	Homo. Variant		Synonymous	100.00%	100.00%	60	CDS	CG31659	c.51G>T	S17S
2L	91-C	NT_033779	1,361,431	1,360,180	SNP	A	G	Homo. Variant		Synonymous	100.00%	100.00%	60	CDS	NLaz	c.642A>G	S214S
2L	91-R	NT_033779	1,361,431	1,360,180	SNP	A	G	Homo. Variant		Synonymous	100.00%	100.00%	60	CDS	NLaz	c.642A>G	S214S
2L	91-C	NT_033779	1,361,467	1,360,216	SNP	G	A	Homo. Variant		Synonymous	100.00%	100.00%	60	CDS	NLaz	c.606G>A	A202A
2L	91-C	NT_033779	1,361,469	1,360,218	SNP	C	T	Homo. Variant		Non Synonymous	100.00%	100.00%	60	CDS	NLaz	c.604C>T	A202T
2L	91-C	NT_033779	1,361,500	1,360,249	SNP	A	G	Homo. Variant		Synonymous	100.00%	100.00%	60	CDS	NLaz	c.573A>G	C191C
2L	91-R	NT_033779	1,361,500	1,360,249	SNP	A	G	Homo. Variant		Synonymous	100.00%	100.00%	60	CDS	NLaz	c.573A>G	C191C
2L	91-C	NT_033779	1,361,504	1,360,253	SNP	T	C	Homo. Variant		Non Synonymous	100.00%	100.00%	60	CDS	NLaz	c.569T>C	N190S
2L	91-R	NT_033779	1,361,760	1,360,509	SNP	G	A	Homo. Variant		Non Synonymous	100.00%	100.00%	60	CDS	NLaz	c.431G>A	T144I
2L	91-R	NT_033779	1,361,909	1,360,658	SNP	C	A	Homo. Variant	Splice in CDS	Synonymous	100.00%	100.00%	60	CDS	NLaz	c.348C>A	T116T
2L	91-R	NT_033779	1,362,094	1,360,843	SNP	G	T	Homo. Variant		Synonymous	100.00%	100.00%	60	CDS	NLaz	c.222G>T	L74L
2L	91-R	NT_033779	1,362,145	1,360,894	SNP	A	G	Homo. Variant		Synonymous	100.00%	100.00%	60	CDS	NLaz	c.171A>G	Y57Y
2L	91-R	NT_033779	1,362,730	1,361,479	SNP	C	T	Homo. Variant		Synonymous	100.00%	100.00%	60	CDS	NLaz	c.117C>T	L39L
2L	91-R	NT_033779	1,362,757	1,361,506	SNP	A	G	Homo. Variant		Synonymous	100.00%	100.00%	60	CDS	NLaz	c.90A>G	P30P
2L	91-R	NT_033779	1,362,784	1,361,533	SNP	C	A	Homo. Variant		Non Synonymous	100.00%	100.00%	60	CDS	NLaz	c.63C>A	W21C
2L	91-R	NT_033779	1,369,531	1,368,268	SNP	A	C	Homo. Variant		Synonymous	100.00%	100.00%	60	CDS	CG14346	c.27A>C	P9P
2L	91-R	NT_033779	1,369,664	1,368,401	SNP	G	A	Homo. Variant		Synonymous	100.00%	100.00%	60	CDS	CG14346	c.108G>A	E36E
2L	91-R	NT_033779	1,370,134	1,368,871	SNP	T	C	Homo. Variant		Synonymous	100.00%	100.00%	60	CDS	CG14346	c.528T>C	N176N
2L	91-C	NT_033779	1,382,895	1,381,621	SNP	G	A	Homo. Variant		Synonymous	100.00%	100.00%	60	CDS	lea	c.4383G>A	H1461H
2L	91-R	NT_033779	1,382,925	1,381,651	SNP	A	G	Homo. Variant		Synonymous	100.00%	100.00%	60	CDS	lea	c.4353A>G	G1451G
2L	91-R	NT_033779	1,383,081	1,381,807	SNP	G	A	Homo. Variant		Synonymous	100.00%	100.00%	60	CDS	lea	c.4197G>A	V1399V
2L	91-C	NT_033779	1,383,090	1,381,816	SNP	A	T	Homo. Variant		Synonymous	100.00%	100.00%	60	CDS	lea	c.4188A>T	I1396I
2L	91-C	NT_033779	1,383,111	1,381,837	SNP	T	C	Homo. Variant		Synonymous	100.00%	100.00%	60	CDS	lea	c.4167T>C	P1389P
2L	91-R	NT_033779	1,383,252	1,381,978	SNP	T	C	Homo. Variant		Synonymous	100.00%	100.00%	60	CDS	lea	c.4026T>C	A1342A
2L	91-C	NT_033779	1,383,650	1,382,376	SNP	T	G	Homo. Variant		Non Synonymous	100.00%	100.00%	60	CDS	lea	c.3628T>G	T1210P
2L	91-R	NT_033779	1,383,650	1,382,376	SNP	T	G	Homo. Variant		Non Synonymous	100.00%	100.00%	60	CDS	lea	c.3628T>G	T1210P
2L	91-C	NT_033779	1,383,693	1,382,419	SNP	T	C	Homo. Variant		Synonymous	100.00%	100.00%	60	CDS	lea	c.3585T>C	P1195P
2L	91-R	NT_033779	1,383,693	1,382,419	SNP	T	C	Homo. Variant		Synonymous	100.00%	100.00%	60	CDS	lea	c.3585T>C	P1195P
2L	91-C	NT_033779	1,383,696	1,382,422	SNP	G	A	Homo. Variant		Synonymous	100.00%	100.00%	60	CDS	lea	c.3582G>A	H1194H
2L	91-R	NT_033779	1,383,696	1,382,422	SNP	G	A	Homo. Variant		Synonymous	100.00%	100.00%	60	CDS	lea	c.3582G>A	H1194H
2L	91-C	NT_033779	1,383,702	1,382,428	SNP	T	G	Homo. Variant		Synonymous	100.00%	100.00%	60	CDS	lea	c.3576T>G	P1192P
2L	91-R	NT_033779	1,383,702	1,382,428	SNP	T	G	Homo. Variant		Synonymous	100.00%	100.00%	60	CDS	lea	c.3576T>G	P1192P
2L	91-C	NT_033779	1,383,714	1,382,440	SNP	C	G	Homo. Variant		Synonymous	100.00%	100.00%	60	CDS	lea	c.3564C>G	G1188G
2L	91-R	NT_033779	1,383,714	1,382,440	SNP	C	G	Homo. Variant		Synonymous	100.00%	100.00%	60	CDS	lea	c.3564C>G	G1188G
2L	91-C	NT_033779	1,383,825	1,382,551	SNP	C	G	Homo. Variant		Synonymous	100.00%	100.00%	60	CDS	lea	c.3453C>G	R1151R
2L	91-C	NT_033779	1,383,828	1,382,554	SNP	A	C	Homo. Variant		Synonymous	100.00%	100.00%	60	CDS	lea	c.3450A>C	G1150G
2L	91-C	NT_033779	1,383,870	1,382,596	SNP	A	G	Homo. Variant		Synonymous	100.00%	100.00%	60	CDS	lea	c.3408A>G	Y1136Y
2L	91-R	NT_033779	1,383,870	1,382,596	SNP	A	G	Homo. Variant		Synonymous	100.00%	100.00%	60	CDS	lea	c.3408A>G	Y1136Y
2L	91-C	NT_033779	1,386,219	1,384,944	SNP	G	A	Homo. Variant		Synonymous	100.00%	100.00%	60	CDS	lea	c.3354G>A	S1118S
2L	91-R	NT_033779	1,386,446	1,385,171	SNP	C	T	Homo. Variant		Non Synonymous	100.00%	100.00%	60	CDS	lea	c.3127C>T	A1043T
2L	91-C	NT_033779	1,388,208	1,386,930	SNP	A	C	Homo. Variant		Synonymous	100.00%	100.00%	60	CDS	lea	c.3003A>C	V1001V
2L	91-C	NT_033779	1,388,223	1,386,945	SNP	G	A	Homo. Variant		Synonymous	100.00%	100.00%	60	CDS	lea	c.2988G>A	G996G
2L	91-R	NT_033779	1,392,708	1,391,430	SNP	C	T	Homo. Variant		Non Synonymous	100.00%	100.00%	60	CDS	lea	c.2131C>T	A711T
2L	91-R	NT_033779	1,393,657	1,392,379	SNP	A	G	Homo. Variant		Synonymous	100.00%	100.00%	60	CDS	lea	c.1260A>G	Y420Y
2L	91-C	NT_033779	1,395,516	1,394,238	SNP	A	G	Homo. Variant		Synonymous	91.30%	100.00%	38.98	CDS	lea	c.936A>G	P312P
2L	91-C	NT_033779	1,395,585	1,394,307	SNP	G	A	Homo. Variant		Synonymous	100.00%	100.00%	60	CDS	lea	c.867G>A	P289P
2L	91-R	NT_033779	1,421,275	1,419,970	SNP	C	A	Homo. Variant		Non Synonymous	85.70%	100.00%	32.53	CDS	lea	c.196C>A	A66S
2L	91-R	NT_033779	1,421,345	1,420,040	SNP	G	A	Homo. Variant		Synonymous	100.00%	100.00%	60	CDS	lea	c.126G>A	R42R
2L	91-C	NT_033779	1,421,387	1,420,082	SNP	G	T	Homo. Variant		Synonymous	100.00%	100.00%	60	CDS	lea	c.84G>T	I28I
2L	91-R	NT_033779	1,421,401	1,420,096	SNP	T	A	Homo. Variant		Non Synonymous	100.00%	100.00%	60	CDS	lea	c.70T>A	I24F
2L	91-R	NT_033779	1,421,402	1,420,097	SNP	T	A	Homo. Variant		Non Synonymous	100.00%	100.00%	60	CDS	lea	c.69T>A	E23D
2L	91-R	NT_033779	1,421,439	1,420,134	SNP	A	T	Homo. Variant		Non Synonymous	100.00%	100.00%	60	CDS	lea	c.32A>T	L11Q
2L	91-R	NT_033779	1,421,447	1,420,142	SNP	T	G	Homo. Variant		Synonymous	100.00%	100.00%	60	CDS	lea	c.24T>G	G8G
2L	91-C	NT_033779	1,493,895	1,492,507	SNP	G	C	Homo. Variant		Non Synonymous	100.00%	100.00%	60	CDS	CG31928	c.194G>C	S65T
2L	91-R	NT_033779	1,493,895	1,492,507	SNP	G	C	Homo. Variant		Non Synonymous	100.00%	100.00%	60	CDS	CG31928	c.194G>C	S65T
2L	91-C	NT_033779	1,493,900	1,492,512	SNP	T	G	Homo. Variant		Non Synonymous	100.00%	100.00%	60	CDS	CG31928	c.199T>G	L67V
2L	91-R	NT_033779	1,493,900	1,492,512	SNP	T	G	Homo. Variant		Non Synonymous	100.00%	100.00%	60	CDS	CG31928	c.199T>G	L67V
2L	91-C	NT_033779	1,493,921	1,492,533	SNP	G	A	Homo. Variant		Non Synonymous	100.00%	100.00%	60	CDS	CG31928	c.220G>A	V74I
2L	91-R	NT_033779	1,493,921	1,492,533	SNP	G	A	Homo. Variant		Non Synonymous	100.00%	100.00%	60	CDS	CG31928	c.220G>A	V74I
2L	91-C	NT_033779	1,493,929	1,492,541	SNP	A	G	Homo. Variant		Synonymous	100.00%	100.00%	60	CDS	CG31928	c.228A>G	Q76Q
2L	91-R	NT_033779	1,493,929	1,492,541	SNP	A	G	Homo. Variant		Synonymous	100.00%	100.00%	60	CDS	CG31928	c.228A>G	Q76Q
2L	91-C	NT_033779	1,493,933	1,492,545	SNP	A	T	Homo. Variant		Non Synonymous	100.00%	100.00%	60	CDS	CG31928	c.232A>T	T78S
2L	91-R	NT_033779	1,493,933	1,492,545	SNP	A	T	Homo. Variant		Non Synonymous	100.00%	100.00%	60	CDS	CG31928	c.232A>T	T78S
2L	91-C	NT_033779	1,493,998	1,492,610	SNP	G	A	Homo. Variant		Synonymous	100.00%	100.00%	60	CDS	CG31928	c.297G>A	G99G
2L	91-R	NT_033779	1,493,998	1,492,610	SNP	G	A	Homo. Variant		Synonymous	100.00%	100.00%	60	CDS	CG31928	c.297G>A	G99G
2L	91-C	NT_033779	1,494,022	1,492,634	SNP	T	C	Homo. Variant		Synonymous	100.00%	100.00%	60	CDS	CG31928	c.321T>C	T107T
2L	91-R	NT_033779	1,494,022	1,492,634	SNP	T	C	Homo. Variant		Synonymous	100.00%	100.00%	60	CDS	CG31928	c.321T>C	T107T
2L	91-C	NT_033779	1,494,039	1,492,651	SNP	C	G	Homo. Variant		Non Synonymous	100.00%	100.00%	60	CDS	CG31928	c.338C>G	A113G
2L	91-R	NT_033779	1,494,039	1,492,651	SNP	C	G	Homo. Variant		Non Synonymous	100.00%	100.00%	60	CDS	CG31928	c.338C>G	A113G
2L	91-C	NT_033779	1,494,064	1,492,676	SNP	C	T	Homo. Variant		Synonymous	100.00%	100.00%	60	CDS	CG31928	c.363C>T	S121S
2L	91-R	NT_033779	1,494,064	1,492,676	SNP	C	T	Homo. Variant		Synonymous	100.00%	100.00%	60	CDS	CG31928	c.363C>T	S121S
2L	91-C	NT_033779	1,494,080	1,492,692	SNP	C	A	Homo. Variant		Non Synonymous	100.00%	100.00%	60	CDS	CG31928	c.379C>A	Q127K
2L	91-R	NT_033779	1,494,080	1,492,692	SNP	C	A	Homo. Variant		Non Synonymous	100.00%	100.00%	60	CDS	CG31928	c.379C>A	Q127K
2L	91-C	NT_033779	1,494,310	1,492,922	SNP	G	C	Homo. Variant		Synonymous	100.00%	100.00%	60	CDS	CG31928	c.609G>C	L203L
2L	91-R	NT_033779	1,494,310	1,492,922	SNP	G	C	Homo. Variant		Synonymous	100.00%	100.00%	60	CDS	CG31928	c.609G>C	L203L
2L	91-C	NT_033779	1,494,835	1,493,447	SNP	G	C	Homo. Variant		Synonymous	100.00%	100.00%	60	CDS	CG31928	c.1134G>C	T378T
2L	91-R	NT_033779	1,494,835	1,493,447	SNP	G	C	Homo. Variant		Synonymous	100.00%	100.00%	60	CDS	CG31928	c.1134G>C	T378T
2L	91-C	NT_033779	1,497,914	1,496,525	SNP	G	A	Homo. Variant		Non Synonymous	96.30%	100.00%	60	CDS	CG31926	c.779G>A	G260D
2L	91-R	NT_033779	1,497,914	1,496,525	SNP	G	A	Homo. Variant		Non Synonymous	100.00%	100.00%	60	CDS	CG31926	c.779G>A	G260D
2L	91-C	NT_033779	1,497,957	1,496,568	SNP	A	T	Homo. Variant		Synonymous	100.00%	100.00%	60	CDS	CG31926	c.822A>T	A274A
2L	91-R	NT_033779	1,497,957	1,496,568	SNP	A	T	Homo. Variant		Synonymous	100.00%	100.00%	60	CDS	CG31926	c.822A>T	A274A
2L	91-C	NT_033779	1,497,993	1,496,604	SNP	G	A	Homo. Variant		Synonymous	100.00%	100.00%	60	CDS	CG31926	c.858G>A	L286L
2L	91-R	NT_033779	1,497,993	1,496,604	SNP	G	A	Homo. Variant		Synonymous	100.00%	100.00%	60	CDS	CG31926	c.858G>A	L286L
2L	91-C	NT_033779	1,498,014	1,496,625	SNP	G	T	Homo. Variant		Non Synonymous	100.00%	100.00%	60	CDS	CG31926	c.879G>T	E293D
2L	91-R	NT_033779	1,498,014	1,496,625	SNP	G	T	Homo. Variant		Non Synonymous	100.00%	100.00%	60	CDS	CG31926	c.879G>T	E293D
2L	91-C	NT_033779	1,498,180	1,496,791	SNP	G	A	Homo. Variant		Non Synonymous	100.00%	100.00%	60	CDS	CG31926	c.1045G>A	V349I
2L	91-C	NT_033779	1,498,210	1,496,821	SNP	A	G	Homo. Variant		Non Synonymous	100.00%	100.00%	60	CDS	CG31926	c.1075A>G	S359G
2L	91-C	NT_033779	1,499,178	1,497,789	SNP	T	A	Homo. Variant		Non Synonymous	100.00%	100.00%	60	CDS	CG31661	c.536T>A	I179K
2L	91-C	NT_033779	1,499,255	1,497,866	SNP	T	C	Homo. Variant		Non Synonymous	100.00%	100.00%	60	CDS	CG31661	c.613T>C	S205P
2L	91-R	NT_033779	1,499,255	1,497,866	SNP	T	C	Homo. Variant		Non Synonymous	100.00%	100.00%	60	CDS	CG31661	c.613T>C	S205P
2L	91-R	NT_033779	1,500,649	1,499,260	SNP	A	T	Homo. Variant		Synonymous	91.70%	100.00%	60	CDS	CG18131	c.822A>T	R274R
2L	91-C	NT_033779	1,501,017	1,499,628	SNP	T	C	Homo. Variant		Non Synonymous	100.00%	100.00%	60	CDS	CG18131	c.707T>C	K236R
2L	91-R	NT_033779	1,501,017	1,499,628	SNP	T	C	Homo. Variant		Non Synonymous	100.00%	100.00%	60	CDS	CG18131	c.707T>C	K236R
2L	91-C	NT_033779	1,501,828	1,500,439	SNP	G	A	Homo. Variant		Non Synonymous	100.00%	100.00%	60	CDS	CG18131	c.170G>A	S57L
2L	91-C	NT_033779	1,501,852	1,500,463	SNP	T	C	Homo. Variant		Non Synonymous	100.00%	100.00%	60	CDS	CG18131	c.146T>C	H49R
2L	91-C	NT_033779	1,501,927	1,500,538	SNP	C	T	Homo. Variant		Non Synonymous	100.00%	100.00%	60	CDS	CG18131	c.71C>T	R24K
2L	91-R	NT_033779	1,501,927	1,500,538	SNP	C	T	Homo. Variant		Non Synonymous	100.00%	100.00%	60	CDS	CG18131	c.71C>T	R24K
2L	91-C	NT_033779	1,518,430	1,517,036	SNP	C	T	Homo. Variant		Non Synonymous	100.00%	100.00%	60	CDS	CG18132	c.403C>T	V135I
2L	91-C	NT_033779	1,522,024	1,520,627	SNP	T	T|C	Hetero. Ref.		Synonymous	19.20%	97.00%	15.1	CDS	Or22a	c.[15T>T]+[15T>C]	F5F
2L	91-C	NT_033779	1,522,031	1,520,634	SNP	C	T|C	Hetero. Ref.		Non Synonymous	79.30%	100.00%	20.58	CDS	Or22a	c.[22C>T]+[22C>C]	H8H, H8Y
2L	91-C	NT_033779	1,522,036	1,520,639	SNP	A	T|A	Hetero. Ref.		Synonymous	32.30%	100.00%	60	CDS	Or22a	c.[27A>T]+[27A>A]	I9I
2L	91-C	NT_033779	1,522,122	1,520,725	SNP	A	T|A	Hetero. Ref.		Non Synonymous	21.60%	99.90%	32.58	CDS	Or22a	c.[113A>T]+[113A>A]	E38E, E38V
2L	91-C	NT_033779	1,522,270	1,520,873	SNP	A	G	Homo. Variant		Non Synonymous	100.00%	100.00%	60	CDS	Or22a	c.201A>G	I67M
2L	91-R	NT_033779	1,522,656	1,521,259	SNP	A	C	Homo. Variant		Non Synonymous	100.00%	100.00%	60	CDS	Or22a	c.587A>C	E196A
2L	91-C	NT_033779	1,522,726	1,521,329	SNP	T	C	Homo. Variant		Synonymous	100.00%	100.00%	60	CDS	Or22a	c.657T>C	I219I
2L	91-R	NT_033779	1,522,726	1,521,329	SNP	T	C	Homo. Variant		Synonymous	100.00%	100.00%	60	CDS	Or22a	c.657T>C	I219I
2L	91-C	NT_033779	1,523,036	1,521,639	SNP	C	T	Homo. Variant		Non Synonymous	100.00%	100.00%	60	CDS	Or22a	c.848C>T	S283L
2L	91-C	NT_033779	1,523,226	1,521,829	SNP	G	T	Homo. Variant		Synonymous	92.90%	100.00%	41.96	CDS	Or22a	c.1038G>T	T346T
2L	91-R	NT_033779	1,523,226	1,521,829	SNP	G	T	Homo. Variant		Synonymous	100.00%	100.00%	60	CDS	Or22a	c.1038G>T	T346T
2L	91-C	NT_033779	1,524,174	1,522,775	SNP	G	A	Homo. Variant		Non Synonymous	100.00%	100.00%	60	CDS	Or22b	c.73G>A	V25I
2L	91-C	NT_033779	1,524,182	1,522,783	SNP	A	G	Homo. Variant		Synonymous	100.00%	100.00%	60	CDS	Or22b	c.81A>G	L27L
2L	91-C	NT_033779	1,524,692	1,523,293	SNP	C	T	Homo. Variant		Synonymous	100.00%	100.00%	60	CDS	Or22b	c.531C>T	V177V
2L	91-C	NT_033779	1,524,742	1,523,343	SNP	G	T	Homo. Variant		Non Synonymous	100.00%	100.00%	60	CDS	Or22b	c.581G>T	R194M
2L	91-C	NT_033779	1,524,746	1,523,347	SNP	A	G	Homo. Variant		Synonymous	100.00%	100.00%	60	CDS	Or22b	c.585A>G	G195G
2L	91-R	NT_033779	1,524,746	1,523,347	SNP	A	G	Homo. Variant		Synonymous	100.00%	100.00%	60	CDS	Or22b	c.585A>G	G195G
2L	91-C	NT_033779	1,524,755	1,523,356	SNP	C	A	Homo. Variant		Synonymous	100.00%	100.00%	60	CDS	Or22b	c.594C>A	V198V
2L	91-C	NT_033779	1,524,824	1,523,425	SNP	T	C	Homo. Variant		Synonymous	100.00%	100.00%	60	CDS	Or22b	c.663T>C	L221L
2L	91-C	NT_033779	1,524,857	1,523,458	SNP	A	G	Homo. Variant		Synonymous	100.00%	100.00%	60	CDS	Or22b	c.696A>G	E232E
2L	91-C	NT_033779	1,525,123	1,523,724	SNP	C	T	Homo. Variant		Synonymous	100.00%	100.00%	60	CDS	Or22b	c.822C>T	L274L
2L	91-C	NT_033779	1,525,147	1,523,748	SNP	G	C	Homo. Variant		Synonymous	100.00%	100.00%	60	CDS	Or22b	c.846G>C	L282L
2L	91-C	NT_033779	1,525,204	1,523,805	SNP	T	C	Homo. Variant		Synonymous	100.00%	100.00%	60	CDS	Or22b	c.903T>C	L301L
2L	91-C	NT_033779	1,525,255	1,523,856	SNP	C	T	Homo. Variant		Synonymous	100.00%	100.00%	60	CDS	Or22b	c.954C>T	N318N
2L	91-C	NT_033779	1,525,396	1,523,997	SNP	C	T	Homo. Variant		Synonymous	100.00%	100.00%	60	CDS	Or22b	c.1095C>T	V365V
2L	91-C	NT_033779	1,597,121	1,595,636	SNP	C	T	Homo. Variant		Non Synonymous	100.00%	100.00%	60	CDS	CG31935	c.2212C>T	V738I
2L	91-R	NT_033779	1,597,121	1,595,636	SNP	C	T	Homo. Variant		Non Synonymous	100.00%	100.00%	60	CDS	CG31935	c.2212C>T	V738I
2L	91-R	NT_033779	1,597,270	1,595,785	SNP	G	C	Homo. Variant		Non Synonymous	100.00%	100.00%	60	CDS	CG31935	c.2063G>C	T688S
2L	91-R	NT_033779	1,597,308	1,595,823	SNP	C	A	Homo. Variant		Synonymous	100.00%	100.00%	60	CDS	CG31935	c.2025C>A	L675L
2L	91-R	NT_033779	1,597,408	1,595,923	SNP	A	G	Homo. Variant		Synonymous	100.00%	100.00%	60	CDS	CG31935	c.1989A>G	Y663Y
2L	91-R	NT_033779	1,597,456	1,595,971	SNP	G	A	Homo. Variant		Synonymous	100.00%	100.00%	60	CDS	CG31935	c.1941G>A	F647F
2L	91-R	NT_033779	1,597,657	1,596,172	SNP	C	A	Homo. Variant		Non Synonymous	100.00%	100.00%	60	CDS	CG31935	c.1740C>A	E580D
2L	91-R	NT_033779	1,602,278	1,600,792	SNP	C	T	Homo. Variant		Synonymous	100.00%	100.00%	60	CDS	haf	c.159C>T	N53N
2L	91-R	NT_033779	1,602,552	1,601,066	SNP	C	G	Homo. Variant		Synonymous	100.00%	100.00%	60	CDS	haf	c.297C>G	A99A
2L	91-C	NT_033779	1,602,580	1,601,094	SNP	T	G	Homo. Variant		Non Synonymous	100.00%	100.00%	60	CDS	haf	c.325T>G	L109V
2L	91-C	NT_033779	1,603,976	1,602,490	SNP	T	C	Homo. Variant		Non Synonymous	100.00%	100.00%	60	CDS	haf	c.1312T>C	S438P
2L	91-C	NT_033779	1,604,047	1,602,561	SNP	T	A	Homo. Variant		Synonymous	100.00%	100.00%	60	CDS	haf	c.1383T>A	A461A
2L	91-R	NT_033779	1,604,137	1,602,651	SNP	A	G	Homo. Variant		Synonymous	100.00%	100.00%	60	CDS	haf	c.1473A>G	R491R
2L	91-C	NT_033779	1,604,139	1,602,653	SNP	G	A	Homo. Variant		Non Synonymous	100.00%	100.00%	60	CDS	haf	c.1475G>A	S492N
2L	91-C	NT_033779	1,604,469	1,602,982	SNP	C	T	Homo. Variant		Synonymous	100.00%	100.00%	60	CDS	haf	c.1518C>T	A506A
[truncated: 38,109 more rows]
