# Supplementary material for: Selective Sweep Analysis in the Genomes of the 91-R and 91-C Drosophila melanogaster Strains Reveals Few of the ‘Usual Suspects’ in Dichlorodiphenyltrichloroethane (DDT) Resistance
Source: PLoS One. 2015 Mar 31;10(3):e0123066. doi: 10.1371/journal.pone.0123066 (PMC4380341; doi:10.1371/journal.pone.0123066)
Supplement: S3 Table — (TXT) [file pone.0123066.s003.txt]

Chromosome	Library	Contig ID	Contig Pos	Ref Pos	Type	Ref Base	Called Base	Genotype	Splice	Impact	SNP %	P not ref	Q call	Feature Type	Feature Name	DNA Change	Protein Change
2R	91-r	NT_033778	127,507	126,498	SNP	G	T	Homo. Variant		Synonymous	92.30%	100.00%	60	CDS	CG17665	c.862G>T	R288R
2R	91-c	NT_033778	131,321	130,304	SNP	T	C	Homo. Variant		Non Synonymous	100.00%	100.00%	60	CDS	CG17665	c.49T>C	I17V
2R	91-r	NT_033778	131,321	130,304	SNP	T	C	Homo. Variant		Non Synonymous	100.00%	100.00%	60	CDS	CG17665	c.49T>C	I17V
2R	91-c	NT_033778	276,571	266,257	SNP	C	A	Homo. Variant		Synonymous	100.00%	100.00%	60	CDS	Gprk1	c.900C>A	A300A
2R	91-r	NT_033778	276,571	266,257	SNP	C	A	Homo. Variant		Synonymous	100.00%	100.00%	60	CDS	Gprk1	c.900C>A	A300A
2R	91-r	NT_033778	276,606	266,292	SNP	T	C	Homo. Variant		Non Synonymous	100.00%	100.00%	60	CDS	Gprk1	c.865T>C	I289V
2R	91-c	NT_033778	507,342	496,198	SNP	G	A	Homo. Variant		Synonymous	100.00%	100.00%	60	CDS	p120ctn	c.1746G>A	V582V
2R	91-c	NT_033778	507,777	496,633	SNP	T	A	Homo. Variant		Synonymous	97.10%	100.00%	60	CDS	p120ctn	c.2181T>A	V727V
2R	91-c	NT_033778	517,766	506,595	SNP	G	T	Homo. Variant		Non Synonymous	100.00%	100.00%	60	CDS	CG17486	c.25G>T	V9L
2R	91-r	NT_033778	517,766	506,595	SNP	G	T	Homo. Variant		Non Synonymous	100.00%	100.00%	60	CDS	CG17486	c.25G>T	V9L
2R	91-c	NT_033778	517,767	506,596	SNP	T	C	Homo. Variant		Non Synonymous	100.00%	100.00%	60	CDS	CG17486	c.26T>C	V9A
2R	91-r	NT_033778	517,767	506,596	SNP	T	C	Homo. Variant		Non Synonymous	100.00%	100.00%	60	CDS	CG17486	c.26T>C	V9A
2R	91-r	NT_033778	518,488	507,317	SNP	C	T	Homo. Variant		Synonymous	100.00%	100.00%	60	CDS	CG17486	c.747C>T	N249N
2R	91-r	NT_033778	519,286	508,115	SNP	G	C	Homo. Variant		Synonymous	100.00%	100.00%	60	CDS	CG17486	c.1545G>C	P515P
2R	91-c	NT_033778	591,236	579,590	SNP	T	G	Homo. Variant		Synonymous	100.00%	100.00%	60	CDS	Nipped-B	c.6003T>G	T2001T
2R	91-r	NT_033778	591,236	579,590	SNP	T	G	Homo. Variant		Synonymous	100.00%	100.00%	60	CDS	Nipped-B	c.6003T>G	T2001T
2R	91-c	NT_033778	594,376	582,729	SNP	A	G	Homo. Variant		Synonymous	100.00%	100.00%	60	CDS	Nipped-B	c.4687A>G	L1563L
2R	91-r	NT_033778	594,376	582,729	SNP	A	G	Homo. Variant		Synonymous	100.00%	100.00%	60	CDS	Nipped-B	c.4687A>G	L1563L
2R	91-r	NT_033778	597,722	586,061	SNP	T	G	Homo. Variant		Synonymous	100.00%	100.00%	60	CDS	Nipped-B	c.4302T>G	A1434A
2R	91-c	NT_033778	597,968	586,307	SNP	C	A	Homo. Variant		Synonymous	100.00%	100.00%	60	CDS	Nipped-B	c.4056C>A	L1352L
2R	91-c	NT_033778	611,734	600,056	SNP	G	T	Homo. Variant		Synonymous	100.00%	100.00%	60	CDS	Nipped-B	c.2340G>T	P780P
2R	91-c	NT_033778	619,193	607,492	SNP	G	T	Homo. Variant		Non Synonymous	100.00%	100.00%	60	CDS	Nipped-B	c.1898G>T	T633N
2R	91-r	NT_033778	619,193	607,492	SNP	G	T	Homo. Variant		Non Synonymous	91.70%	100.00%	45.65	CDS	Nipped-B	c.1898G>T	T633N
2R	91-r	NT_033778	626,723	615,019	SNP	A	C	Homo. Variant		Non Synonymous	100.00%	100.00%	60	CDS	Nipped-B	c.736A>C	L246V
2R	91-c	NT_033778	627,040	615,336	SNP	A	T	Homo. Variant		Non Synonymous	100.00%	100.00%	60	CDS	Nipped-B	c.478A>T	L160M
2R	91-c	NT_033778	630,125	618,420	SNP	C	T	Homo. Variant		Synonymous	93.50%	100.00%	60	CDS	CG40282	c.318C>T	Q106Q
2R	91-c	NT_033778	630,139	618,434	SNP	T	T|C	Hetero. Ref.		Non Synonymous	23.10%	100.00%	39.6	CDS	CG40282	c.[304T>T]+[304T>C]	S102S, S102G
2R	91-c	NT_033778	630,198	618,493	SNP	C	T|C	Hetero. Ref.		Non Synonymous	25.80%	100.00%	47.72	CDS	CG40282	c.[245C>T]+[245C>C]	S82N, S82S
2R	91-c	NT_033778	630,207	618,502	SNP	A	T|A	Hetero. Ref.		Non Synonymous	27.60%	100.00%	52.62	CDS	CG40282	c.[236A>T]+[236A>A]	I79N, I79I
2R	91-c	NT_033778	630,333	618,628	SNP	G	T|G	Hetero. Ref.		Non Synonymous	37.50%	100.00%	60	CDS	CG40282	c.[110G>T]+[110G>G]	P37Q, P37P
2R	91-c	NT_033778	648,752	636,992	SNP	C	T	Homo. Variant		Non Synonymous	100.00%	100.00%	60	CDS	CG17082	c.157C>T	P53S
2R	91-c	NT_033778	648,769	637,009	SNP	G	C	Homo. Variant		Synonymous	100.00%	100.00%	60	CDS	CG17082	c.174G>C	P58P
2R	91-r	NT_033778	648,769	637,009	SNP	G	C	Homo. Variant		Synonymous	100.00%	100.00%	60	CDS	CG17082	c.174G>C	P58P
2R	91-r	NT_033778	656,430	644,641	SNP	T	C	Homo. Variant		Synonymous	100.00%	100.00%	60	CDS	CG17082	c.1198T>C	L400L
2R	91-c	NT_033778	656,901	645,112	SNP	T	C	Homo. Variant		Synonymous	100.00%	100.00%	60	CDS	CG17082	c.1599T>C	H533H
2R	91-r	NT_033778	656,901	645,112	SNP	T	C	Homo. Variant		Synonymous	100.00%	100.00%	60	CDS	CG17082	c.1599T>C	H533H
2R	91-c	NT_033778	687,477	675,598	SNP	A	G	Homo. Variant		Non Synonymous	100.00%	100.00%	60	CDS	CG12547	c.440A>G	I147T
2R	91-r	NT_033778	849,679	837,243	SNP	A	G	Homo. Variant		Synonymous	100.00%	100.00%	60	CDS	Ir41a	c.72A>G	K24K
2R	91-c	NT_033778	875,829	863,341	SNP	C	A	Homo. Variant		Non Synonymous	100.00%	100.00%	60	CDS	Ir41a	c.364C>A	Q122K
2R	91-r	NT_033778	875,829	863,341	SNP	C	A	Homo. Variant		Non Synonymous	100.00%	100.00%	60	CDS	Ir41a	c.364C>A	Q122K
2R	91-r	NT_033778	920,759	908,088	SNP	A	G	Homo. Variant		Synonymous	94.10%	100.00%	60	CDS	Ir41a	c.660A>G	A220A
2R	91-r	NT_033778	921,700	909,029	SNP	G	T	Homo. Variant		Synonymous	100.00%	100.00%	60	CDS	Ir41a	c.1488G>T	L496L
2R	91-c	NT_033778	967,111	954,249	SNP	G	A	Homo. Variant		Synonymous	100.00%	100.00%	60	CDS	TpnC41C	c.214G>A	L72L
2R	91-r	NT_033778	967,111	954,249	SNP	G	A	Homo. Variant		Synonymous	100.00%	100.00%	60	CDS	TpnC41C	c.214G>A	L72L
2R	91-c	NT_033778	992,809	979,916	SNP	T	C	Homo. Variant		Synonymous	100.00%	100.00%	60	CDS	CG3107	c.513T>C	P171P
2R	91-r	NT_033778	992,809	979,916	SNP	T	C	Homo. Variant		Synonymous	100.00%	100.00%	60	CDS	CG3107	c.513T>C	P171P
2R	91-r	NT_033778	993,432	980,539	SNP	A	G	Homo. Variant		Synonymous	100.00%	100.00%	60	CDS	CG3107	c.1086A>G	A362A
2R	91-r	NT_033778	994,021	981,128	SNP	A	C	Homo. Variant		Non Synonymous	100.00%	100.00%	60	CDS	CG3107	c.1675A>C	I559L
2R	91-r	NT_033778	994,289	981,396	SNP	C	A	Homo. Variant		Non Synonymous	100.00%	100.00%	60	CDS	CG3107	c.1943C>A	A648E
2R	91-c	NT_033778	994,584	981,691	SNP	T	C	Homo. Variant		Synonymous	100.00%	100.00%	60	CDS	CG3107	c.2238T>C	A746A
2R	91-c	NT_033778	1,021,399	1,008,473	SNP	T	G	Homo. Variant		Synonymous	100.00%	100.00%	60	CDS	gus	c.687T>G	A229A
2R	91-r	NT_033778	1,021,399	1,008,473	SNP	T	G	Homo. Variant		Synonymous	100.00%	100.00%	60	CDS	gus	c.687T>G	A229A
2R	91-r	NT_033778	1,048,774	1,035,764	SNP	C	G	Homo. Variant		Non Synonymous	100.00%	100.00%	60	CDS	Atf6	c.87C>G	H29Q
2R	91-r	NT_033778	1,048,990	1,035,980	SNP	G	T	Homo. Variant		Non Synonymous	100.00%	100.00%	60	CDS	Atf6	c.303G>T	L101F
2R	91-r	NT_033778	1,049,263	1,036,253	SNP	T	C	Homo. Variant		Synonymous	100.00%	100.00%	60	CDS	Atf6	c.576T>C	N192N
2R	91-r	NT_033778	1,049,336	1,036,326	SNP	T	G	Homo. Variant		Non Synonymous	100.00%	100.00%	60	CDS	Atf6	c.649T>G	L217V
2R	91-r	NT_033778	1,078,877	1,065,741	SNP	G	A	Homo. Variant		Synonymous	100.00%	100.00%	60	CDS	Nipped-A	c.11187G>A	S3729S
2R	91-r	NT_033778	1,079,012	1,065,876	SNP	C	T	Homo. Variant		Synonymous	100.00%	100.00%	60	CDS	Nipped-A	c.11052C>T	T3684T
2R	91-c	NT_033778	1,081,434	1,068,298	SNP	A	G	Homo. Variant		Synonymous	100.00%	100.00%	60	CDS	Nipped-A	c.10557A>G	S3519S
2R	91-r	NT_033778	1,081,434	1,068,298	SNP	A	G	Homo. Variant		Synonymous	100.00%	100.00%	60	CDS	Nipped-A	c.10557A>G	S3519S
2R	91-r	NT_033778	1,081,494	1,068,358	SNP	C	G	Homo. Variant		Synonymous	100.00%	100.00%	60	CDS	Nipped-A	c.10497C>G	T3499T
2R	91-r	NT_033778	1,081,503	1,068,367	SNP	A	T	Homo. Variant		Synonymous	100.00%	100.00%	60	CDS	Nipped-A	c.10488A>T	L3496L
2R	91-c	NT_033778	1,081,629	1,068,493	SNP	G	T	Homo. Variant		Synonymous	100.00%	100.00%	60	CDS	Nipped-A	c.10362G>T	I3454I
2R	91-r	NT_033778	1,081,629	1,068,493	SNP	G	T	Homo. Variant		Synonymous	100.00%	100.00%	60	CDS	Nipped-A	c.10362G>T	I3454I
2R	91-r	NT_033778	1,081,917	1,068,781	SNP	A	T	Homo. Variant		Synonymous	100.00%	100.00%	60	CDS	Nipped-A	c.10074A>T	P3358P
2R	91-c	NT_033778	1,082,124	1,068,988	SNP	G	T	Homo. Variant		Synonymous	100.00%	100.00%	60	CDS	Nipped-A	c.9867G>T	T3289T
2R	91-c	NT_033778	1,082,145	1,069,009	SNP	C	T	Homo. Variant		Synonymous	100.00%	100.00%	60	CDS	Nipped-A	c.9846C>T	R3282R
2R	91-r	NT_033778	1,082,259	1,069,123	SNP	T	A	Homo. Variant		Synonymous	100.00%	100.00%	60	CDS	Nipped-A	c.9732T>A	S3244S
2R	91-r	NT_033778	1,082,292	1,069,156	SNP	T	C	Homo. Variant		Synonymous	100.00%	100.00%	60	CDS	Nipped-A	c.9699T>C	L3233L
2R	91-r	NT_033778	1,085,068	1,071,932	SNP	G	A	Homo. Variant		Synonymous	100.00%	100.00%	60	CDS	Nipped-A	c.9159G>A	A3053A
2R	91-c	NT_033778	1,086,236	1,073,098	SNP	A	C	Homo. Variant		Synonymous	100.00%	100.00%	60	CDS	Nipped-A	c.8907A>C	P2969P
2R	91-r	NT_033778	1,086,236	1,073,098	SNP	A	C	Homo. Variant		Synonymous	100.00%	100.00%	60	CDS	Nipped-A	c.8907A>C	P2969P
2R	91-r	NT_033778	1,086,704	1,073,566	SNP	T	C	Homo. Variant		Synonymous	100.00%	100.00%	60	CDS	Nipped-A	c.8439T>C	E2813E
2R	91-c	NT_033778	1,087,037	1,073,899	SNP	G	A	Homo. Variant		Synonymous	96.60%	100.00%	60	CDS	Nipped-A	c.8106G>A	F2702F
2R	91-c	NT_033778	1,087,370	1,074,232	SNP	A	G	Homo. Variant		Synonymous	100.00%	100.00%	60	CDS	Nipped-A	c.7773A>G	N2591N
2R	91-r	NT_033778	1,088,474	1,075,336	SNP	A	G	Homo. Variant		Synonymous	100.00%	100.00%	60	CDS	Nipped-A	c.6669A>G	I2223I
2R	91-c	NT_033778	1,094,346	1,081,196	SNP	G	A	Homo. Variant		Synonymous	100.00%	100.00%	60	CDS	Nipped-A	c.6009G>A	T2003T
2R	91-r	NT_033778	1,094,346	1,081,196	SNP	G	A	Homo. Variant		Synonymous	100.00%	100.00%	60	CDS	Nipped-A	c.6009G>A	T2003T
2R	91-r	NT_033778	1,095,768	1,082,616	SNP	A	G	Homo. Variant		Synonymous	100.00%	100.00%	60	CDS	Nipped-A	c.5793A>G	I1931I
2R	91-c	NT_033778	1,096,067	1,082,915	SNP	A	G	Homo. Variant		Synonymous	100.00%	100.00%	60	CDS	Nipped-A	c.5550A>G	I1850I
2R	91-c	NT_033778	1,096,079	1,082,927	SNP	C	T	Homo. Variant		Synonymous	100.00%	100.00%	60	CDS	Nipped-A	c.5538C>T	E1846E
2R	91-c	NT_033778	1,096,730	1,083,578	SNP	C	T	Homo. Variant		Synonymous	100.00%	100.00%	60	CDS	Nipped-A	c.4887C>T	L1629L
2R	91-r	NT_033778	1,096,730	1,083,578	SNP	C	T	Homo. Variant		Synonymous	100.00%	100.00%	60	CDS	Nipped-A	c.4887C>T	L1629L
2R	91-r	NT_033778	1,097,439	1,084,286	SNP	C	T	Homo. Variant		Synonymous	100.00%	100.00%	60	CDS	Nipped-A	c.4179C>T	S1393S
2R	91-r	NT_033778	1,099,577	1,086,424	SNP	G	A	Homo. Variant		Synonymous	100.00%	100.00%	60	CDS	Nipped-A	c.3375G>A	A1125A
2R	91-c	NT_033778	1,102,283	1,089,127	SNP	A	G	Homo. Variant		Synonymous	100.00%	100.00%	60	CDS	Nipped-A	c.2257A>G	L753L
2R	91-r	NT_033778	1,102,587	1,089,431	SNP	C	A	Homo. Variant		Synonymous	100.00%	100.00%	60	CDS	Nipped-A	c.1953C>A	L651L
2R	91-c	NT_033778	1,104,913	1,091,756	SNP	C	T	Homo. Variant		Synonymous	100.00%	100.00%	60	CDS	Nipped-A	c.1419C>T	L473L
2R	91-r	NT_033778	1,104,913	1,091,756	SNP	C	T	Homo. Variant		Synonymous	100.00%	100.00%	60	CDS	Nipped-A	c.1419C>T	L473L
2R	91-c	NT_033778	1,104,930	1,091,773	SNP	C	T	Homo. Variant		Non Synonymous	100.00%	100.00%	60	CDS	Nipped-A	c.1402C>T	A468T
2R	91-r	NT_033778	1,104,930	1,091,773	SNP	C	T	Homo. Variant		Non Synonymous	100.00%	100.00%	60	CDS	Nipped-A	c.1402C>T	A468T
2R	91-c	NT_033778	1,111,417	1,098,249	SNP	T	G	Homo. Variant		Synonymous	100.00%	100.00%	60	CDS	Nipped-A	c.1149T>G	L383L
2R	91-r	NT_033778	1,144,304	1,131,032	SNP	C	T	Homo. Variant		Non Synonymous	100.00%	100.00%	60	CDS	Nipped-A	c.677C>T	G226E
2R	91-c	NT_033778	1,144,315	1,131,043	SNP	G	A	Homo. Variant		Synonymous	100.00%	100.00%	60	CDS	Nipped-A	c.666G>A	T222T
2R	91-c	NT_033778	1,146,744	1,133,472	SNP	T	C	Homo. Variant		Synonymous	100.00%	100.00%	60	CDS	Nipped-A	c.408T>C	P136P
2R	91-r	NT_033778	1,148,828	1,135,553	SNP	C	T	Homo. Variant		Synonymous	94.40%	100.00%	60	CDS	Nipped-A	c.249C>T	K83K
2R	91-c	NT_033778	1,195,542	1,182,120	SNP	C	T	Homo. Variant		Synonymous	100.00%	100.00%	60	CDS	d4	c.351C>T	N117N
2R	91-r	NT_033778	1,195,542	1,182,120	SNP	C	T	Homo. Variant		Synonymous	100.00%	100.00%	60	CDS	d4	c.351C>T	N117N
2R	91-c	NT_033778	1,196,106	1,182,682	SNP	T	C	Homo. Variant		Synonymous	100.00%	100.00%	60	CDS	d4	c.777T>C	N259N
2R	91-r	NT_033778	1,196,106	1,182,682	SNP	T	C	Homo. Variant		Synonymous	100.00%	100.00%	60	CDS	d4	c.777T>C	N259N
2R	91-c	NT_033778	1,196,266	1,182,842	SNP	C	G	Homo. Variant		Non Synonymous	100.00%	100.00%	60	CDS	d4	c.937C>G	L313V
2R	91-r	NT_033778	1,196,266	1,182,842	SNP	C	G	Homo. Variant		Non Synonymous	100.00%	100.00%	60	CDS	d4	c.937C>G	L313V
2R	91-c	NT_033778	1,221,269	1,207,770	SNP	C	T	Homo. Variant		Synonymous	100.00%	100.00%	60	CDS	sxc	c.567C>T	R189R
2R	91-c	NT_033778	1,226,981	1,213,474	SNP	T	C	Homo. Variant		Synonymous	100.00%	100.00%	60	CDS	sxc	c.981T>C	N327N
2R	91-r	NT_033778	1,226,981	1,213,474	SNP	T	C	Homo. Variant		Synonymous	100.00%	100.00%	60	CDS	sxc	c.981T>C	N327N
2R	91-c	NT_033778	1,251,785	1,238,229	SNP	A	C	Homo. Variant		Non Synonymous	100.00%	100.00%	60	CDS	CG10395	c.12A>C	Q4H
2R	91-r	NT_033778	1,251,854	1,238,298	SNP	G	C	Homo. Variant		Non Synonymous	100.00%	100.00%	60	CDS	CG10395	c.81G>C	E27D
2R	91-c	NT_033778	1,252,106	1,238,550	SNP	G	C	Homo. Variant		Non Synonymous	100.00%	100.00%	60	CDS	CG10395	c.275G>C	S92T
2R	91-c	NT_033778	1,252,766	1,239,210	SNP	A	T	Homo. Variant		Non Synonymous	100.00%	100.00%	60	CDS	CG10395	c.935A>T	N312I
2R	91-c	NT_033778	1,253,049	1,239,493	SNP	A	G	Homo. Variant		Synonymous	100.00%	100.00%	60	CDS	CG30441	c.129A>G	T43T
2R	91-c	NT_033778	1,255,671	1,242,112	SNP	A	T	Homo. Variant		Synonymous	100.00%	100.00%	60	CDS	CG10396	c.483A>T	I161I
2R	91-r	NT_033778	1,255,671	1,242,112	SNP	A	T	Homo. Variant		Synonymous	100.00%	100.00%	60	CDS	CG10396	c.483A>T	I161I
2R	91-c	NT_033778	1,261,782	1,248,210	SNP	T	A	Homo. Variant		Non Synonymous	100.00%	100.00%	60	CDS	CG10417	c.1872T>A	L624F
2R	91-r	NT_033778	1,261,782	1,248,210	SNP	T	A	Homo. Variant		Non Synonymous	100.00%	100.00%	60	CDS	CG10417	c.1872T>A	L624F
2R	91-r	NT_033778	1,261,935	1,248,363	SNP	G	A	Homo. Variant		Synonymous	100.00%	100.00%	60	CDS	CG10417	c.1719G>A	S573S
2R	91-c	NT_033778	1,262,156	1,248,584	SNP	A	G	Homo. Variant		Synonymous	100.00%	100.00%	60	CDS	CG10417	c.1551A>G	V517V
2R	91-r	NT_033778	1,262,156	1,248,584	SNP	A	G	Homo. Variant		Synonymous	100.00%	100.00%	60	CDS	CG10417	c.1551A>G	V517V
2R	91-c	NT_033778	1,262,543	1,248,971	SNP	A	G	Homo. Variant		Synonymous	100.00%	100.00%	60	CDS	CG10417	c.1164A>G	P388P
2R	91-c	NT_033778	1,262,832	1,249,260	SNP	T	G	Homo. Variant		Synonymous	97.30%	100.00%	60	CDS	CG10417	c.924T>G	T308T
2R	91-r	NT_033778	1,262,978	1,249,406	SNP	C	T	Homo. Variant		Non Synonymous	100.00%	100.00%	60	CDS	CG10417	c.778C>T	V260I
2R	91-r	NT_033778	1,262,979	1,249,407	SNP	A	G	Homo. Variant		Synonymous	100.00%	100.00%	60	CDS	CG10417	c.777A>G	S259S
2R	91-r	NT_033778	1,263,263	1,249,691	SNP	A	T	Homo. Variant		Non Synonymous	100.00%	100.00%	60	CDS	CG10417	c.493A>T	S165T
2R	91-c	NT_033778	1,263,284	1,249,712	SNP	T	G	Homo. Variant		Non Synonymous	100.00%	100.00%	60	CDS	CG10417	c.472T>G	K158Q
2R	91-r	NT_033778	1,263,284	1,249,712	SNP	T	G	Homo. Variant		Non Synonymous	100.00%	100.00%	60	CDS	CG10417	c.472T>G	K158Q
2R	91-c	NT_033778	1,263,286	1,249,714	SNP	T	C	Homo. Variant		Non Synonymous	100.00%	100.00%	60	CDS	CG10417	c.470T>C	K157R
2R	91-r	NT_033778	1,263,286	1,249,714	SNP	T	C	Homo. Variant		Non Synonymous	100.00%	100.00%	60	CDS	CG10417	c.470T>C	K157R
2R	91-c	NT_033778	1,337,549	1,323,718	SNP	G	A	Homo. Variant		Synonymous	100.00%	100.00%	60	CDS	CG42345	c.1182G>A	P394P
2R	91-r	NT_033778	1,337,549	1,323,718	SNP	G	A	Homo. Variant		Synonymous	100.00%	100.00%	60	CDS	CG42345	c.1182G>A	P394P
2R	91-r	NT_033778	1,337,558	1,323,727	SNP	A	T	Homo. Variant		Synonymous	100.00%	100.00%	60	CDS	CG42345	c.1191A>T	G397G
2R	91-c	NT_033778	1,348,008	1,334,164	SNP	T	C	Homo. Variant		Synonymous	100.00%	100.00%	60	CDS	CG42345	c.2100T>C	D700D
2R	91-r	NT_033778	1,348,008	1,334,164	SNP	T	C	Homo. Variant		Synonymous	100.00%	100.00%	60	CDS	CG42345	c.2100T>C	D700D
2R	91-r	NT_033778	1,385,298	1,371,382	SNP	T	G	Homo. Variant		Non Synonymous	100.00%	100.00%	60	CDS	CG30440	c.2585T>G	N862T
2R	91-r	NT_033778	1,385,300	1,371,384	SNP	A	G	Homo. Variant		Synonymous	100.00%	100.00%	60	CDS	CG30440	c.2583A>G	Y861Y
2R	91-r	NT_033778	1,385,710	1,371,794	SNP	C	G	Homo. Variant		Non Synonymous	100.00%	100.00%	60	CDS	CG30440	c.2240C>G	G747A
2R	91-r	NT_033778	1,385,916	1,372,000	SNP	T	G	Homo. Variant		Synonymous	100.00%	100.00%	60	CDS	CG30440	c.2085T>G	A695A
2R	91-r	NT_033778	1,387,360	1,373,443	SNP	C	T	Homo. Variant		Non Synonymous	100.00%	100.00%	60	CDS	CG30440	c.1859C>T	G620D
2R	91-c	NT_033778	1,393,473	1,379,550	SNP	A	T	Homo. Variant		Non Synonymous	100.00%	100.00%	60	CDS	CG30440	c.1785A>T	N595K
2R	91-r	NT_033778	1,393,473	1,379,550	SNP	A	T	Homo. Variant		Non Synonymous	100.00%	100.00%	60	CDS	CG30440	c.1785A>T	N595K
2R	91-c	NT_033778	1,393,534	1,379,611	SNP	T	G	Homo. Variant		Non Synonymous	100.00%	100.00%	60	CDS	CG30440	c.1724T>G	D575A
2R	91-r	NT_033778	1,395,423	1,381,498	SNP	C	A	Homo. Variant		Non Synonymous	100.00%	100.00%	60	CDS	CG30440	c.1614C>A	L538F
2R	91-r	NT_033778	1,395,453	1,381,528	SNP	A	T	Homo. Variant		Synonymous	100.00%	100.00%	60	CDS	CG30440	c.1584A>T	S528S
2R	91-r	NT_033778	1,407,704	1,393,759	SNP	G	A	Homo. Variant		Synonymous	100.00%	100.00%	60	CDS	TpnC4	c.441G>A	F147F
2R	91-r	NT_033778	1,450,038	1,435,993	SNP	A	T	Homo. Variant		Synonymous	100.00%	100.00%	60	CDS	CG30438	c.1119A>T	V373V
2R	91-c	NT_033778	1,450,448	1,436,403	SNP	C	A	Homo. Variant		Non Synonymous	100.00%	100.00%	60	CDS	CG30438	c.1477C>A	L493M
2R	91-r	NT_033778	1,510,681	1,496,288	SNP	G	A	Homo. Variant		Non Synonymous	100.00%	100.00%	60	CDS	CG17508	c.68G>A	S23N
2R	91-r	NT_033778	1,510,913	1,496,520	SNP	G	T	Homo. Variant		Non Synonymous	100.00%	100.00%	60	CDS	CG17508	c.85G>T	V29F
2R	91-c	NT_033778	1,556,210	1,541,710	SNP	G	A	Homo. Variant		Synonymous	100.00%	100.00%	60	CDS	CG1344	c.447G>A	E149E
2R	91-c	NT_033778	1,556,342	1,541,842	SNP	C	T	Homo. Variant		Synonymous	100.00%	100.00%	60	CDS	CG1344	c.579C>T	F193F
2R	91-r	NT_033778	1,557,240	1,542,740	SNP	T	A	Homo. Variant		Non Synonymous	100.00%	100.00%	60	CDS	CG1344	c.1477T>A	S493T
2R	91-c	NT_033778	1,557,248	1,542,748	SNP	A	T	Homo. Variant		Non Synonymous	100.00%	100.00%	60	CDS	CG1344	c.1485A>T	E495D
2R	91-c	NT_033778	1,557,294	1,542,794	SNP	T	A	Homo. Variant		Non Synonymous	100.00%	100.00%	60	CDS	CG1344	c.1531T>A	Y511N
2R	91-r	NT_033778	1,557,294	1,542,794	SNP	T	A	Homo. Variant		Non Synonymous	100.00%	100.00%	60	CDS	CG1344	c.1531T>A	Y511N
2R	91-c	NT_033778	1,557,705	1,543,205	SNP	G	T	Homo. Variant		Non Synonymous	100.00%	100.00%	60	CDS	CG1344	c.1942G>T	A648S
2R	91-r	NT_033778	1,559,885	1,545,382	SNP	G	A	Homo. Variant		Synonymous	100.00%	100.00%	60	CDS	l(2)NC136	c.1992G>A	S664S
2R	91-c	NT_033778	1,570,718	1,556,205	SNP	A	C	Homo. Variant		Non Synonymous	100.00%	100.00%	60	CDS	CG8245	c.7A>C	I3L
2R	91-c	NT_033778	1,573,940	1,559,426	SNP	T	C	Homo. Variant		Synonymous	100.00%	100.00%	60	CDS	CG1298	c.87T>C	P29P
2R	91-r	NT_033778	1,579,793	1,565,264	SNP	C	G	Homo. Variant		Synonymous	100.00%	100.00%	60	CDS	scaf	c.1926C>G	A642A
2R	91-r	NT_033778	1,579,892	1,565,363	SNP	A	G	Homo. Variant		Synonymous	100.00%	100.00%	60	CDS	scaf	c.1827A>G	S609S
2R	91-r	NT_033778	1,581,387	1,566,858	SNP	C	T	Homo. Variant		Non Synonymous	100.00%	100.00%	60	CDS	scaf	c.1549C>T	A517T
2R	91-r	NT_033778	1,581,529	1,567,000	SNP	A	G	Homo. Variant	Splice in CDS	Synonymous	100.00%	100.00%	60	CDS	scaf	c.1407A>G	G469G
2R	91-r	NT_033778	1,581,617	1,567,088	SNP	A	G	Homo. Variant		Synonymous	100.00%	100.00%	60	CDS	scaf	c.1381A>G	L461L
2R	91-r	NT_033778	1,581,627	1,567,098	SNP	G	A	Homo. Variant		Synonymous	100.00%	100.00%	60	CDS	scaf	c.1371G>A	D457D
2R	91-r	NT_033778	1,582,228	1,567,699	SNP	C	T	Homo. Variant		Synonymous	100.00%	100.00%	60	CDS	scaf	c.825C>T	P275P
2R	91-r	NT_033778	1,582,483	1,567,954	SNP	G	A	Homo. Variant		Synonymous	100.00%	100.00%	60	CDS	scaf	c.570G>A	Y190Y
2R	91-r	NT_033778	1,586,955	1,572,423	SNP	T	A	Homo. Variant		Synonymous	100.00%	100.00%	60	CDS	scaf	c.387T>A	T129T
2R	91-c	NT_033778	1,589,903	1,575,369	SNP	T	G	Homo. Variant		Non Synonymous	100.00%	100.00%	60	CDS	scaf	c.139T>G	N47H
2R	91-r	NT_033778	1,589,903	1,575,369	SNP	T	G	Homo. Variant		Non Synonymous	100.00%	100.00%	60	CDS	scaf	c.139T>G	N47H
2R	91-r	NT_033778	1,589,946	1,575,412	SNP	G	A	Homo. Variant		Synonymous	100.00%	100.00%	60	CDS	scaf	c.96G>A	L32L
2R	91-r	NT_033778	1,589,996	1,575,462	SNP	G	T	Homo. Variant		Non Synonymous	100.00%	100.00%	60	CDS	scaf	c.46G>T	L16M
2R	91-r	NT_033778	1,604,935	1,590,379	SNP	T	C	Homo. Variant		Synonymous	100.00%	100.00%	60	CDS	vlc	c.84T>C	V28V
2R	91-c	NT_033778	1,605,575	1,591,019	SNP	C	T	Homo. Variant		Synonymous	100.00%	100.00%	60	CDS	vlc	c.621C>T	C207C
2R	91-r	NT_033778	1,605,575	1,591,019	SNP	C	T	Homo. Variant		Synonymous	100.00%	100.00%	60	CDS	vlc	c.621C>T	C207C
2R	91-c	NT_033778	1,605,737	1,591,181	SNP	C	T	Homo. Variant		Synonymous	100.00%	100.00%	60	CDS	vlc	c.783C>T	G261G
2R	91-r	NT_033778	1,605,777	1,591,221	SNP	C	A	Homo. Variant		Non Synonymous	100.00%	100.00%	60	CDS	vlc	c.823C>A	Q275K
2R	91-c	NT_033778	1,605,917	1,591,361	SNP	G	A	Homo. Variant		Synonymous	100.00%	100.00%	60	CDS	vlc	c.963G>A	P321P
2R	91-c	NT_033778	1,606,636	1,592,080	SNP	A	C	Homo. Variant		Non Synonymous	100.00%	100.00%	60	CDS	vlc	c.1561A>C	S521R
2R	91-r	NT_033778	1,606,636	1,592,080	SNP	A	C	Homo. Variant		Non Synonymous	100.00%	100.00%	60	CDS	vlc	c.1561A>C	S521R
2R	91-r	NT_033778	1,606,658	1,592,102	SNP	C	T	Homo. Variant		Non Synonymous	92.90%	100.00%	60	CDS	vlc	c.1583C>T	A528V
2R	91-c	NT_033778	1,611,093	1,596,534	SNP	T	G	Homo. Variant		Synonymous	100.00%	100.00%	60	CDS	ap	c.676T>G	R226R
2R	91-c	NT_033778	1,619,414	1,604,847	SNP	T	C	Homo. Variant		Synonymous	100.00%	100.00%	60	CDS	ap	c.405T>C	T135T
2R	91-r	NT_033778	1,619,414	1,604,847	SNP	T	C	Homo. Variant		Synonymous	100.00%	100.00%	60	CDS	ap	c.405T>C	T135T
2R	91-c	NT_033778	1,656,745	1,642,131	SNP	G	A	Homo. Variant		Non Synonymous	100.00%	100.00%	60	CDS	l(2)09851	c.11G>A	G4E
2R	91-r	NT_033778	1,656,745	1,642,131	SNP	G	A	Homo. Variant		Non Synonymous	100.00%	100.00%	60	CDS	l(2)09851	c.11G>A	G4E
2R	91-c	NT_033778	1,656,753	1,642,139	SNP	A	G	Homo. Variant		Non Synonymous	100.00%	100.00%	60	CDS	l(2)09851	c.19A>G	N7D
2R	91-r	NT_033778	1,656,887	1,642,273	SNP	A	T	Homo. Variant		Synonymous	100.00%	100.00%	60	CDS	l(2)09851	c.153A>T	A51A
2R	91-c	NT_033778	1,657,664	1,643,050	SNP	A	T	Homo. Variant		Synonymous	100.00%	100.00%	60	CDS	l(2)09851	c.930A>T	T310T
2R	91-r	NT_033778	1,658,054	1,643,440	SNP	A	G	Homo. Variant		Synonymous	100.00%	100.00%	60	CDS	l(2)09851	c.1320A>G	L440L
2R	91-c	NT_033778	1,660,589	1,645,972	SNP	G	C	Homo. Variant		Non Synonymous	100.00%	100.00%	60	CDS	CG7791	c.1729G>C	Q577E
2R	91-r	NT_033778	1,660,589	1,645,972	SNP	G	C	Homo. Variant		Non Synonymous	100.00%	100.00%	60	CDS	CG7791	c.1729G>C	Q577E
2R	91-c	NT_033778	1,660,632	1,646,015	SNP	T	C	Homo. Variant		Synonymous	100.00%	100.00%	60	CDS	CG7791	c.1686T>C	S562S
2R	91-r	NT_033778	1,660,632	1,646,015	SNP	T	C	Homo. Variant		Synonymous	100.00%	100.00%	60	CDS	CG7791	c.1686T>C	S562S
2R	91-c	NT_033778	1,661,592	1,646,975	SNP	A	G	Homo. Variant		Synonymous	100.00%	100.00%	60	CDS	CG7791	c.726A>G	V242V
2R	91-r	NT_033778	1,661,592	1,646,975	SNP	A	G	Homo. Variant		Synonymous	100.00%	100.00%	60	CDS	CG7791	c.726A>G	V242V
2R	91-c	NT_033778	1,662,027	1,647,409	SNP	T	C	Homo. Variant		Synonymous	100.00%	100.00%	60	CDS	CG7791	c.345T>C	R115R
2R	91-r	NT_033778	1,662,027	1,647,409	SNP	T	C	Homo. Variant		Synonymous	100.00%	100.00%	60	CDS	CG7791	c.345T>C	R115R
2R	91-c	NT_033778	1,662,147	1,647,529	SNP	G	C	Homo. Variant		Synonymous	100.00%	100.00%	60	CDS	CG7791	c.225G>C	S75S
2R	91-r	NT_033778	1,662,147	1,647,529	SNP	G	C	Homo. Variant		Synonymous	100.00%	100.00%	60	CDS	CG7791	c.225G>C	S75S
2R	91-c	NT_033778	1,663,037	1,648,418	SNP	T	A	Homo. Variant		Non Synonymous	100.00%	100.00%	60	CDS	gp210	c.6T>A	D2E
2R	91-r	NT_033778	1,663,037	1,648,418	SNP	T	A	Homo. Variant		Non Synonymous	100.00%	100.00%	60	CDS	gp210	c.6T>A	D2E
2R	91-c	NT_033778	1,663,097	1,648,478	SNP	G	A	Homo. Variant		Synonymous	100.00%	100.00%	60	CDS	gp210	c.66G>A	R22R
2R	91-r	NT_033778	1,663,097	1,648,478	SNP	G	A	Homo. Variant		Synonymous	100.00%	100.00%	60	CDS	gp210	c.66G>A	R22R
2R	91-c	NT_033778	1,663,634	1,649,014	SNP	G	C	Homo. Variant		Synonymous	100.00%	100.00%	60	CDS	gp210	c.531G>C	P177P
2R	91-r	NT_033778	1,663,634	1,649,014	SNP	G	C	Homo. Variant		Synonymous	100.00%	100.00%	60	CDS	gp210	c.531G>C	P177P
2R	91-c	NT_033778	1,663,700	1,649,080	SNP	C	T	Homo. Variant		Synonymous	100.00%	100.00%	60	CDS	gp210	c.597C>T	L199L
2R	91-r	NT_033778	1,663,700	1,649,080	SNP	C	T	Homo. Variant		Synonymous	100.00%	100.00%	60	CDS	gp210	c.597C>T	L199L
2R	91-c	NT_033778	1,664,168	1,649,548	SNP	T	C	Homo. Variant		Synonymous	100.00%	100.00%	60	CDS	gp210	c.1065T>C	G355G
2R	91-r	NT_033778	1,664,168	1,649,548	SNP	T	C	Homo. Variant		Synonymous	100.00%	100.00%	60	CDS	gp210	c.1065T>C	G355G
2R	91-c	NT_033778	1,665,096	1,650,476	SNP	C	T	Homo. Variant		Synonymous	100.00%	100.00%	60	CDS	gp210	c.1593C>T	A531A
2R	91-r	NT_033778	1,665,096	1,650,476	SNP	C	T	Homo. Variant		Synonymous	100.00%	100.00%	60	CDS	gp210	c.1593C>T	A531A
2R	91-c	NT_033778	1,667,153	1,652,532	SNP	T	C	Homo. Variant		Synonymous	100.00%	100.00%	60	CDS	gp210	c.3531T>C	A1177A
2R	91-r	NT_033778	1,667,153	1,652,532	SNP	T	C	Homo. Variant		Synonymous	100.00%	100.00%	60	CDS	gp210	c.3531T>C	A1177A
2R	91-c	NT_033778	1,667,663	1,653,042	SNP	C	T	Homo. Variant		Synonymous	100.00%	100.00%	60	CDS	gp210	c.3702C>T	L1234L
2R	91-c	NT_033778	1,679,640	1,664,996	SNP	A	C	Homo. Variant		Non Synonymous	100.00%	100.00%	60	CDS	CG11163	c.622A>C	L208V
2R	91-r	NT_033778	1,679,640	1,664,996	SNP	A	C	Homo. Variant		Non Synonymous	100.00%	100.00%	60	CDS	CG11163	c.622A>C	L208V
2R	91-c	NT_033778	1,680,434	1,665,790	SNP	A	C	Homo. Variant		Non Synonymous	100.00%	100.00%	60	CDS	CG11163	c.210A>C	I70M
2R	91-c	NT_033778	1,694,694	1,680,024	SNP	C	T	Homo. Variant		Non Synonymous	100.00%	100.00%	60	CDS	Or42a	c.445C>T	A149T
2R	91-c	NT_033778	1,695,135	1,680,465	SNP	C	T	Homo. Variant		Non Synonymous	100.00%	100.00%	60	CDS	Or42a	c.4C>T	D2N
2R	91-r	NT_033778	1,695,135	1,680,465	SNP	C	T	Homo. Variant		Non Synonymous	100.00%	100.00%	60	CDS	Or42a	c.4C>T	D2N
2R	91-c	NT_033778	1,697,832	1,683,160	SNP	G	C	Homo. Variant		Synonymous	100.00%	100.00%	60	CDS	Tsp42A	c.183G>C	V61V
2R	91-r	NT_033778	1,697,832	1,683,160	SNP	G	C	Homo. Variant		Synonymous	100.00%	100.00%	60	CDS	Tsp42A	c.183G>C	V61V
2R	91-c	NT_033778	1,698,042	1,683,370	SNP	T	C	Homo. Variant		Synonymous	100.00%	100.00%	60	CDS	Tsp42A	c.393T>C	D131D
2R	91-r	NT_033778	1,698,042	1,683,370	SNP	T	C	Homo. Variant		Synonymous	100.00%	100.00%	60	CDS	Tsp42A	c.393T>C	D131D
2R	91-r	NT_033778	1,698,254	1,683,582	SNP	T	C	Homo. Variant		Non Synonymous	100.00%	100.00%	60	CDS	Tsp42A	c.605T>C	V202A
2R	91-c	NT_033778	1,698,338	1,683,666	SNP	T	C	Homo. Variant		Non Synonymous	100.00%	100.00%	60	CDS	Tsp42A	c.689T>C	V230A
2R	91-r	NT_033778	1,698,338	1,683,666	SNP	T	C	Homo. Variant		Non Synonymous	100.00%	100.00%	60	CDS	Tsp42A	c.689T>C	V230A
2R	91-r	NT_033778	1,699,976	1,685,304	SNP	G	A	Homo. Variant		Synonymous	100.00%	100.00%	60	CDS	Or42b	c.714G>A	A238A
2R	91-r	NT_033778	1,700,074	1,685,402	SNP	A	T	Homo. Variant		Non Synonymous	100.00%	100.00%	60	CDS	Or42b	c.616A>T	S206T
2R	91-c	NT_033778	1,700,258	1,685,586	SNP	G	A	Homo. Variant		Synonymous	90.90%	100.00%	60	CDS	Or42b	c.432G>A	F144F
2R	91-r	NT_033778	1,700,339	1,685,667	SNP	C	T	Homo. Variant		Synonymous	100.00%	100.00%	60	CDS	Or42b	c.351C>T	L117L
2R	91-c	NT_033778	1,755,942	1,741,252	SNP	G	C	Homo. Variant		Synonymous	100.00%	100.00%	60	CDS	dpr12	c.279G>C	G93G
2R	91-r	NT_033778	1,755,942	1,741,252	SNP	G	C	Homo. Variant		Synonymous	100.00%	100.00%	60	CDS	dpr12	c.279G>C	G93G
2R	91-r	NT_033778	1,759,701	1,745,010	SNP	G	A	Homo. Variant		Synonymous	100.00%	100.00%	60	CDS	dpr12	c.774G>A	Q258Q
2R	91-c	NT_033778	1,823,353	1,808,582	SNP	G	A	Homo. Variant		Non Synonymous	100.00%	100.00%	60	CDS	CG12551	c.145G>A	G49S
2R	91-r	NT_033778	1,823,353	1,808,582	SNP	G	A	Homo. Variant		Non Synonymous	100.00%	100.00%	60	CDS	CG12551	c.145G>A	G49S
2R	91-r	NT_033778	1,827,153	1,812,382	SNP	G	A	Homo. Variant		Synonymous	93.30%	100.00%	60	CDS	CG14470	c.21G>A	Q7Q
2R	91-r	NT_033778	1,827,738	1,812,967	SNP	G	A	Homo. Variant		Synonymous	84.60%	100.00%	60	CDS	CG14470	c.606G>A	T202T
2R	91-r	NT_033778	1,827,825	1,813,054	SNP	G	T	Homo. Variant		Synonymous	100.00%	100.00%	60	CDS	CG14470	c.693G>T	V231V
2R	91-r	NT_033778	1,827,972	1,813,201	SNP	G	A	Homo. Variant		Synonymous	100.00%	100.00%	60	CDS	CG14470	c.840G>A	T280T
2R	91-r	NT_033778	1,828,031	1,813,260	SNP	C	T	Homo. Variant		Non Synonymous	100.00%	100.00%	60	CDS	CG14470	c.899C>T	T300I
2R	91-c	NT_033778	1,828,092	1,813,321	SNP	A	C	Homo. Variant		Synonymous	100.00%	100.00%	60	CDS	CG14470	c.960A>C	A320A
2R	91-r	NT_033778	1,828,092	1,813,321	SNP	A	C	Homo. Variant		Synonymous	100.00%	100.00%	60	CDS	CG14470	c.960A>C	A320A
2R	91-r	NT_033778	1,828,244	1,813,473	SNP	T	G	Homo. Variant		Non Synonymous	100.00%	100.00%	60	CDS	CG14470	c.1112T>G	V371G
2R	91-c	NT_033778	1,828,285	1,813,512	SNP	A	T	Homo. Variant		Non Synonymous	66.70%	99.60%	6	CDS	CG14470	c.1151A>T	N384I
2R	91-r	NT_033778	1,828,285	1,813,512	SNP	A	T	Homo. Variant		Non Synonymous	100.00%	100.00%	60	CDS	CG14470	c.1151A>T	N384I
2R	91-r	NT_033778	1,828,315	1,813,542	SNP	A	C	Homo. Variant		Non Synonymous	100.00%	100.00%	60	CDS	CG14470	c.1181A>C	Q394P
2R	91-c	NT_033778	1,828,719	1,813,946	SNP	T	A	Homo. Variant		Non Synonymous	100.00%	100.00%	60	CDS	CG14470	c.1585T>A	Y529N
2R	91-r	NT_033778	1,828,719	1,813,946	SNP	T	A	Homo. Variant		Non Synonymous	100.00%	100.00%	60	CDS	CG14470	c.1585T>A	Y529N
2R	91-r	NT_033778	1,828,832	1,814,059	SNP	T	C	Homo. Variant		Synonymous	100.00%	100.00%	60	CDS	CG14470	c.1698T>C	H566H
2R	91-c	NT_033778	1,829,607	1,814,834	SNP	C	G	Homo. Variant		Non Synonymous	100.00%	100.00%	60	CDS	CG14470	c.2473C>G	P825A
2R	91-r	NT_033778	1,829,607	1,814,834	SNP	C	G	Homo. Variant		Non Synonymous	100.00%	100.00%	60	CDS	CG14470	c.2473C>G	P825A
2R	91-r	NT_033778	1,829,891	1,815,118	SNP	T	C	Homo. Variant		Synonymous	100.00%	100.00%	60	CDS	CG14470	c.2757T>C	D919D
2R	91-r	NT_033778	1,830,243	1,815,470	SNP	T	C	Homo. Variant		Non Synonymous	100.00%	100.00%	60	CDS	CG14470	c.3109T>C	S1037P
2R	91-c	NT_033778	1,832,609	1,817,836	SNP	A	G	Homo. Variant		Synonymous	100.00%	100.00%	60	CDS	CG14470	c.5475A>G	L1825L
2R	91-r	NT_033778	1,832,609	1,817,836	SNP	A	G	Homo. Variant		Synonymous	100.00%	100.00%	60	CDS	CG14470	c.5475A>G	L1825L
2R	91-c	NT_033778	1,832,735	1,817,962	SNP	G	C	Homo. Variant		Synonymous	100.00%	100.00%	60	CDS	CG14470	c.5601G>C	S1867S
2R	91-r	NT_033778	1,832,735	1,817,962	SNP	G	C	Homo. Variant		Synonymous	100.00%	100.00%	60	CDS	CG14470	c.5601G>C	S1867S
2R	91-c	NT_033778	1,832,768	1,817,995	SNP	A	C	Homo. Variant		Synonymous	100.00%	100.00%	60	CDS	CG14470	c.5634A>C	P1878P
2R	91-r	NT_033778	1,832,768	1,817,995	SNP	A	C	Homo. Variant		Synonymous	100.00%	100.00%	60	CDS	CG14470	c.5634A>C	P1878P
2R	91-r	NT_033778	1,860,813	1,846,009	SNP	G	T	Homo. Variant		Non Synonymous	100.00%	100.00%	60	CDS	CG7882	c.521G>T	S174I
2R	91-c	NT_033778	1,864,337	1,849,532	SNP	T	G	Homo. Variant		Synonymous	100.00%	100.00%	60	CDS	CG7881	c.1161T>G	I387I
2R	91-r	NT_033778	1,864,337	1,849,532	SNP	T	G	Homo. Variant		Synonymous	100.00%	100.00%	60	CDS	CG7881	c.1161T>G	I387I
2R	91-c	NT_033778	1,865,063	1,850,258	SNP	C	T	Homo. Variant		Synonymous	100.00%	100.00%	60	CDS	CG7881	c.435C>T	P145P
2R	91-r	NT_033778	1,872,956	1,858,147	SNP	A	T	Homo. Variant		Non Synonymous	100.00%	100.00%	60	CDS	BubR1	c.3203A>T	V1068E
2R	91-r	NT_033778	1,873,039	1,858,230	SNP	G	A	Homo. Variant		Synonymous	100.00%	100.00%	60	CDS	BubR1	c.3120G>A	F1040F
2R	91-r	NT_033778	1,873,117	1,858,308	SNP	G	A	Homo. Variant		Synonymous	100.00%	100.00%	60	CDS	BubR1	c.3042G>A	N1014N
2R	91-r	NT_033778	1,873,735	1,858,926	SNP	C	G	Homo. Variant		Synonymous	100.00%	100.00%	60	CDS	BubR1	c.2424C>G	P808P
2R	91-r	NT_033778	1,873,942	1,859,133	SNP	G	C	Homo. Variant		Synonymous	100.00%	100.00%	60	CDS	BubR1	c.2217G>C	R739R
2R	91-r	NT_033778	1,874,182	1,859,373	SNP	T	A	Homo. Variant		Synonymous	100.00%	100.00%	60	CDS	BubR1	c.1977T>A	L659L
2R	91-r	NT_033778	1,874,423	1,859,614	SNP	T	C	Homo. Variant		Non Synonymous	100.00%	100.00%	60	CDS	BubR1	c.1736T>C	E579G
2R	91-c	NT_033778	1,874,532	1,859,723	SNP	T	C	Homo. Variant		Non Synonymous	100.00%	100.00%	60	CDS	BubR1	c.1627T>C	K543E
2R	91-r	NT_033778	1,874,532	1,859,723	SNP	T	C	Homo. Variant		Non Synonymous	100.00%	100.00%	60	CDS	BubR1	c.1627T>C	K543E
2R	91-r	NT_033778	1,876,397	1,861,585	SNP	C	T	Homo. Variant		Synonymous	100.00%	100.00%	60	CDS	BubR1	c.204C>T	Q68Q
2R	91-c	NT_033778	1,877,600	1,862,788	SNP	C	A	Homo. Variant		Non Synonymous	100.00%	100.00%	60	CDS	mle	c.3789C>A	K1263N
2R	91-r	NT_033778	1,877,600	1,862,788	SNP	C	A	Homo. Variant		Non Synonymous	100.00%	100.00%	60	CDS	mle	c.3789C>A	K1263N
2R	91-r	NT_033778	1,877,745	1,862,933	SNP	T	T|A	Hetero. Ref.		Non Synonymous	33.30%	92.80%	11.1	CDS	mle	c.[3644T>T]+[3644T>A]	N1215N, N1215I
2R	91-r	NT_033778	1,879,352	1,864,540	SNP	A	G	Homo. Variant		Synonymous	100.00%	100.00%	60	CDS	mle	c.2037A>G	F679F
2R	91-r	NT_033778	1,879,456	1,864,644	SNP	T	A	Homo. Variant		Non Synonymous	100.00%	100.00%	60	CDS	mle	c.1933T>A	M645L
2R	91-c	NT_033778	1,881,663	1,866,850	SNP	G	A	Homo. Variant		Synonymous	100.00%	100.00%	60	CDS	mle	c.886G>A	L296L
2R	91-r	NT_033778	1,881,663	1,866,850	SNP	G	A	Homo. Variant		Synonymous	100.00%	100.00%	60	CDS	mle	c.886G>A	L296L
2R	91-c	NT_033778	1,901,322	1,886,491	SNP	A	C	Homo. Variant		Non Synonymous	100.00%	100.00%	60	CDS	CG14471	c.1189A>C	T397P
2R	91-c	NT_033778	1,902,062	1,887,231	SNP	A	C	Homo. Variant		Synonymous	100.00%	100.00%	60	CDS	CG14471	c.1929A>C	T643T
2R	91-r	NT_033778	1,902,062	1,887,231	SNP	A	C	Homo. Variant		Synonymous	100.00%	100.00%	60	CDS	CG14471	c.1929A>C	T643T
2R	91-c	NT_033778	1,902,258	1,887,427	SNP	A	C	Homo. Variant		Non Synonymous	100.00%	100.00%	60	CDS	CG14471	c.2125A>C	T709P
2R	91-r	NT_033778	1,902,258	1,887,427	SNP	A	C	Homo. Variant		Non Synonymous	100.00%	100.00%	60	CDS	CG14471	c.2125A>C	T709P
2R	91-c	NT_033778	1,902,307	1,887,476	SNP	C	T	Homo. Variant		Non Synonymous	100.00%	100.00%	60	CDS	CG14471	c.2174C>T	A725V
2R	91-c	NT_033778	1,902,344	1,887,513	SNP	A	G	Homo. Variant		Synonymous	100.00%	100.00%	60	CDS	CG14471	c.2211A>G	K737K
2R	91-r	NT_033778	1,912,955	1,898,116	SNP	T	C	Homo. Variant	Splice in CDS	Synonymous	100.00%	100.00%	60	CDS	Src42A	c.843T>C	G281G
2R	91-c	NT_033778	1,917,606	1,902,756	SNP	T	C	Homo. Variant		Synonymous	100.00%	100.00%	60	CDS	Act42A	c.150T>C	Q50Q
2R	91-c	NT_033778	1,920,185	1,905,329	SNP	G	A	Homo. Variant		Non Synonymous	100.00%	100.00%	60	CDS	Pngl	c.13G>A	V5I
2R	91-r	NT_033778	1,920,494	1,905,638	SNP	C	A	Homo. Variant		Non Synonymous	100.00%	100.00%	60	CDS	Pngl	c.322C>A	L108M
2R	91-c	NT_033778	1,925,089	1,910,231	SNP	G	C	Homo. Variant		Non Synonymous	100.00%	100.00%	60	CDS	dream	c.317G>C	T106S
2R	91-r	NT_033778	1,925,089	1,910,231	SNP	G	C	Homo. Variant		Non Synonymous	100.00%	100.00%	60	CDS	dream	c.317G>C	T106S
2R	91-r	NT_033778	1,925,124	1,910,266	SNP	C	A	Homo. Variant		Non Synonymous	100.00%	100.00%	60	CDS	dream	c.282C>A	K94N
2R	91-c	NT_033778	1,929,439	1,914,579	SNP	G	C	Homo. Variant		Non Synonymous	100.00%	100.00%	60	CDS	SCAP	c.3493G>C	L1165V
2R	91-r	NT_033778	1,930,137	1,915,277	SNP	C	G	Homo. Variant		Synonymous	100.00%	100.00%	60	CDS	SCAP	c.2913C>G	A971A
2R	91-r	NT_033778	1,930,274	1,915,414	SNP	T	A	Homo. Variant		Non Synonymous	100.00%	100.00%	60	CDS	SCAP	c.2776T>A	I926F
2R	91-c	NT_033778	1,930,461	1,915,601	SNP	T	C	Homo. Variant		Synonymous	100.00%	100.00%	60	CDS	SCAP	c.2589T>C	A863A
2R	91-r	NT_033778	1,930,461	1,915,601	SNP	T	C	Homo. Variant		Synonymous	100.00%	100.00%	60	CDS	SCAP	c.2589T>C	A863A
2R	91-c	NT_033778	1,930,683	1,915,823	SNP	G	T	Homo. Variant		Synonymous	100.00%	100.00%	60	CDS	SCAP	c.2367G>T	L789L
2R	91-c	NT_033778	1,931,808	1,916,948	SNP	G	A	Homo. Variant		Synonymous	100.00%	100.00%	60	CDS	SCAP	c.1242G>A	G414G
2R	91-r	NT_033778	1,931,808	1,916,948	SNP	G	A	Homo. Variant		Synonymous	88.90%	100.00%	51.57	CDS	SCAP	c.1242G>A	G414G
2R	91-r	NT_033778	1,934,556	1,919,693	SNP	G	A	Homo. Variant		Synonymous	100.00%	100.00%	60	CDS	SCAP	c.735G>A	C245C
2R	91-r	NT_033778	1,934,767	1,919,904	SNP	G	A	Homo. Variant		Non Synonymous	100.00%	100.00%	60	CDS	SCAP	c.589G>A	H197Y
2R	91-r	NT_033778	1,934,860	1,919,997	SNP	C	A	Homo. Variant		Non Synonymous	100.00%	100.00%	60	CDS	SCAP	c.496C>A	A166S
2R	91-r	NT_033778	1,934,930	1,920,067	SNP	T	G	Homo. Variant		Synonymous	100.00%	100.00%	60	CDS	SCAP	c.426T>G	P142P
2R	91-c	NT_033778	1,937,708	1,922,835	SNP	G	A	Homo. Variant		Synonymous	100.00%	100.00%	60	CDS	SCAP	c.177G>A	V59V
2R	91-c	NT_033778	1,939,550	1,924,677	SNP	C	T	Homo. Variant		Non Synonymous	100.00%	100.00%	60	CDS	CG14591	c.857C>T	G286D
2R	91-r	NT_033778	1,939,669	1,924,796	SNP	C	T	Homo. Variant		Synonymous	100.00%	100.00%	60	CDS	CG14591	c.738C>T	L246L
2R	91-c	NT_033778	1,939,744	1,924,871	SNP	A	C	Homo. Variant		Synonymous	100.00%	100.00%	60	CDS	CG14591	c.663A>C	A221A
2R	91-r	NT_033778	1,939,744	1,924,871	SNP	A	C	Homo. Variant		Synonymous	100.00%	100.00%	60	CDS	CG14591	c.663A>C	A221A
2R	91-c	NT_033778	1,939,759	1,924,886	SNP	G	A	Homo. Variant		Synonymous	95.20%	100.00%	60	CDS	CG14591	c.648G>A	H216H
2R	91-r	NT_033778	1,946,172	1,931,294	SNP	C	T	Homo. Variant		Synonymous	100.00%	100.00%	60	CDS	tbce	c.744C>T	L248L
2R	91-r	NT_033778	1,949,749	1,934,867	SNP	C	A	Homo. Variant		Non Synonymous	100.00%	100.00%	60	CDS	CG34211	c.143C>A	T48K
2R	91-c	NT_033778	1,959,966	1,945,078	SNP	C	T	Homo. Variant		Synonymous	100.00%	100.00%	60	CDS	CG7856	c.1863C>T	S621S
2R	91-r	NT_033778	1,959,966	1,945,078	SNP	C	T	Homo. Variant		Synonymous	100.00%	100.00%	60	CDS	CG7856	c.1863C>T	S621S
2R	91-c	NT_033778	1,960,361	1,945,473	SNP	A	C	Homo. Variant		Non Synonymous	100.00%	100.00%	60	CDS	CG7856	c.1468A>C	S490A
2R	91-r	NT_033778	1,960,361	1,945,473	SNP	A	C	Homo. Variant		Non Synonymous	100.00%	100.00%	60	CDS	CG7856	c.1468A>C	S490A
2R	91-r	NT_033778	1,960,534	1,945,646	SNP	T	C	Homo. Variant		Non Synonymous	100.00%	100.00%	60	CDS	CG7856	c.1295T>C	D432G
2R	91-c	NT_033778	1,960,833	1,945,945	SNP	T	A	Homo. Variant		Synonymous	100.00%	100.00%	60	CDS	CG7856	c.996T>A	A332A
2R	91-r	NT_033778	1,960,833	1,945,945	SNP	T	A	Homo. Variant		Synonymous	100.00%	100.00%	60	CDS	CG7856	c.996T>A	A332A
2R	91-c	NT_033778	1,960,874	1,945,986	SNP	T	G	Homo. Variant		Synonymous	100.00%	100.00%	60	CDS	CG7856	c.955T>G	R319R
2R	91-r	NT_033778	1,960,874	1,945,986	SNP	T	G	Homo. Variant		Synonymous	100.00%	100.00%	60	CDS	CG7856	c.955T>G	R319R
2R	91-c	NT_033778	1,960,928	1,946,040	SNP	A	G	Homo. Variant		Non Synonymous	100.00%	100.00%	60	CDS	CG7856	c.901A>G	F301L
2R	91-r	NT_033778	1,960,928	1,946,040	SNP	A	G	Homo. Variant		Non Synonymous	100.00%	100.00%	60	CDS	CG7856	c.901A>G	F301L
2R	91-c	NT_033778	1,960,938	1,946,050	SNP	G	C	Homo. Variant		Synonymous	100.00%	100.00%	60	CDS	CG7856	c.891G>C	S297S
2R	91-r	NT_033778	1,960,938	1,946,050	SNP	G	C	Homo. Variant		Synonymous	100.00%	100.00%	60	CDS	CG7856	c.891G>C	S297S
2R	91-c	NT_033778	1,960,996	1,946,108	SNP	G	C	Homo. Variant		Non Synonymous	100.00%	100.00%	60	CDS	CG7856	c.833G>C	P278R
2R	91-r	NT_033778	1,960,996	1,946,108	SNP	G	C	Homo. Variant		Non Synonymous	100.00%	100.00%	60	CDS	CG7856	c.833G>C	P278R
2R	91-r	NT_033778	1,961,041	1,946,153	SNP	G	A	Homo. Variant		Non Synonymous	100.00%	100.00%	60	CDS	CG7856	c.788G>A	A263V
2R	91-c	NT_033778	1,961,513	1,946,625	SNP	C	T	Homo. Variant		Non Synonymous	100.00%	100.00%	60	CDS	CG7856	c.316C>T	G106S
2R	91-r	NT_033778	1,961,513	1,946,625	SNP	C	T	Homo. Variant		Non Synonymous	100.00%	100.00%	60	CDS	CG7856	c.316C>T	G106S
2R	91-r	NT_033778	1,961,552	1,946,664	SNP	C	G	Homo. Variant		Non Synonymous	100.00%	100.00%	60	CDS	CG7856	c.277C>G	E93Q
2R	91-c	NT_033778	1,961,721	1,946,833	SNP	A	G	Homo. Variant		Synonymous	100.00%	100.00%	60	CDS	CG7856	c.108A>G	S36S
2R	91-r	NT_033778	1,961,721	1,946,833	SNP	A	G	Homo. Variant		Synonymous	100.00%	100.00%	60	CDS	CG7856	c.108A>G	S36S
2R	91-r	NT_033778	1,968,660	1,953,770	SNP	C	T	Homo. Variant		Synonymous	100.00%	100.00%	60	CDS	CG14593	c.990C>T	N330N
2R	91-r	NT_033778	1,977,345	1,962,450	SNP	C	T	Homo. Variant		Non Synonymous	100.00%	100.00%	60	CDS	CG7845	c.1195C>T	D399N
2R	91-r	NT_033778	1,977,358	1,962,463	SNP	C	T	Homo. Variant		Synonymous	100.00%	100.00%	60	CDS	CG7845	c.1182C>T	K394K
2R	91-r	NT_033778	1,978,248	1,963,353	SNP	C	G	Homo. Variant		Non Synonymous	100.00%	100.00%	60	CDS	CG7845	c.355C>G	E119Q
2R	91-c	NT_033778	1,978,618	1,963,723	SNP	G	T	Homo. Variant		Non Synonymous	100.00%	100.00%	60	CDS	CG7845	c.41G>T	T14K
2R	91-c	NT_033778	1,979,610	1,964,712	SNP	C	A	Homo. Variant		Non Synonymous	100.00%	100.00%	60	CDS	CG7849	c.177C>A	N59K
2R	91-c	NT_033778	1,979,721	1,964,823	SNP	A	G	Homo. Variant		Synonymous	100.00%	100.00%	60	CDS	CG7849	c.288A>G	R96R
2R	91-r	NT_033778	1,982,441	1,967,543	SNP	C	T	Homo. Variant		Synonymous	100.00%	100.00%	60	CDS	CG14590	c.474C>T	V158V
2R	91-c	NT_033778	1,984,144	1,969,246	SNP	C	A	Homo. Variant		Synonymous	100.00%	100.00%	60	CDS	Ars2	c.2745C>A	A915A
2R	91-r	NT_033778	1,984,144	1,969,246	SNP	C	A	Homo. Variant		Synonymous	100.00%	100.00%	60	CDS	Ars2	c.2745C>A	A915A
2R	91-r	NT_033778	1,984,356	1,969,458	SNP	A	T	Homo. Variant		Synonymous	100.00%	100.00%	60	CDS	Ars2	c.2604A>T	S868S
2R	91-r	NT_033778	1,984,536	1,969,638	SNP	G	C	Homo. Variant		Synonymous	100.00%	100.00%	60	CDS	Ars2	c.2424G>C	A808A
2R	91-r	NT_033778	1,984,746	1,969,848	SNP	G	A	Homo. Variant		Synonymous	92.90%	100.00%	60	CDS	Ars2	c.2214G>A	N738N
2R	91-c	NT_033778	1,986,081	1,971,183	SNP	G	A	Homo. Variant		Synonymous	100.00%	100.00%	60	CDS	Ars2	c.879G>A	S293S
2R	91-r	NT_033778	1,987,077	1,972,179	SNP	C	T	Homo. Variant		Non Synonymous	100.00%	100.00%	60	CDS	Ars2	c.439C>T	G147S
2R	91-r	NT_033778	1,987,120	1,972,222	SNP	A	G	Homo. Variant		Synonymous	100.00%	100.00%	60	CDS	Ars2	c.396A>G	G132G
2R	91-r	NT_033778	1,987,121	1,972,223	SNP	C	G	Homo. Variant		Non Synonymous	100.00%	100.00%	60	CDS	Ars2	c.395C>G	G132A
2R	91-r	NT_033778	1,995,021	1,980,120	SNP	A	G	Homo. Variant		Synonymous	100.00%	100.00%	60	CDS	EcR	c.2523A>G	V841V
2R	91-r	NT_033778	1,995,905	1,981,004	SNP	G	A	Homo. Variant		Synonymous	100.00%	100.00%	60	CDS	EcR	c.1639G>A	L547L
2R	91-c	NT_033778	1,996,977	1,982,074	SNP	A	G	Homo. Variant		Synonymous	100.00%	100.00%	60	CDS	EcR	c.1095A>G	H365H
2R	91-r	NT_033778	2,025,613	2,010,672	SNP	A	G	Homo. Variant		Non Synonymous	83.30%	100.00%	60	CDS	EcR	c.394A>G	F132L
2R	91-c	NT_033778	2,040,031	2,025,076	SNP	C	A	Homo. Variant		Non Synonymous	100.00%	100.00%	60	CDS	CG14589	c.145C>A	L49I
2R	91-r	NT_033778	2,040,031	2,025,076	SNP	C	A	Homo. Variant		Non Synonymous	100.00%	100.00%	60	CDS	CG14589	c.145C>A	L49I
2R	91-c	NT_033778	2,076,330	2,061,326	SNP	T	G	Homo. Variant		Non Synonymous	100.00%	100.00%	60	CDS	Cyp6w1	c.106T>G	F36V
2R	91-c	NT_033778	2,076,509	2,061,505	SNP	G	A	Homo. Variant		Synonymous	100.00%	100.00%	60	CDS	Cyp6w1	c.285G>A	K95K
2R	91-c	NT_033778	2,076,575	2,061,571	SNP	A	C	Homo. Variant		Non Synonymous	100.00%	100.00%	60	CDS	Cyp6w1	c.351A>C	K117N
2R	91-r	NT_033778	2,076,575	2,061,571	SNP	A	C	Homo. Variant		Non Synonymous	100.00%	100.00%	60	CDS	Cyp6w1	c.351A>C	K117N
2R	91-c	NT_033778	2,076,841	2,061,837	SNP	G	C	Homo. Variant		Non Synonymous	100.00%	100.00%	60	CDS	Cyp6w1	c.497G>C	S166T
2R	91-c	NT_033778	2,076,960	2,061,956	SNP	C	T	Homo. Variant		Non Synonymous	100.00%	100.00%	60	CDS	Cyp6w1	c.616C>T	H206Y
2R	91-c	NT_033778	2,077,246	2,062,241	SNP	G	A	Homo. Variant		Non Synonymous	100.00%	100.00%	60	CDS	Cyp6w1	c.901G>A	V301I
2R	91-r	NT_033778	2,077,454	2,062,449	SNP	T	C	Homo. Variant		Non Synonymous	100.00%	100.00%	60	CDS	Cyp6w1	c.1109T>C	V370A
2R	91-c	NT_033778	2,077,473	2,062,468	SNP	A	G	Homo. Variant		Synonymous	100.00%	100.00%	60	CDS	Cyp6w1	c.1128A>G	E376E
2R	91-c	NT_033778	2,077,554	2,062,549	SNP	T	C	Homo. Variant		Synonymous	100.00%	100.00%	60	CDS	Cyp6w1	c.1209T>C	Y403Y
2R	91-c	NT_033778	2,077,722	2,062,717	SNP	A	G	Homo. Variant		Synonymous	100.00%	100.00%	60	CDS	Cyp6w1	c.1377A>G	Q459Q
2R	91-r	NT_033778	2,077,722	2,062,717	SNP	A	G	Homo. Variant		Synonymous	100.00%	100.00%	60	CDS	Cyp6w1	c.1377A>G	Q459Q
2R	91-c	NT_033778	2,082,268	2,067,256	SNP	T	A	Homo. Variant		Non Synonymous	93.30%	100.00%	60	CDS	CG8343	c.14T>A	F5Y
2R	91-c	NT_033778	2,082,288	2,067,276	SNP	T	G	Homo. Variant		Non Synonymous	100.00%	100.00%	60	CDS	CG8343	c.34T>G	C12G
2R	91-r	NT_033778	2,082,288	2,067,276	SNP	T	G	Homo. Variant		Non Synonymous	100.00%	100.00%	60	CDS	CG8343	c.34T>G	C12G
2R	91-c	NT_033778	2,083,603	2,068,591	SNP	T	C	Homo. Variant		Synonymous	100.00%	100.00%	60	CDS	CG11211	c.426T>C	T142T
2R	91-c	NT_033778	2,083,621	2,068,609	SNP	G	A	Homo. Variant		Synonymous	90.90%	100.00%	53.39	CDS	CG11211	c.408G>A	A136A
2R	91-c	NT_033778	2,083,694	2,068,682	SNP	C	G	Homo. Variant		Non Synonymous	100.00%	100.00%	60	CDS	CG11211	c.335C>G	S112T
2R	91-c	NT_033778	2,084,053	2,069,040	SNP	A	G	Homo. Variant		Non Synonymous	100.00%	100.00%	60	CDS	CG11211	c.85A>G	Y29H
2R	91-r	NT_033778	2,084,053	2,069,040	SNP	A	G	Homo. Variant		Non Synonymous	100.00%	100.00%	60	CDS	CG11211	c.85A>G	Y29H
2R	91-r	NT_033778	2,085,388	2,070,375	SNP	G	A	Homo. Variant		Synonymous	100.00%	100.00%	60	CDS	Ptr	c.3150G>A	P1050P
2R	91-c	NT_033778	2,085,439	2,070,426	SNP	C	T	Homo. Variant		Synonymous	100.00%	100.00%	60	CDS	Ptr	c.3099C>T	Q1033Q
2R	91-r	NT_033778	2,085,928	2,070,915	SNP	A	G	Homo. Variant		Synonymous	100.00%	100.00%	60	CDS	Ptr	c.2610A>G	G870G
2R	91-c	NT_033778	2,086,318	2,071,305	SNP	C	T	Homo. Variant		Synonymous	100.00%	100.00%	60	CDS	Ptr	c.2220C>T	S740S
2R	91-r	NT_033778	2,086,707	2,071,694	SNP	G	T	Homo. Variant		Non Synonymous	100.00%	100.00%	60	CDS	Ptr	c.1831G>T	L611I
2R	91-r	NT_033778	2,086,852	2,071,839	SNP	G	A	Homo. Variant		Synonymous	90.90%	100.00%	60	CDS	Ptr	c.1686G>A	G562G
2R	91-c	NT_033778	2,086,865	2,071,852	SNP	A	C|A	Hetero. Ref.	Splice in CDS	Non Synonymous	25.00%	78.70%	5.68	CDS	Ptr	c.[1673A>C]+[1673A>A]	V558G, V558V
2R	91-c	NT_033778	2,087,968	2,072,954	SNP	A	G	Homo. Variant		Synonymous	100.00%	100.00%	60	CDS	Ptr	c.1188A>G	F396F
2R	91-r	NT_033778	2,087,968	2,072,954	SNP	A	G	Homo. Variant		Synonymous	100.00%	100.00%	60	CDS	Ptr	c.1188A>G	F396F
2R	91-c	NT_033778	2,088,031	2,073,017	SNP	C	A	Homo. Variant		Synonymous	100.00%	100.00%	60	CDS	Ptr	c.1125C>A	V375V
2R	91-c	NT_033778	2,088,034	2,073,020	SNP	C	A	Homo. Variant		Synonymous	100.00%	100.00%	60	CDS	Ptr	c.1122C>A	A374A
2R	91-c	NT_033778	2,088,052	2,073,038	SNP	A	T	Homo. Variant		Synonymous	100.00%	100.00%	60	CDS	Ptr	c.1104A>T	L368L
2R	91-c	NT_033778	2,104,084	2,089,063	SNP	G	T	Homo. Variant		Non Synonymous	100.00%	100.00%	60	CDS	CG8335	c.586G>T	A196S
2R	91-c	NT_033778	2,104,263	2,089,242	SNP	T	C	Homo. Variant		Synonymous	100.00%	100.00%	60	CDS	CG8335	c.765T>C	T255T
2R	91-c	NT_033778	2,106,769	2,091,744	SNP	C	T	Homo. Variant		Synonymous	100.00%	100.00%	60	CDS	CG30431	c.642C>T	N214N
2R	91-c	NT_033778	2,110,222	2,095,194	SNP	G	T	Homo. Variant		Synonymous	100.00%	100.00%	60	CDS	CG17994	c.1132G>T	R378R
2R	91-c	NT_033778	2,110,325	2,095,297	SNP	T	C	Homo. Variant		Synonymous	100.00%	100.00%	60	CDS	CG17994	c.1029T>C	E343E
2R	91-r	NT_033778	2,110,325	2,095,297	SNP	T	C	Homo. Variant		Synonymous	100.00%	100.00%	60	CDS	CG17994	c.1029T>C	E343E
2R	91-r	NT_033778	2,111,424	2,096,396	SNP	C	T	Homo. Variant		Non Synonymous	100.00%	100.00%	60	CDS	CG17994	c.418C>T	E140K
2R	91-c	NT_033778	2,114,548	2,099,519	SNP	C	G	Homo. Variant		Non Synonymous	100.00%	100.00%	60	CDS	l(2)k14710	c.1596C>G	Q532H
2R	91-r	NT_033778	2,114,551	2,099,522	SNP	C	T	Homo. Variant		Synonymous	100.00%	100.00%	60	CDS	l(2)k14710	c.1593C>T	V531V
2R	91-r	NT_033778	2,114,581	2,099,552	SNP	C	T	Homo. Variant		Synonymous	100.00%	100.00%	60	CDS	l(2)k14710	c.1563C>T	K521K
2R	91-c	NT_033778	2,114,851	2,099,822	SNP	A	G	Homo. Variant		Non Synonymous	100.00%	100.00%	60	CDS	l(2)k14710	c.1367A>G	L456S
2R	91-c	NT_033778	2,116,056	2,101,027	SNP	T	C	Homo. Variant		Synonymous	100.00%	100.00%	60	CDS	l(2)k14710	c.360T>C	L120L
2R	91-r	NT_033778	2,116,056	2,101,027	SNP	T	C	Homo. Variant		Synonymous	100.00%	100.00%	60	CDS	l(2)k14710	c.360T>C	L120L
2R	91-c	NT_033778	2,116,077	2,101,048	SNP	G	A	Homo. Variant		Synonymous	100.00%	100.00%	60	CDS	l(2)k14710	c.339G>A	C113C
2R	91-r	NT_033778	2,116,167	2,101,138	SNP	A	G	Homo. Variant		Synonymous	100.00%	100.00%	60	CDS	l(2)k14710	c.249A>G	R83R
2R	91-c	NT_033778	2,128,347	2,113,308	SNP	C	G	Homo. Variant		Non Synonymous	100.00%	100.00%	60	CDS	tomboy40	c.79C>G	P27A
2R	91-c	NT_033778	2,128,739	2,113,700	SNP	G	A	Homo. Variant		Synonymous	100.00%	100.00%	60	CDS	tomboy40	c.471G>A	Q157Q
2R	91-c	NT_033778	2,128,973	2,113,934	SNP	C	T	Homo. Variant		Synonymous	100.00%	100.00%	60	CDS	tomboy40	c.705C>T	F235F
2R	91-c	NT_033778	2,129,007	2,113,968	SNP	G	A	Homo. Variant		Non Synonymous	100.00%	100.00%	60	CDS	tomboy40	c.739G>A	A247T
2R	91-r	NT_033778	2,129,007	2,113,968	SNP	G	A	Homo. Variant		Non Synonymous	100.00%	100.00%	60	CDS	tomboy40	c.739G>A	A247T
2R	91-c	NT_033778	2,129,016	2,113,977	SNP	C	A	Homo. Variant		Non Synonymous	100.00%	100.00%	60	CDS	tomboy40	c.748C>A	H250N
2R	91-r	NT_033778	2,136,582	2,121,534	SNP	G	T	Homo. Variant		Synonymous	100.00%	100.00%	60	CDS	bin3	c.339G>T	S113S
2R	91-c	NT_033778	2,136,786	2,121,738	SNP	T	G	Homo. Variant		Synonymous	100.00%	100.00%	60	CDS	bin3	c.543T>G	T181T
2R	91-c	NT_033778	2,136,858	2,121,810	SNP	G	A	Homo. Variant		Synonymous	100.00%	100.00%	60	CDS	bin3	c.615G>A	L205L
2R	91-r	NT_033778	2,136,858	2,121,810	SNP	G	A	Homo. Variant		Synonymous	100.00%	100.00%	60	CDS	bin3	c.615G>A	L205L
2R	91-r	NT_033778	2,137,455	2,122,405	SNP	G	T	Homo. Variant		Non Synonymous	92.30%	100.00%	49.15	CDS	bin3	c.749G>T	G250V
2R	91-r	NT_033778	2,137,945	2,122,895	SNP	G	C	Homo. Variant		Synonymous	100.00%	100.00%	60	CDS	bin3	c.1239G>C	R413R
2R	91-r	NT_033778	2,138,430	2,123,377	SNP	T	C	Homo. Variant		Non Synonymous	80.00%	100.00%	12.01	CDS	bin3	c.1721T>C	V574A
2R	91-r	NT_033778	2,140,298	2,125,245	SNP	A	G	Homo. Variant		Non Synonymous	100.00%	100.00%	60	CDS	bin3	c.2245A>G	T749A
2R	91-c	NT_033778	2,141,432	2,126,379	SNP	T	C	Homo. Variant		Synonymous	100.00%	100.00%	60	CDS	bin3	c.3288T>C	P1096P
2R	91-c	NT_033778	2,141,576	2,126,523	SNP	T	C	Homo. Variant		Synonymous	100.00%	100.00%	60	CDS	bin3	c.3360T>C	V1120V
2R	91-r	NT_033778	2,141,576	2,126,523	SNP	T	C	Homo. Variant		Synonymous	100.00%	100.00%	60	CDS	bin3	c.3360T>C	V1120V
2R	91-c	NT_033778	2,149,006	2,133,951	SNP	T	A	Homo. Variant		Non Synonymous	100.00%	100.00%	60	CDS	Pld	c.13T>A	C5S
2R	91-r	NT_033778	2,149,006	2,133,951	SNP	T	A	Homo. Variant		Non Synonymous	100.00%	100.00%	60	CDS	Pld	c.13T>A	C5S
2R	91-r	NT_033778	2,149,016	2,133,961	SNP	C	T	Homo. Variant		Non Synonymous	100.00%	100.00%	60	CDS	Pld	c.23C>T	T8I
2R	91-c	NT_033778	2,149,053	2,133,998	SNP	A	G	Homo. Variant		Synonymous	100.00%	100.00%	60	CDS	Pld	c.60A>G	Q20Q
2R	91-r	NT_033778	2,149,053	2,133,998	SNP	A	G	Homo. Variant		Synonymous	100.00%	100.00%	60	CDS	Pld	c.60A>G	Q20Q
2R	91-c	NT_033778	2,152,127	2,137,065	SNP	C	T	Homo. Variant		Synonymous	100.00%	100.00%	60	CDS	Pld	c.300C>T	Y100Y
2R	91-r	NT_033778	2,152,331	2,137,269	SNP	G	A	Homo. Variant		Synonymous	100.00%	100.00%	60	CDS	Pld	c.504G>A	V168V
2R	91-c	NT_033778	2,153,206	2,138,144	SNP	G	C	Homo. Variant		Non Synonymous	100.00%	100.00%	60	CDS	Pld	c.1059G>C	M353I
2R	91-r	NT_033778	2,153,206	2,138,144	SNP	G	C	Homo. Variant		Non Synonymous	100.00%	100.00%	60	CDS	Pld	c.1059G>C	M353I
2R	91-c	NT_033778	2,153,329	2,138,267	SNP	C	A	Homo. Variant		Synonymous	100.00%	100.00%	60	CDS	Pld	c.1182C>A	T394T
2R	91-c	NT_033778	2,153,335	2,138,273	SNP	G	A	Homo. Variant		Synonymous	100.00%	100.00%	60	CDS	Pld	c.1188G>A	E396E
2R	91-c	NT_033778	2,154,038	2,138,976	SNP	G	A	Homo. Variant		Synonymous	100.00%	100.00%	60	CDS	Pld	c.1668G>A	E556E
2R	91-c	NT_033778	2,154,332	2,139,270	SNP	T	C	Homo. Variant		Synonymous	100.00%	100.00%	60	CDS	Pld	c.1962T>C	F654F
2R	91-c	NT_033778	2,154,407	2,139,345	SNP	T	C	Homo. Variant		Synonymous	100.00%	100.00%	60	CDS	Pld	c.2037T>C	H679H
2R	91-c	NT_033778	2,155,009	2,139,947	SNP	G	C	Homo. Variant		Non Synonymous	100.00%	100.00%	60	CDS	Pld	c.2554G>C	G852R
2R	91-r	NT_033778	2,155,668	2,140,606	SNP	G	A	Homo. Variant		Synonymous	100.00%	100.00%	60	CDS	Pld	c.3213G>A	V1071V
2R	91-c	NT_033778	2,407,103	2,390,651	SNP	A	G	Homo. Variant		Synonymous	100.00%	100.00%	60	CDS	jing	c.108A>G	G36G
2R	91-r	NT_033778	2,407,103	2,390,651	SNP	A	G	Homo. Variant		Synonymous	100.00%	100.00%	60	CDS	jing	c.108A>G	G36G
2R	91-r	NT_033778	2,407,271	2,390,819	SNP	T	G	Homo. Variant		Synonymous	100.00%	100.00%	60	CDS	jing	c.276T>G	L92L
2R	91-c	NT_033778	2,407,605	2,391,153	SNP	A	C	Homo. Variant		Synonymous	100.00%	100.00%	60	CDS	jing	c.610A>C	R204R
2R	91-r	NT_033778	2,407,605	2,391,153	SNP	A	C	Homo. Variant		Synonymous	100.00%	100.00%	60	CDS	jing	c.610A>C	R204R
2R	91-c	NT_033778	2,503,975	2,487,444	SNP	G	A	Homo. Variant		Non Synonymous	100.00%	100.00%	60	CDS	CG15233	c.425G>A	A142V
2R	91-r	NT_033778	2,503,975	2,487,444	SNP	G	A	Homo. Variant		Non Synonymous	100.00%	100.00%	60	CDS	CG15233	c.425G>A	A142V
2R	91-c	NT_033778	2,504,465	2,487,932	SNP	G	A	Homo. Variant		Synonymous	100.00%	100.00%	60	CDS	CG15233	c.307G>A	L103L
2R	91-r	NT_033778	2,504,637	2,488,104	SNP	C	T	Homo. Variant		Synonymous	100.00%	100.00%	60	CDS	CG15233	c.135C>T	L45L
2R	91-c	NT_033778	2,505,004	2,488,471	SNP	C	A	Homo. Variant		Non Synonymous	100.00%	100.00%	60	CDS	CG15233	c.13C>A	A5S
2R	91-r	NT_033778	2,517,961	2,501,414	SNP	T	C	Homo. Variant		Synonymous	100.00%	100.00%	60	CDS	jing	c.34T>C	L12L
2R	91-r	NT_033778	2,518,063	2,501,516	SNP	A	G	Homo. Variant		Non Synonymous	100.00%	100.00%	60	CDS	jing	c.136A>G	R46G
2R	91-c	NT_033778	2,518,602	2,502,055	SNP	T	G	Homo. Variant		Non Synonymous	100.00%	100.00%	60	CDS	jing	c.1096T>G	C366G
2R	91-c	NT_033778	2,519,033	2,502,486	SNP	A	G	Homo. Variant		Synonymous	94.10%	100.00%	60	CDS	jing	c.1527A>G	E509E
2R	91-r	NT_033778	2,519,585	2,503,038	SNP	T	C	Homo. Variant		Synonymous	100.00%	100.00%	60	CDS	jing	c.2079T>C	T693T
2R	91-r	NT_033778	2,520,704	2,504,157	SNP	C	T	Homo. Variant		Synonymous	100.00%	100.00%	60	CDS	jing	c.3003C>T	S1001S
2R	91-r	NT_033778	2,521,487	2,504,940	SNP	G	A	Homo. Variant		Synonymous	100.00%	100.00%	60	CDS	jing	c.3786G>A	S1262S
2R	91-r	NT_033778	2,522,656	2,506,109	SNP	A	G	Homo. Variant		Synonymous	100.00%	100.00%	60	CDS	jing	c.4647A>G	G1549G
2R	91-r	NT_033778	2,522,776	2,506,229	SNP	A	G	Homo. Variant		Synonymous	100.00%	100.00%	60	CDS	jing	c.4767A>G	R1589R
2R	91-r	NT_033778	2,523,053	2,506,506	SNP	T	C	Homo. Variant		Synonymous	100.00%	100.00%	60	CDS	jing	c.4983T>C	G1661G
2R	91-r	NT_033778	2,523,068	2,506,521	SNP	G	A	Homo. Variant		Synonymous	100.00%	100.00%	60	CDS	jing	c.4998G>A	E1666E
2R	91-r	NT_033778	2,523,131	2,506,584	SNP	C	T	Homo. Variant		Synonymous	100.00%	100.00%	60	CDS	jing	c.5061C>T	D1687D
2R	91-r	NT_033778	2,527,960	2,511,410	SNP	C	G	Homo. Variant		Non Synonymous	100.00%	100.00%	60	CDS	CG33919	c.503C>G	G168A
2R	91-r	NT_033778	2,528,622	2,512,072	SNP	A	G	Homo. Variant		Non Synonymous	100.00%	100.00%	60	CDS	CG33919	c.11A>G	V4A
2R	91-r	NT_033778	2,537,929	2,521,375	SNP	A	G	Homo. Variant		Synonymous	100.00%	100.00%	60	CDS	Trap1	c.1980A>G	F660F
2R	91-r	NT_033778	2,538,351	2,521,797	SNP	C	T	Homo. Variant		Synonymous	100.00%	100.00%	60	CDS	Trap1	c.1620C>T	E540E
2R	91-r	NT_033778	2,538,765	2,522,211	SNP	C	A	Homo. Variant		Synonymous	100.00%	100.00%	60	CDS	Trap1	c.1206C>A	L402L
2R	91-r	NT_033778	2,538,954	2,522,400	SNP	A	G	Homo. Variant		Synonymous	100.00%	100.00%	60	CDS	Trap1	c.1017A>G	G339G
2R	91-r	NT_033778	2,541,329	2,524,775	SNP	T	A	Homo. Variant		Non Synonymous	100.00%	100.00%	60	CDS	Bap170	c.518T>A	I173N
2R	91-c	NT_033778	2,542,928	2,526,373	SNP	C	A	Homo. Variant		Non Synonymous	100.00%	100.00%	60	CDS	Bap170	c.1946C>A	P649Q
2R	91-r	NT_033778	2,543,059	2,526,504	SNP	A	C	Homo. Variant		Non Synonymous	100.00%	100.00%	60	CDS	Bap170	c.2077A>C	N693H
2R	91-r	NT_033778	2,543,121	2,526,566	SNP	G	A	Homo. Variant		Synonymous	100.00%	100.00%	60	CDS	Bap170	c.2139G>A	Q713Q
2R	91-r	NT_033778	2,543,283	2,526,728	SNP	C	T	Homo. Variant		Synonymous	100.00%	100.00%	60	CDS	Bap170	c.2301C>T	A767A
2R	91-c	NT_033778	2,543,354	2,526,799	SNP	T	C	Homo. Variant		Non Synonymous	100.00%	100.00%	60	CDS	Bap170	c.2372T>C	F791S
2R	91-r	NT_033778	2,543,354	2,526,799	SNP	T	C	Homo. Variant		Non Synonymous	100.00%	100.00%	60	CDS	Bap170	c.2372T>C	F791S
2R	91-r	NT_033778	2,544,018	2,527,463	SNP	A	C	Homo. Variant		Non Synonymous	90.90%	100.00%	60	CDS	Bap170	c.3036A>C	Q1012H
2R	91-r	NT_033778	2,544,579	2,528,024	SNP	G	A	Homo. Variant		Synonymous	87.50%	100.00%	60	CDS	Bap170	c.3597G>A	L1199L
2R	91-c	NT_033778	2,544,589	2,528,034	SNP	T	C	Homo. Variant		Synonymous	100.00%	100.00%	60	CDS	Bap170	c.3607T>C	L1203L
2R	91-r	NT_033778	2,544,589	2,528,034	SNP	T	C	Homo. Variant		Synonymous	100.00%	100.00%	60	CDS	Bap170	c.3607T>C	L1203L
2R	91-c	NT_033778	2,544,621	2,528,066	SNP	T	C	Homo. Variant		Synonymous	100.00%	100.00%	60	CDS	Bap170	c.3639T>C	H1213H
2R	91-r	NT_033778	2,544,621	2,528,066	SNP	T	C	Homo. Variant		Synonymous	100.00%	100.00%	60	CDS	Bap170	c.3639T>C	H1213H
2R	91-r	NT_033778	2,544,698	2,528,143	SNP	C	T	Homo. Variant		Non Synonymous	100.00%	100.00%	60	CDS	Bap170	c.3716C>T	A1239V
2R	91-r	NT_033778	2,544,862	2,528,307	SNP	T	C	Homo. Variant		Non Synonymous	100.00%	100.00%	60	CDS	Bap170	c.3880T>C	S1294P
2R	91-r	NT_033778	2,545,421	2,528,864	SNP	G	A	Homo. Variant		Synonymous	100.00%	100.00%	60	CDS	Bap170	c.4140G>A	P1380P
2R	91-r	NT_033778	2,545,802	2,529,245	SNP	A	G	Homo. Variant		Synonymous	100.00%	100.00%	60	CDS	Bap170	c.4521A>G	P1507P
2R	91-r	NT_033778	2,545,847	2,529,290	SNP	C	T	Homo. Variant		Synonymous	100.00%	100.00%	60	CDS	Bap170	c.4566C>T	S1522S
2R	91-r	NT_033778	2,547,413	2,530,856	SNP	G	A	Homo. Variant		Synonymous	100.00%	100.00%	60	CDS	Fmo-2	c.762G>A	G254G
2R	91-r	NT_033778	2,548,580	2,532,023	SNP	C	G	Homo. Variant		Synonymous	100.00%	100.00%	60	CDS	Fmo-2	c.375C>G	V125V
2R	91-r	NT_033778	2,548,615	2,532,058	SNP	C	G	Homo. Variant		Non Synonymous	100.00%	100.00%	60	CDS	Fmo-2	c.340C>G	A114P
2R	91-r	NT_033778	2,549,035	2,532,478	SNP	T	A	Homo. Variant		Synonymous	100.00%	100.00%	60	CDS	Fmo-2	c.39T>A	V13V
2R	91-c	NT_033778	2,553,416	2,536,852	SNP	C	T	Homo. Variant		Synonymous	100.00%	100.00%	60	CDS	debcl	c.69C>T	I23I
2R	91-c	NT_033778	2,553,446	2,536,882	SNP	C	A	Homo. Variant		Synonymous	100.00%	100.00%	60	CDS	debcl	c.99C>A	A33A
2R	91-r	NT_033778	2,553,446	2,536,882	SNP	C	A	Homo. Variant		Synonymous	100.00%	100.00%	60	CDS	debcl	c.99C>A	A33A
2R	91-r	NT_033778	2,556,120	2,539,554	SNP	C	A	Homo. Variant		Synonymous	100.00%	100.00%	60	CDS	debcl	c.361C>A	R121R
2R	91-c	NT_033778	2,556,636	2,540,070	SNP	C	T	Homo. Variant		Synonymous	100.00%	100.00%	60	CDS	debcl	c.822C>T	F274F
2R	91-r	NT_033778	2,556,636	2,540,070	SNP	C	T	Homo. Variant		Synonymous	100.00%	100.00%	60	CDS	debcl	c.822C>T	F274F
2R	91-r	NT_033778	2,557,959	2,541,393	SNP	G	T	Homo. Variant		Non Synonymous	100.00%	100.00%	60	CDS	Opbp	c.523G>T	V175F
2R	91-r	NT_033778	2,559,265	2,542,699	SNP	G	A	Homo. Variant		Non Synonymous	100.00%	100.00%	60	CDS	Opbp	c.1658G>A	S553N
2R	91-c	NT_033778	2,559,761	2,543,195	SNP	C	A	Homo. Variant		Non Synonymous	100.00%	100.00%	60	CDS	geminin	c.540C>A	E180D
2R	91-r	NT_033778	2,563,433	2,546,866	SNP	T	G	Homo. Variant		Non Synonymous	100.00%	100.00%	60	CDS	sced	c.1850T>G	I617S
2R	91-c	NT_033778	2,563,524	2,546,957	SNP	T	C	Homo. Variant		Synonymous	100.00%	100.00%	60	CDS	sced	c.1941T>C	I647I
2R	91-r	NT_033778	2,563,524	2,546,957	SNP	T	C	Homo. Variant		Synonymous	100.00%	100.00%	60	CDS	sced	c.1941T>C	I647I
2R	91-c	NT_033778	2,563,640	2,547,073	SNP	T	A	Homo. Variant		Non Synonymous	100.00%	100.00%	60	CDS	sced	c.2057T>A	L686Q
2R	91-c	NT_033778	2,564,967	2,548,400	SNP	T	A	Homo. Variant		Non Synonymous	100.00%	100.00%	60	CDS	Dpit47	c.977T>A	H326L
2R	91-c	NT_033778	2,565,074	2,548,507	SNP	G	A	Homo. Variant		Synonymous	100.00%	100.00%	60	CDS	Dpit47	c.870G>A	Y290Y
2R	91-c	NT_033778	2,565,101	2,548,534	SNP	A	C	Homo. Variant		Synonymous	100.00%	100.00%	60	CDS	Dpit47	c.843A>C	T281T
2R	91-r	NT_033778	2,565,101	2,548,534	SNP	A	C	Homo. Variant		Synonymous	100.00%	100.00%	60	CDS	Dpit47	c.843A>C	T281T
2R	91-c	NT_033778	2,565,249	2,548,682	SNP	T	A	Homo. Variant		Non Synonymous	100.00%	100.00%	60	CDS	Dpit47	c.695T>A	H232L
2R	91-r	NT_033778	2,565,402	2,548,835	SNP	A	C	Homo. Variant		Non Synonymous	100.00%	100.00%	60	CDS	Dpit47	c.599A>C	I200S
2R	91-c	NT_033778	2,565,976	2,549,409	SNP	C	T	Homo. Variant		Non Synonymous	100.00%	100.00%	60	CDS	Dpit47	c.25C>T	A9T
2R	91-r	NT_033778	2,565,976	2,549,409	SNP	C	T	Homo. Variant		Non Synonymous	100.00%	100.00%	60	CDS	Dpit47	c.25C>T	A9T
2R	91-c	NT_033778	2,571,207	2,554,621	SNP	C	A	Homo. Variant		Synonymous	94.40%	100.00%	60	CDS	Adf1	c.528C>A	G176G
2R	91-c	NT_033778	2,572,606	2,556,020	SNP	G	T	Homo. Variant		Non Synonymous	87.50%	100.00%	38.9	CDS	CG15908	c.279G>T	R93S
2R	91-c	NT_033778	2,572,614	2,556,028	SNP	T	A	Homo. Variant		Non Synonymous	100.00%	100.00%	60	CDS	CG15908	c.287T>A	L96Q
2R	91-c	NT_033778	2,574,027	2,557,441	SNP	T	G	Homo. Variant		Non Synonymous	100.00%	100.00%	60	CDS	CG9410	c.720T>G	D240E
2R	91-r	NT_033778	2,574,027	2,557,441	SNP	T	G	Homo. Variant		Non Synonymous	100.00%	100.00%	60	CDS	CG9410	c.720T>G	D240E
2R	91-c	NT_033778	2,577,064	2,560,478	SNP	G	A	Homo. Variant		Synonymous	100.00%	100.00%	60	CDS	CG3194	c.69G>A	N23N
2R	91-c	NT_033778	2,578,470	2,561,883	SNP	G	C	Homo. Variant		Non Synonymous	100.00%	100.00%	60	CDS	CG3271	c.571G>C	V191L
2R	91-c	NT_033778	2,581,522	2,564,934	SNP	G	T	Homo. Variant		Synonymous	100.00%	100.00%	60	CDS	Tdc1	c.1641G>T	V547V
2R	91-r	NT_033778	2,581,522	2,564,934	SNP	G	T	Homo. Variant		Synonymous	100.00%	100.00%	60	CDS	Tdc1	c.1641G>T	V547V
2R	91-r	NT_033778	2,582,282	2,565,693	SNP	C	T	Homo. Variant		Non Synonymous	100.00%	100.00%	60	CDS	Tdc1	c.1004C>T	R335Q
2R	91-c	NT_033778	2,587,546	2,570,956	SNP	G	T	Homo. Variant		Synonymous	100.00%	100.00%	60	CDS	CG15909	c.153G>T	S51S
2R	91-r	NT_033778	2,587,546	2,570,956	SNP	G	T	Homo. Variant		Synonymous	100.00%	100.00%	60	CDS	CG15909	c.153G>T	S51S
2R	91-c	NT_033778	2,587,614	2,571,024	SNP	A	C	Homo. Variant		Non Synonymous	100.00%	100.00%	60	CDS	CG15909	c.221A>C	H74P
2R	91-r	NT_033778	2,587,614	2,571,024	SNP	A	C	Homo. Variant		Non Synonymous	100.00%	100.00%	60	CDS	CG15909	c.221A>C	H74P
2R	91-r	NT_033778	2,587,978	2,571,388	SNP	T	C	Homo. Variant		Synonymous	100.00%	100.00%	60	CDS	CG15909	c.585T>C	D195D
2R	91-r	NT_033778	2,589,136	2,572,546	SNP	T	C	Homo. Variant		Synonymous	100.00%	100.00%	60	CDS	Tdc2	c.1845T>C	E615E
2R	91-c	NT_033778	2,589,851	2,573,261	SNP	C	T	Homo. Variant		Synonymous	100.00%	100.00%	60	CDS	Tdc2	c.1239C>T	L413L
2R	91-c	NT_033778	2,591,572	2,574,982	SNP	A	G	Homo. Variant		Synonymous	100.00%	100.00%	60	CDS	Tdc2	c.804A>G	V268V
2R	91-r	NT_033778	2,591,572	2,574,982	SNP	A	G	Homo. Variant		Synonymous	100.00%	100.00%	60	CDS	Tdc2	c.804A>G	V268V
2R	91-c	NT_033778	2,591,592	2,575,002	SNP	A	G	Homo. Variant		Synonymous	100.00%	100.00%	60	CDS	Tdc2	c.784A>G	L262L
2R	91-r	NT_033778	2,591,592	2,575,002	SNP	A	G	Homo. Variant		Synonymous	100.00%	100.00%	60	CDS	Tdc2	c.784A>G	L262L
2R	91-c	NT_033778	2,592,170	2,575,580	SNP	A	C	Homo. Variant		Synonymous	100.00%	100.00%	60	CDS	Tdc2	c.366A>C	L122L
2R	91-r	NT_033778	2,592,170	2,575,580	SNP	A	C	Homo. Variant		Synonymous	100.00%	100.00%	60	CDS	Tdc2	c.366A>C	L122L
2R	91-c	NT_033778	2,592,314	2,575,724	SNP	A	C	Homo. Variant		Synonymous	92.90%	100.00%	51.96	CDS	Tdc2	c.222A>C	P74P
2R	91-c	NT_033778	2,596,317	2,579,724	SNP	G	C	Homo. Variant		Synonymous	95.00%	100.00%	60	CDS	CG9422	c.390G>C	L130L
2R	91-c	NT_033778	2,596,499	2,579,906	SNP	G	A	Homo. Variant		Synonymous	100.00%	100.00%	60	CDS	CG9422	c.516G>A	G172G
2R	91-r	NT_033778	2,596,499	2,579,906	SNP	G	A	Homo. Variant		Synonymous	100.00%	100.00%	60	CDS	CG9422	c.516G>A	G172G
2R	91-c	NT_033778	2,597,691	2,581,098	SNP	T	A	Homo. Variant		Non Synonymous	95.20%	100.00%	60	CDS	CG3270	c.154T>A	S52T
2R	91-c	NT_033778	2,598,435	2,581,842	SNP	G	A	Homo. Variant		Non Synonymous	93.80%	100.00%	55.27	CDS	CG3270	c.589G>A	A197T
2R	91-r	NT_033778	2,598,435	2,581,842	SNP	G	A	Homo. Variant		Non Synonymous	100.00%	100.00%	60	CDS	CG3270	c.589G>A	A197T
2R	91-c	NT_033778	2,598,529	2,581,936	SNP	T	G	Homo. Variant		Non Synonymous	100.00%	100.00%	60	CDS	CG3270	c.683T>G	V228G
2R	91-r	NT_033778	2,598,529	2,581,936	SNP	T	G	Homo. Variant		Non Synonymous	100.00%	100.00%	60	CDS	CG3270	c.683T>G	V228G
2R	91-c	NT_033778	2,599,905	2,583,312	SNP	T	C	Homo. Variant		Synonymous	100.00%	100.00%	60	CDS	Mob4	c.459T>C	V153V
2R	91-r	NT_033778	2,599,905	2,583,312	SNP	T	C	Homo. Variant		Synonymous	100.00%	100.00%	60	CDS	Mob4	c.459T>C	V153V
2R	91-r	NT_033778	2,600,085	2,583,492	SNP	G	A	Homo. Variant		Synonymous	100.00%	100.00%	60	CDS	Mob4	c.339G>A	H113H
2R	91-c	NT_033778	2,600,088	2,583,495	SNP	C	G	Homo. Variant		Synonymous	100.00%	100.00%	60	CDS	Mob4	c.336C>G	A112A
2R	91-c	NT_033778	2,606,625	2,590,018	SNP	G	T	Homo. Variant		Synonymous	100.00%	100.00%	60	CDS	CG3409	c.1881G>T	R627R
2R	91-c	NT_033778	2,606,700	2,590,093	SNP	C	T	Homo. Variant		Synonymous	100.00%	100.00%	60	CDS	CG3409	c.1806C>T	K602K
2R	91-r	NT_033778	2,606,815	2,590,208	SNP	A	G	Homo. Variant		Non Synonymous	100.00%	100.00%	60	CDS	CG3409	c.1691A>G	I564T
2R	91-c	NT_033778	2,606,868	2,590,261	SNP	G	A	Homo. Variant		Synonymous	100.00%	100.00%	60	CDS	CG3409	c.1638G>A	H546H
2R	91-c	NT_033778	2,607,419	2,590,812	SNP	A	G	Homo. Variant		Synonymous	100.00%	100.00%	60	CDS	CG3409	c.1087A>G	L363L
2R	91-r	NT_033778	2,607,419	2,590,812	SNP	A	G	Homo. Variant		Synonymous	100.00%	100.00%	60	CDS	CG3409	c.1087A>G	L363L
2R	91-c	NT_033778	2,607,732	2,591,125	SNP	A	G	Homo. Variant		Synonymous	100.00%	100.00%	60	CDS	CG3409	c.774A>G	F258F
2R	91-c	NT_033778	2,607,938	2,591,331	SNP	A	G	Homo. Variant		Synonymous	100.00%	100.00%	60	CDS	CG3409	c.568A>G	L190L
2R	91-c	NT_033778	2,608,284	2,591,677	SNP	T	C	Homo. Variant		Synonymous	100.00%	100.00%	60	CDS	CG3409	c.222T>C	A74A
2R	91-r	NT_033778	2,608,284	2,591,677	SNP	T	C	Homo. Variant		Synonymous	100.00%	100.00%	60	CDS	CG3409	c.222T>C	A74A
2R	91-r	NT_033778	2,620,798	2,604,186	SNP	T	C	Homo. Variant		Synonymous	100.00%	100.00%	60	CDS	ZIP1	c.996T>C	L332L
2R	91-r	NT_033778	2,620,853	2,604,241	SNP	A	G	Homo. Variant		Non Synonymous	100.00%	100.00%	60	CDS	ZIP1	c.941A>G	I314T
2R	91-c	NT_033778	2,621,715	2,605,103	SNP	A	C	Homo. Variant		Non Synonymous	100.00%	100.00%	60	CDS	ZIP1	c.79A>C	S27A
2R	91-r	NT_033778	2,621,715	2,605,103	SNP	A	C	Homo. Variant		Non Synonymous	100.00%	100.00%	60	CDS	ZIP1	c.79A>C	S27A
2R	91-c	NT_033778	2,622,813	2,606,201	SNP	T	C	Homo. Variant		Non Synonymous	100.00%	100.00%	60	CDS	CG9430	c.838T>C	I280V
2R	91-r	NT_033778	2,622,813	2,606,201	SNP	T	C	Homo. Variant		Non Synonymous	100.00%	100.00%	60	CDS	CG9430	c.838T>C	I280V
2R	91-c	NT_033778	2,625,801	2,609,189	SNP	A	C	Homo. Variant		Synonymous	100.00%	100.00%	60	CDS	l(2)01289	c.2430A>C	A810A
2R	91-c	NT_033778	2,625,810	2,609,198	SNP	A	G	Homo. Variant		Synonymous	100.00%	100.00%	60	CDS	l(2)01289	c.2421A>G	A807A
2R	91-c	NT_033778	2,625,858	2,609,246	SNP	T	C	Homo. Variant		Synonymous	100.00%	100.00%	60	CDS	l(2)01289	c.2373T>C	L791L
2R	91-r	NT_033778	2,625,858	2,609,246	SNP	T	C	Homo. Variant		Synonymous	100.00%	100.00%	60	CDS	l(2)01289	c.2373T>C	L791L
2R	91-c	NT_033778	2,625,972	2,609,360	SNP	G	A	Homo. Variant		Synonymous	91.70%	100.00%	60	CDS	l(2)01289	c.2325G>A	S775S
2R	91-r	NT_033778	2,625,972	2,609,360	SNP	G	A	Homo. Variant		Synonymous	100.00%	100.00%	60	CDS	l(2)01289	c.2325G>A	S775S
2R	91-c	NT_033778	2,626,017	2,609,405	SNP	G	A	Homo. Variant		Synonymous	100.00%	100.00%	60	CDS	l(2)01289	c.2280G>A	V760V
2R	91-r	NT_033778	2,626,017	2,609,405	SNP	G	A	Homo. Variant		Synonymous	100.00%	100.00%	60	CDS	l(2)01289	c.2280G>A	V760V
2R	91-c	NT_033778	2,626,356	2,609,744	SNP	G	A	Homo. Variant		Synonymous	100.00%	100.00%	60	CDS	l(2)01289	c.2001G>A	V667V
2R	91-r	NT_033778	2,629,652	2,613,038	SNP	C	T	Homo. Variant		Synonymous	87.50%	100.00%	60	CDS	l(2)01289	c.969C>T	Q323Q
2R	91-c	NT_033778	2,632,983	2,616,368	SNP	T	C	Homo. Variant		Non Synonymous	100.00%	100.00%	60	CDS	l(2)01289	c.2264T>C	N755S
2R	91-r	NT_033778	2,632,983	2,616,368	SNP	T	C	Homo. Variant		Non Synonymous	100.00%	100.00%	60	CDS	l(2)01289	c.2264T>C	N755S
2R	91-c	NT_033778	2,634,620	2,618,004	SNP	G	T	Homo. Variant		Non Synonymous	100.00%	100.00%	60	CDS	l(2)01289	c.2821G>T	H941N
2R	91-r	NT_033778	2,634,677	2,618,061	SNP	C	T	Homo. Variant		Non Synonymous	100.00%	100.00%	60	CDS	l(2)01289	c.2764C>T	D922N
2R	91-c	NT_033778	2,634,679	2,618,063	SNP	T	C	Homo. Variant		Non Synonymous	100.00%	100.00%	60	CDS	l(2)01289	c.2762T>C	E921G
2R	91-r	NT_033778	2,635,019	2,618,403	SNP	C	A	Homo. Variant		Non Synonymous	100.00%	100.00%	60	CDS	l(2)01289	c.2422C>A	D808Y
2R	91-r	NT_033778	2,635,062	2,618,446	SNP	T	A	Homo. Variant		Non Synonymous	100.00%	100.00%	60	CDS	l(2)01289	c.2379T>A	E793D
2R	91-c	NT_033778	2,635,195	2,618,579	SNP	G	T	Homo. Variant		Non Synonymous	100.00%	100.00%	60	CDS	l(2)01289	c.2246G>T	A749D
2R	91-c	NT_033778	2,636,701	2,620,085	SNP	C	T	Homo. Variant		Non Synonymous	100.00%	100.00%	60	CDS	l(2)01289	c.1156C>T	V386I
2R	91-c	NT_033778	2,637,999	2,621,383	SNP	G	A	Homo. Variant		Synonymous	100.00%	100.00%	60	CDS	l(2)01289	c.1245G>A	C415C
2R	91-r	NT_033778	2,638,592	2,621,976	SNP	A	G	Homo. Variant		Synonymous	100.00%	100.00%	60	CDS	l(2)01289	c.849A>G	N283N
2R	91-c	NT_033778	2,644,302	2,627,677	SNP	A	C	Homo. Variant		Synonymous	100.00%	100.00%	60	CDS	l(2)01289	c.81A>C	G27G
2R	91-r	NT_033778	2,644,302	2,627,677	SNP	A	C	Homo. Variant		Synonymous	100.00%	100.00%	60	CDS	l(2)01289	c.81A>C	G27G
2R	91-r	NT_033778	2,647,305	2,630,679	SNP	C	T	Homo. Variant		Non Synonymous	100.00%	100.00%	60	CDS	phtf	c.304C>T	L102F
2R	91-c	NT_033778	2,647,310	2,630,684	SNP	G	C	Homo. Variant		Synonymous	100.00%	100.00%	60	CDS	phtf	c.309G>C	V103V
2R	91-r	NT_033778	2,647,310	2,630,684	SNP	G	C	Homo. Variant		Synonymous	100.00%	100.00%	60	CDS	phtf	c.309G>C	V103V
2R	91-c	NT_033778	2,647,376	2,630,750	SNP	T	A	Homo. Variant		Synonymous	100.00%	100.00%	60	CDS	phtf	c.375T>A	L125L
2R	91-r	NT_033778	2,647,526	2,630,900	SNP	C	T	Homo. Variant		Synonymous	100.00%	100.00%	60	CDS	phtf	c.525C>T	L175L
2R	91-c	NT_033778	2,647,569	2,630,943	SNP	T	A	Homo. Variant		Non Synonymous	100.00%	100.00%	60	CDS	phtf	c.568T>A	S190T
2R	91-r	NT_033778	2,647,569	2,630,943	SNP	T	A	Homo. Variant		Non Synonymous	100.00%	100.00%	60	CDS	phtf	c.568T>A	S190T
2R	91-c	NT_033778	2,647,802	2,631,176	SNP	A	C	Homo. Variant		Synonymous	100.00%	100.00%	60	CDS	phtf	c.753A>C	T251T
2R	91-r	NT_033778	2,647,802	2,631,176	SNP	A	C	Homo. Variant		Synonymous	100.00%	100.00%	60	CDS	phtf	c.753A>C	T251T
2R	91-c	NT_033778	2,647,847	2,631,221	SNP	A	C	Homo. Variant		Synonymous	100.00%	100.00%	60	CDS	phtf	c.798A>C	T266T
2R	91-r	NT_033778	2,647,847	2,631,221	SNP	A	C	Homo. Variant		Synonymous	100.00%	100.00%	60	CDS	phtf	c.798A>C	T266T
2R	91-r	NT_033778	2,647,952	2,631,326	SNP	C	T	Homo. Variant		Synonymous	100.00%	100.00%	60	CDS	phtf	c.903C>T	I301I
2R	91-c	NT_033778	2,648,243	2,631,617	SNP	A	T	Homo. Variant		Synonymous	100.00%	100.00%	60	CDS	phtf	c.1194A>T	S398S
2R	91-r	NT_033778	2,648,243	2,631,617	SNP	A	T	Homo. Variant		Synonymous	100.00%	100.00%	60	CDS	phtf	c.1194A>T	S398S
2R	91-c	NT_033778	2,648,447	2,631,821	SNP	T	C	Homo. Variant		Synonymous	100.00%	100.00%	60	CDS	phtf	c.1398T>C	D466D
2R	91-r	NT_033778	2,648,447	2,631,821	SNP	T	C	Homo. Variant		Synonymous	100.00%	100.00%	60	CDS	phtf	c.1398T>C	D466D
2R	91-r	NT_033778	2,650,707	2,634,081	SNP	A	C	Homo. Variant		Non Synonymous	100.00%	100.00%	60	CDS	CG3267	c.92A>C	H31P
2R	91-r	NT_033778	2,650,824	2,634,198	SNP	T	G	Homo. Variant		Non Synonymous	100.00%	100.00%	60	CDS	CG3267	c.150T>G	S50R
2R	91-r	NT_033778	2,650,899	2,634,273	SNP	A	T	Homo. Variant		Synonymous	100.00%	100.00%	60	CDS	CG3267	c.225A>T	T75T
2R	91-r	NT_033778	2,650,995	2,634,369	SNP	A	G	Homo. Variant		Synonymous	100.00%	100.00%	60	CDS	CG3267	c.321A>G	L107L
2R	91-r	NT_033778	2,651,822	2,635,196	SNP	T	G	Homo. Variant		Non Synonymous	100.00%	100.00%	60	CDS	CG3267	c.829T>G	L277V
2R	91-r	NT_033778	2,651,893	2,635,267	SNP	G	A	Homo. Variant		Synonymous	100.00%	100.00%	60	CDS	CG3267	c.900G>A	S300S
2R	91-r	NT_033778	2,651,981	2,635,355	SNP	G	C	Homo. Variant		Non Synonymous	100.00%	100.00%	60	CDS	CG3267	c.988G>C	E330Q
2R	91-r	NT_033778	2,651,982	2,635,356	SNP	A	G	Homo. Variant		Non Synonymous	100.00%	100.00%	60	CDS	CG3267	c.989A>G	E330G
2R	91-r	NT_033778	2,657,029	2,640,397	SNP	A	C	Homo. Variant		Synonymous	100.00%	100.00%	60	CDS	Eb1	c.171A>C	P57P
2R	91-r	NT_033778	2,658,338	2,641,706	SNP	G	G|A	Hetero. Ref.		Non Synonymous	28.60%	99.90%	31.26	CDS	Eb1	c.[289G>G]+[289G>A]	V97I, V97V
2R	91-c	NT_033778	2,658,387	2,641,755	SNP	A	G|A	Hetero. Ref.		Non Synonymous	32.30%	100.00%	60	CDS	Eb1	c.[338A>G]+[338A>A]	K113K, K113R
2R	91-r	NT_033778	2,658,387	2,641,755	SNP	A	G|A	Hetero. Ref.		Non Synonymous	58.80%	100.00%	60	CDS	Eb1	c.[338A>G]+[338A>A]	K113K, K113R
2R	91-c	NT_033778	2,658,399	2,641,767	SNP	C	T|C	Hetero. Ref.		Non Synonymous	33.30%	100.00%	60	CDS	Eb1	c.[350C>T]+[350C>C]	A117A, A117V
2R	91-r	NT_033778	2,658,399	2,641,767	SNP	C	T|C	Hetero. Ref.		Non Synonymous	47.80%	100.00%	60	CDS	Eb1	c.[350C>T]+[350C>C]	A117A, A117V
2R	91-c	NT_033778	2,658,485	2,641,853	SNP	C	G|C	Hetero. Ref.		Non Synonymous	19.00%	84.60%	7.4	CDS	Eb1	c.[436C>G]+[436C>C]	P146P, P146A
2R	91-c	NT_033778	2,668,249	2,651,610	SNP	A	G	Homo. Variant		Synonymous	100.00%	100.00%	60	CDS	Epac	c.2160A>G	G720G
2R	91-r	NT_033778	2,668,249	2,651,610	SNP	A	G	Homo. Variant		Synonymous	100.00%	100.00%	60	CDS	Epac	c.2160A>G	G720G
2R	91-r	NT_033778	2,671,197	2,654,558	SNP	G	A	Homo. Variant		Synonymous	100.00%	100.00%	60	CDS	Epac	c.1257G>A	P419P
2R	91-c	NT_033778	2,671,701	2,655,062	SNP	A	C	Homo. Variant		Synonymous	100.00%	100.00%	60	CDS	Epac	c.972A>C	S324S
2R	91-r	NT_033778	2,671,701	2,655,062	SNP	A	C	Homo. Variant		Synonymous	100.00%	100.00%	60	CDS	Epac	c.972A>C	S324S
2R	91-c	NT_033778	2,672,391	2,655,752	SNP	G	A	Homo. Variant		Synonymous	100.00%	100.00%	60	CDS	Epac	c.843G>A	G281G
2R	91-c	NT_033778	2,672,451	2,655,812	SNP	T	C	Homo. Variant		Synonymous	100.00%	100.00%	60	CDS	Epac	c.783T>C	K261K
2R	91-c	NT_033778	2,684,052	2,667,403	SNP	A	G	Homo. Variant		Non Synonymous	100.00%	100.00%	60	CDS	Cyp6a2	c.1466A>G	M489T
2R	91-c	NT_033778	2,684,125	2,667,476	SNP	A	G	Homo. Variant		Synonymous	100.00%	100.00%	60	CDS	Cyp6a2	c.1393A>G	L465L
2R	91-c	NT_033778	2,684,178	2,667,529	SNP	C	T	Homo. Variant		Non Synonymous	100.00%	100.00%	60	CDS	Cyp6a2	c.1340C>T	G447E
2R	91-c	NT_033778	2,684,217	2,667,568	SNP	G	T	Homo. Variant		Non Synonymous	93.80%	100.00%	57.74	CDS	Cyp6a2	c.1301G>T	A434D
2R	91-c	NT_033778	2,684,396	2,667,747	SNP	T	G	Homo. Variant		Synonymous	100.00%	100.00%	60	CDS	Cyp6a2	c.1122T>G	T374T
2R	91-c	NT_033778	2,684,516	2,667,867	SNP	T	C	Homo. Variant		Synonymous	100.00%	100.00%	60	CDS	Cyp6a2	c.1071T>C	K357K
2R	91-r	NT_033778	2,684,516	2,667,867	SNP	T	C	Homo. Variant		Synonymous	100.00%	100.00%	60	CDS	Cyp6a2	c.1071T>C	K357K
2R	91-c	NT_033778	2,684,654	2,668,005	SNP	T	G	Homo. Variant		Synonymous	100.00%	100.00%	60	CDS	Cyp6a2	c.933T>G	G311G
2R	91-c	NT_033778	2,684,671	2,668,022	SNP	C	T	Homo. Variant		Non Synonymous	100.00%	100.00%	60	CDS	Cyp6a2	c.916C>T	V306I
2R	91-c	NT_033778	2,684,908	2,668,259	SNP	C	T	Homo. Variant		Non Synonymous	100.00%	100.00%	60	CDS	Cyp6a2	c.679C>T	V227M
2R	91-c	NT_033778	2,685,128	2,668,479	SNP	A	G	Homo. Variant		Synonymous	100.00%	100.00%	60	CDS	Cyp6a2	c.459A>G	S153S
2R	91-r	NT_033778	2,685,128	2,668,479	SNP	A	G	Homo. Variant		Synonymous	87.50%	100.00%	60	CDS	Cyp6a2	c.459A>G	S153S
2R	91-c	NT_033778	2,685,179	2,668,530	SNP	A	C	Homo. Variant		Synonymous	100.00%	100.00%	60	CDS	Cyp6a2	c.408A>C	T136T
2R	91-r	NT_033778	2,685,494	2,668,845	SNP	C	T	Homo. Variant		Synonymous	100.00%	100.00%	60	CDS	Cyp6a2	c.93C>T	V31V
2R	91-c	NT_033778	2,716,208	2,699,526	SNP	G	A	Homo. Variant		Synonymous	100.00%	100.00%	60	CDS	CG3287	c.93G>A	E31E
2R	91-r	NT_033778	2,716,208	2,699,526	SNP	G	A	Homo. Variant		Synonymous	100.00%	100.00%	60	CDS	CG3287	c.93G>A	E31E
2R	91-c	NT_033778	2,717,403	2,700,720	SNP	T	C	Homo. Variant		Synonymous	100.00%	100.00%	60	CDS	CG3287	c.534T>C	P178P
2R	91-r	NT_033778	2,717,403	2,700,720	SNP	T	C	Homo. Variant		Synonymous	100.00%	100.00%	60	CDS	CG3287	c.534T>C	P178P
2R	91-c	NT_033778	2,719,658	2,702,975	SNP	T	G	Homo. Variant		Non Synonymous	100.00%	100.00%	60	CDS	koi	c.277T>G	S93A
2R	91-r	NT_033778	2,719,658	2,702,975	SNP	T	G	Homo. Variant		Non Synonymous	100.00%	100.00%	60	CDS	koi	c.277T>G	S93A
2R	91-c	NT_033778	2,719,778	2,703,095	SNP	C	T	Homo. Variant		Non Synonymous	100.00%	100.00%	60	CDS	koi	c.397C>T	L133F
2R	91-r	NT_033778	2,719,778	2,703,095	SNP	C	T	Homo. Variant		Non Synonymous	100.00%	100.00%	60	CDS	koi	c.397C>T	L133F
2R	91-c	NT_033778	2,720,032	2,703,349	SNP	A	G	Homo. Variant		Synonymous	100.00%	100.00%	60	CDS	koi	c.651A>G	S217S
2R	91-r	NT_033778	2,720,032	2,703,349	SNP	A	G	Homo. Variant		Synonymous	100.00%	100.00%	60	CDS	koi	c.651A>G	S217S
2R	91-c	NT_033778	2,720,200	2,703,517	SNP	T	G	Homo. Variant		Synonymous	100.00%	100.00%	60	CDS	koi	c.819T>G	L273L
2R	91-r	NT_033778	2,720,200	2,703,517	SNP	T	G	Homo. Variant		Synonymous	100.00%	100.00%	60	CDS	koi	c.819T>G	L273L
2R	91-c	NT_033778	2,735,824	2,719,136	SNP	A	G	Homo. Variant		Synonymous	93.30%	100.00%	60	CDS	CG34215	c.132A>G	L44L
2R	91-r	NT_033778	2,735,824	2,719,136	SNP	A	G	Homo. Variant		Synonymous	100.00%	100.00%	60	CDS	CG34215	c.132A>G	L44L
2R	91-c	NT_033778	2,736,843	2,720,152	SNP	T	G	Homo. Variant		Non Synonymous	100.00%	100.00%	60	CDS	CG15236	c.151T>G	L51V
2R	91-r	NT_033778	2,736,843	2,720,152	SNP	T	G	Homo. Variant		Non Synonymous	100.00%	100.00%	60	CDS	CG15236	c.151T>G	L51V
2R	91-c	NT_033778	2,736,848	2,720,157	SNP	C	T	Homo. Variant		Synonymous	100.00%	100.00%	60	CDS	CG15236	c.156C>T	D52D
2R	91-r	NT_033778	2,736,848	2,720,157	SNP	C	T	Homo. Variant		Synonymous	100.00%	100.00%	60	CDS	CG15236	c.156C>T	D52D
2R	91-c	NT_033778	2,737,022	2,720,331	SNP	A	T	Homo. Variant		Synonymous	100.00%	100.00%	60	CDS	CG15236	c.330A>T	A110A
2R	91-r	NT_033778	2,737,022	2,720,331	SNP	A	T	Homo. Variant		Synonymous	100.00%	100.00%	60	CDS	CG15236	c.330A>T	A110A
2R	91-r	NT_033778	2,738,775	2,722,082	SNP	C	G	Homo. Variant		Non Synonymous	100.00%	100.00%	60	CDS	CG15236	c.1331C>G	A444G
2R	91-c	NT_033778	2,738,914	2,722,221	SNP	T	C	Homo. Variant		Synonymous	100.00%	100.00%	60	CDS	CG15236	c.1470T>C	S490S
2R	91-r	NT_033778	2,738,914	2,722,221	SNP	T	C	Homo. Variant		Synonymous	100.00%	100.00%	60	CDS	CG15236	c.1470T>C	S490S
2R	91-c	NT_033778	2,738,916	2,722,223	SNP	A	G	Homo. Variant		Non Synonymous	100.00%	100.00%	60	CDS	CG15236	c.1472A>G	N491S
2R	91-c	NT_033778	2,740,084	2,723,391	SNP	T	A	Homo. Variant		Non Synonymous	100.00%	100.00%	60	CDS	CG15236	c.2074T>A	C692S
2R	91-r	NT_033778	2,740,084	2,723,391	SNP	T	A	Homo. Variant		Non Synonymous	100.00%	100.00%	60	CDS	CG15236	c.2074T>A	C692S
2R	91-r	NT_033778	2,740,820	2,724,126	SNP	G	C	Homo. Variant		Synonymous	100.00%	100.00%	60	CDS	CG15236	c.2352G>C	P784P
2R	91-c	NT_033778	2,742,976	2,726,281	SNP	G	C	Homo. Variant		Synonymous	100.00%	100.00%	60	CDS	CG9445	c.27G>C	L9L
2R	91-r	NT_033778	2,742,976	2,726,281	SNP	G	C	Homo. Variant		Synonymous	100.00%	100.00%	60	CDS	CG9445	c.27G>C	L9L
2R	91-r	NT_033778	2,777,964	2,761,254	SNP	G	A	Homo. Variant		Non Synonymous	100.00%	100.00%	60	CDS	CG9447	c.1484G>A	A495V
2R	91-r	NT_033778	2,778,769	2,762,059	SNP	T	A	Homo. Variant		Non Synonymous	100.00%	100.00%	60	CDS	CG9447	c.871T>A	T291S
2R	91-c	NT_033778	2,779,193	2,762,483	SNP	G	A	Homo. Variant		Synonymous	100.00%	100.00%	60	CDS	CG9447	c.507G>A	F169F
2R	91-r	NT_033778	2,779,580	2,762,870	SNP	A	G	Homo. Variant		Synonymous	100.00%	100.00%	60	CDS	CG9447	c.249A>G	I83I
2R	91-c	NT_033778	2,779,727	2,763,017	SNP	A	T	Homo. Variant		Synonymous	100.00%	100.00%	60	CDS	CG9447	c.102A>T	S34S
2R	91-r	NT_033778	2,780,734	2,764,024	SNP	A	G	Homo. Variant		Synonymous	100.00%	100.00%	60	CDS	Spn4	c.1107A>G	F369F
2R	91-r	NT_033778	2,781,542	2,764,832	SNP	T	C	Homo. Variant		Synonymous	100.00%	100.00%	60	CDS	Spn4	c.993T>C	E331E
2R	91-r	NT_033778	2,781,663	2,764,953	SNP	T	C	Homo. Variant		Synonymous	100.00%	100.00%	60	CDS	Spn4	c.936T>C	E312E
2R	91-r	NT_033778	2,783,665	2,766,954	SNP	G	T	Homo. Variant		Non Synonymous	100.00%	100.00%	60	CDS	Spn42Db	c.1036G>T	P346T
2R	91-r	NT_033778	2,783,992	2,767,280	SNP	C	G	Homo. Variant		Non Synonymous	100.00%	100.00%	60	CDS	Spn42Db	c.883C>G	A295P
2R	91-c	NT_033778	2,784,361	2,767,649	SNP	C	T	Homo. Variant		Non Synonymous	100.00%	100.00%	60	CDS	Spn42Db	c.572C>T	R191K
2R	91-r	NT_033778	2,784,361	2,767,649	SNP	C	T	Homo. Variant		Non Synonymous	100.00%	100.00%	60	CDS	Spn42Db	c.572C>T	R191K
2R	91-r	NT_033778	2,786,058	2,769,345	SNP	G	A	Homo. Variant		Synonymous	100.00%	100.00%	60	CDS	Spn42Dc	c.78G>A	Q26Q
2R	91-r	NT_033778	2,786,694	2,769,981	SNP	T	C	Homo. Variant		Synonymous	100.00%	100.00%	60	CDS	Spn42Dc	c.714T>C	I238I
2R	91-c	NT_033778	2,787,308	2,770,595	SNP	G	A	Homo. Variant		Non Synonymous	100.00%	100.00%	60	CDS	Spn42Dc	c.1189G>A	D397N
2R	91-c	NT_033778	2,787,895	2,771,182	SNP	C	G	Homo. Variant		Non Synonymous	100.00%	100.00%	60	CDS	Spn1	c.77C>G	S26C
2R	91-r	NT_033778	2,788,039	2,771,326	SNP	T	C	Homo. Variant		Non Synonymous	100.00%	100.00%	60	CDS	Spn1	c.221T>C	V74A
2R	91-r	NT_033778	2,788,276	2,771,563	SNP	G	A	Homo. Variant		Non Synonymous	100.00%	100.00%	60	CDS	Spn1	c.458G>A	G153D
2R	91-r	NT_033778	2,790,746	2,774,033	SNP	T	A	Homo. Variant		Non Synonymous	92.30%	100.00%	60	CDS	Spn42De	c.22T>A	S8T
2R	91-c	NT_033778	2,790,795	2,774,082	SNP	A	T	Homo. Variant		Non Synonymous	100.00%	100.00%	60	CDS	Spn42De	c.71A>T	N24I
2R	91-r	NT_033778	2,791,014	2,774,301	SNP	A	C	Homo. Variant		Non Synonymous	100.00%	100.00%	60	CDS	Spn42De	c.290A>C	D97A
2R	91-r	NT_033778	2,791,198	2,774,485	SNP	A	T	Homo. Variant		Synonymous	100.00%	100.00%	60	CDS	Spn42De	c.474A>T	T158T
2R	91-c	NT_033778	2,791,231	2,774,518	SNP	G	A	Homo. Variant		Synonymous	100.00%	100.00%	60	CDS	Spn42De	c.507G>A	Q169Q
2R	91-c	NT_033778	2,791,235	2,774,522	SNP	C	T	Homo. Variant		Non Synonymous	100.00%	100.00%	60	CDS	Spn42De	c.511C>T	H171Y
2R	91-r	NT_033778	2,791,264	2,774,551	SNP	G	T	Homo. Variant		Synonymous	100.00%	100.00%	60	CDS	Spn42De	c.540G>T	P180P
2R	91-r	NT_033778	2,792,111	2,775,398	SNP	G	A	Homo. Variant		Synonymous	100.00%	100.00%	60	CDS	Spn42De	c.981G>A	L327L
2R	91-r	NT_033778	2,792,137	2,775,424	SNP	C	T	Homo. Variant		Non Synonymous	100.00%	100.00%	60	CDS	Spn42De	c.1007C>T	P336L
2R	91-r	NT_033778	2,792,168	2,775,455	SNP	G	A	Homo. Variant		Synonymous	100.00%	100.00%	60	CDS	Spn42De	c.1038G>A	A346A
2R	91-c	NT_033778	2,814,228	2,797,506	SNP	A	C	Homo. Variant		Synonymous	100.00%	100.00%	60	CDS	CG30158	c.234A>C	A78A
2R	91-r	NT_033778	2,814,228	2,797,506	SNP	A	C	Homo. Variant		Synonymous	100.00%	100.00%	60	CDS	CG30158	c.234A>C	A78A
2R	91-c	NT_033778	2,824,278	2,807,550	SNP	G	C	Homo. Variant		Synonymous	100.00%	100.00%	60	CDS	CG30158	c.645G>C	R215R
2R	91-r	NT_033778	2,828,274	2,811,545	SNP	C	T	Homo. Variant		Synonymous	100.00%	100.00%	60	CDS	CG3358	c.360C>T	F120F
2R	91-c	NT_033778	2,828,279	2,811,550	SNP	C	G	Homo. Variant		Non Synonymous	100.00%	100.00%	60	CDS	CG3358	c.365C>G	A122G
2R	91-r	NT_033778	2,828,279	2,811,550	SNP	C	G	Homo. Variant		Non Synonymous	100.00%	100.00%	60	CDS	CG3358	c.365C>G	A122G
2R	91-c	NT_033778	2,828,503	2,811,774	SNP	T	C	Homo. Variant		Non Synonymous	100.00%	100.00%	60	CDS	CG3358	c.589T>C	F197L
2R	91-r	NT_033778	2,828,503	2,811,774	SNP	T	C	Homo. Variant		Non Synonymous	100.00%	100.00%	60	CDS	CG3358	c.589T>C	F197L
2R	91-r	NT_033778	2,828,589	2,811,860	SNP	C	T	Homo. Variant		Synonymous	100.00%	100.00%	60	CDS	CG3358	c.675C>T	C225C
2R	91-c	NT_033778	2,828,640	2,811,911	SNP	C	G	Homo. Variant		Synonymous	100.00%	100.00%	60	CDS	CG3358	c.726C>G	T242T
2R	91-c	NT_033778	2,830,446	2,813,717	SNP	G	A	Homo. Variant		Synonymous	100.00%	100.00%	60	CDS	CG33558	c.2832G>A	R944R
2R	91-c	NT_033778	2,831,012	2,814,283	SNP	A	C	Homo. Variant		Synonymous	100.00%	100.00%	60	CDS	CG33558	c.2637A>C	R879R
2R	91-r	NT_033778	2,831,012	2,814,283	SNP	A	C	Homo. Variant		Synonymous	100.00%	100.00%	60	CDS	CG33558	c.2637A>C	R879R
2R	91-c	NT_033778	2,831,972	2,815,243	SNP	C	G	Homo. Variant		Non Synonymous	94.10%	100.00%	60	CDS	CG33558	c.5422C>G	E1808Q
2R	91-r	NT_033778	2,831,972	2,815,243	SNP	C	G	Homo. Variant		Non Synonymous	100.00%	100.00%	60	CDS	CG33558	c.5422C>G	E1808Q
2R	91-r	NT_033778	2,832,196	2,815,467	SNP	G	A	Homo. Variant		Non Synonymous	100.00%	100.00%	60	CDS	CG33558	c.5198G>A	S1733L
2R	91-r	NT_033778	2,832,491	2,815,762	SNP	A	G	Homo. Variant		Non Synonymous	100.00%	100.00%	60	CDS	CG33558	c.4903A>G	S1635P
2R	91-r	NT_033778	2,832,582	2,815,853	SNP	G	A	Homo. Variant		Synonymous	90.90%	100.00%	60	CDS	CG33558	c.4812G>A	F1604F
2R	91-r	NT_033778	2,834,564	2,817,835	SNP	T	G	Homo. Variant		Synonymous	100.00%	100.00%	60	CDS	CG33558	c.2184T>G	R728R
2R	91-c	NT_033778	2,836,609	2,819,880	SNP	C	T	Homo. Variant		Synonymous	100.00%	100.00%	60	CDS	CG33558	c.2412C>T	R804R
2R	91-r	NT_033778	2,836,609	2,819,880	SNP	C	T	Homo. Variant		Synonymous	100.00%	100.00%	60	CDS	CG33558	c.2412C>T	R804R
2R	91-c	NT_033778	2,839,118	2,822,386	SNP	C	A	Homo. Variant		Non Synonymous	100.00%	100.00%	60	CDS	CG33558	c.1149C>A	Q383H
2R	91-r	NT_033778	2,840,224	2,823,489	SNP	A	G	Homo. Variant		Synonymous	100.00%	100.00%	60	CDS	CG33558	c.420A>G	R140R
2R	91-c	NT_033778	2,840,349	2,823,614	SNP	T	C	Homo. Variant		Non Synonymous	100.00%	100.00%	60	CDS	CG33558	c.295T>C	T99A
2R	91-r	NT_033778	2,840,349	2,823,614	SNP	T	C	Homo. Variant		Non Synonymous	100.00%	100.00%	60	CDS	CG33558	c.295T>C	T99A
2R	91-c	NT_033778	2,840,428	2,823,693	SNP	C	G	Homo. Variant		Synonymous	100.00%	100.00%	60	CDS	CG33558	c.216C>G	S72S
2R	91-r	NT_033778	2,840,428	2,823,693	SNP	C	G	Homo. Variant		Synonymous	100.00%	100.00%	60	CDS	CG33558	c.216C>G	S72S
2R	91-r	NT_033778	2,847,588	2,830,845	SNP	G	A	Homo. Variant		Synonymous	90.00%	100.00%	60	CDS	CheB42b	c.421G>A	L141L
2R	91-c	NT_033778	2,847,803	2,831,060	SNP	A	G	Homo. Variant		Synonymous	100.00%	100.00%	60	CDS	CheB42b	c.366A>G	F122F
2R	91-r	NT_033778	2,847,803	2,831,060	SNP	A	G	Homo. Variant		Synonymous	100.00%	100.00%	60	CDS	CheB42b	c.366A>G	F122F
2R	91-c	NT_033778	2,848,118	2,831,375	SNP	G	A	Homo. Variant		Synonymous	100.00%	100.00%	60	CDS	CheB42b	c.117G>A	S39S
2R	91-r	NT_033778	2,848,118	2,831,375	SNP	G	A	Homo. Variant		Synonymous	100.00%	100.00%	60	CDS	CheB42b	c.117G>A	S39S
2R	91-r	NT_033778	2,849,463	2,832,713	SNP	G	A	Homo. Variant		Non Synonymous	95.70%	100.00%	60	CDS	CheB42c	c.191G>A	S64L
2R	91-r	NT_033778	2,849,590	2,832,840	SNP	G	A	Homo. Variant		Non Synonymous	100.00%	100.00%	60	CDS	CheB42c	c.64G>A	P22S
2R	91-c	NT_033778	2,853,862	2,837,103	SNP	T	C	Homo. Variant		Synonymous	100.00%	100.00%	60	CDS	CheB42a	c.94T>C	L32L
2R	91-r	NT_033778	2,853,862	2,837,103	SNP	T	C	Homo. Variant		Synonymous	100.00%	100.00%	60	CDS	CheB42a	c.94T>C	L32L
2R	91-r	NT_033778	2,854,352	2,837,591	SNP	T	C	Homo. Variant		Synonymous	100.00%	100.00%	60	CDS	CheB42a	c.472T>C	L158L
2R	91-r	NT_033778	2,854,774	2,838,012	SNP	C	A	Homo. Variant		Synonymous	100.00%	100.00%	60	CDS	ppk25	c.117C>A	R39R
2R	91-r	NT_033778	2,855,106	2,838,344	SNP	C	T	Homo. Variant		Synonymous	100.00%	100.00%	60	CDS	ppk25	c.390C>T	G130G
2R	91-r	NT_033778	2,855,119	2,838,357	SNP	A	T	Homo. Variant		Non Synonymous	100.00%	100.00%	60	CDS	ppk25	c.403A>T	T135S
2R	91-r	NT_033778	2,876,851	2,860,068	SNP	G	A	Homo. Variant		Synonymous	100.00%	100.00%	60	CDS	Cyp6u1	c.1209G>A	Y403Y
2R	91-r	NT_033778	2,877,221	2,860,438	SNP	T	C	Homo. Variant		Synonymous	92.90%	100.00%	60	CDS	Cyp6u1	c.897T>C	L299L
2R	91-r	NT_033778	2,877,363	2,860,580	SNP	A	T	Homo. Variant		Nonsense	100.00%	100.00%	60	CDS	Cyp6u1	c.755A>T	L252.
2R	91-r	NT_033778	2,877,364	2,860,581	SNP	A	C	Homo. Variant		Non Synonymous	100.00%	100.00%	60	CDS	Cyp6u1	c.754A>C	L252V
2R	91-r	NT_033778	2,877,572	2,860,789	SNP	C	T	Homo. Variant		Synonymous	100.00%	100.00%	60	CDS	Cyp6u1	c.546C>T	T182T
2R	91-r	NT_033778	2,878,467	2,861,684	SNP	A	C	Homo. Variant		Non Synonymous	100.00%	100.00%	60	CDS	CG30157	c.629A>C	L210R
2R	91-r	NT_033778	2,878,681	2,861,898	SNP	C	T	Homo. Variant		Synonymous	93.80%	100.00%	60	CDS	CG30157	c.477C>T	K159K
2R	91-r	NT_033778	2,878,912	2,862,129	SNP	G	A	Homo. Variant		Synonymous	100.00%	100.00%	60	CDS	CG30157	c.246G>A	I82I
2R	91-c	NT_033778	2,879,097	2,862,314	SNP	C	T	Homo. Variant		Non Synonymous	100.00%	100.00%	60	CDS	CG30157	c.61C>T	V21I
2R	91-c	NT_033778	2,879,136	2,862,353	SNP	C	T	Homo. Variant		Non Synonymous	100.00%	100.00%	60	CDS	CG30157	c.22C>T	E8K
2R	91-c	NT_033778	2,879,151	2,862,368	SNP	C	T	Homo. Variant		Non Synonymous	100.00%	100.00%	60	CDS	CG30157	c.7C>T	A3T
2R	91-c	NT_033778	2,881,041	2,864,255	SNP	T	G	Homo. Variant		Non Synonymous	100.00%	100.00%	60	CDS	vimar	c.1708T>G	K570Q
2R	91-c	NT_033778	2,882,028	2,865,242	SNP	A	G	Homo. Variant		Synonymous	100.00%	100.00%	60	CDS	vimar	c.868A>G	L290L
2R	91-r	NT_033778	2,882,028	2,865,242	SNP	A	G	Homo. Variant		Synonymous	100.00%	100.00%	60	CDS	vimar	c.868A>G	L290L
2R	91-c	NT_033778	2,882,247	2,865,461	SNP	A	C	Homo. Variant		Non Synonymous	100.00%	100.00%	60	CDS	vimar	c.649A>C	S217A
2R	91-r	NT_033778	2,882,247	2,865,461	SNP	A	C	Homo. Variant		Non Synonymous	100.00%	100.00%	60	CDS	vimar	c.649A>C	S217A
2R	91-r	NT_033778	2,886,192	2,869,399	SNP	T	A	Homo. Variant		Synonymous	100.00%	100.00%	60	CDS	CG30156	c.756T>A	R252R
2R	91-r	NT_033778	2,892,199	2,875,404	SNP	G	C	Homo. Variant		Synonymous	100.00%	100.00%	60	CDS	CG17002	c.702G>C	P234P
2R	91-c	NT_033778	2,897,731	2,880,933	SNP	A	C	Homo. Variant		Non Synonymous	100.00%	100.00%	60	CDS	CG30159	c.301A>C	S101R
2R	91-c	NT_033778	2,897,960	2,881,162	SNP	A	T	Homo. Variant		Non Synonymous	100.00%	100.00%	60	CDS	CG30159	c.530A>T	Q177L
2R	91-r	NT_033778	2,901,060	2,884,258	SNP	C	T	Homo. Variant		Synonymous	100.00%	100.00%	60	CDS	Tsp42Ea	c.138C>T	A46A
2R	91-c	NT_033778	2,903,432	2,886,629	SNP	A	G	Homo. Variant		Synonymous	100.00%	100.00%	60	CDS	Tsp42Eb	c.195A>G	V65V
2R	91-r	NT_033778	2,903,432	2,886,629	SNP	A	G	Homo. Variant		Synonymous	100.00%	100.00%	60	CDS	Tsp42Eb	c.195A>G	V65V
2R	91-r	NT_033778	2,907,353	2,890,547	SNP	C	T	Homo. Variant		Synonymous	100.00%	100.00%	60	CDS	Tsp42Ea	c.138C>T	A46A
2R	91-c	NT_033778	2,909,723	2,892,917	SNP	A	G	Homo. Variant		Synonymous	100.00%	100.00%	60	CDS	CG30160	c.195A>G	V65V
2R	91-r	NT_033778	2,909,723	2,892,917	SNP	A	G	Homo. Variant		Synonymous	100.00%	100.00%	60	CDS	CG30160	c.195A>G	V65V
2R	91-r	NT_033778	2,910,889	2,894,083	SNP	T	A	Homo. Variant		Synonymous	100.00%	100.00%	60	CDS	Tsp42Ec	c.6T>A	G2G
2R	91-c	NT_033778	2,912,111	2,895,304	SNP	G	A	Homo. Variant		Non Synonymous	100.00%	100.00%	60	CDS	Tsp42Ec	c.134G>A	S45N
2R	91-r	NT_033778	2,912,111	2,895,304	SNP	G	A	Homo. Variant		Non Synonymous	100.00%	100.00%	60	CDS	Tsp42Ec	c.134G>A	S45N
2R	91-r	NT_033778	2,912,319	2,895,512	SNP	T	C	Homo. Variant		Synonymous	100.00%	100.00%	60	CDS	Tsp42Ec	c.279T>C	F93F
2R	91-r	NT_033778	2,912,337	2,895,530	SNP	T	C	Homo. Variant		Synonymous	90.00%	100.00%	60	CDS	Tsp42Ec	c.297T>C	L99L
2R	91-c	NT_033778	2,912,570	2,895,763	SNP	C	T	Homo. Variant		Non Synonymous	100.00%	100.00%	60	CDS	Tsp42Ec	c.530C>T	S177L
2R	91-c	NT_033778	2,914,880	2,898,071	SNP	C	G	Homo. Variant		Non Synonymous	100.00%	100.00%	60	CDS	Tsp42Ed	c.280C>G	V94L
2R	91-r	NT_033778	2,914,901	2,898,092	SNP	C	A	Homo. Variant		Non Synonymous	100.00%	100.00%	60	CDS	Tsp42Ed	c.259C>A	V87L
2R	91-r	NT_033778	2,921,374	2,904,562	SNP	G	C	Homo. Variant		Non Synonymous	100.00%	100.00%	60	CDS	Tsp42Ee	c.105G>C	K35N
2R	91-r	NT_033778	2,921,417	2,904,605	SNP	A	C	Homo. Variant		Non Synonymous	100.00%	100.00%	60	CDS	Tsp42Ee	c.148A>C	I50L
2R	91-r	NT_033778	2,921,509	2,904,697	SNP	C	T	Homo. Variant		Synonymous	100.00%	100.00%	60	CDS	Tsp42Ee	c.240C>T	S80S
2R	91-r	NT_033778	2,921,570	2,904,758	SNP	T	C	Homo. Variant		Non Synonymous	100.00%	100.00%	60	CDS	Tsp42Ee	c.301T>C	F101L
2R	91-c	NT_033778	2,922,045	2,905,233	SNP	C	T	Homo. Variant		Synonymous	100.00%	100.00%	60	CDS	Tsp42Ee	c.654C>T	N218N
2R	91-r	NT_033778	2,931,478	2,914,662	SNP	G	A	Homo. Variant	Splice in CDS	Synonymous	100.00%	100.00%	60	CDS	Tsp42Ef	c.231G>A	T77T
2R	91-c	NT_033778	2,936,227	2,919,411	SNP	T	C	Homo. Variant		Synonymous	100.00%	100.00%	60	CDS	Tsp42Eg	c.219T>C	S73S
2R	91-r	NT_033778	2,936,227	2,919,411	SNP	T	C	Homo. Variant		Synonymous	100.00%	100.00%	60	CDS	Tsp42Eg	c.219T>C	S73S
2R	91-c	NT_033778	2,936,684	2,919,868	SNP	G	C	Homo. Variant		Non Synonymous	100.00%	100.00%	60	CDS	Tsp42Eg	c.262G>C	V88L
2R	91-r	NT_033778	2,936,684	2,919,868	SNP	G	C	Homo. Variant		Non Synonymous	100.00%	100.00%	60	CDS	Tsp42Eg	c.262G>C	V88L
2R	91-c	NT_033778	2,937,172	2,920,356	SNP	C	T	Homo. Variant		Synonymous	100.00%	100.00%	60	CDS	Tsp42Eg	c.618C>T	I206I
2R	91-r	NT_033778	2,937,172	2,920,356	SNP	C	T	Homo. Variant		Synonymous	100.00%	100.00%	60	CDS	Tsp42Eg	c.618C>T	I206I
2R	91-c	NT_033778	2,938,515	2,921,699	SNP	C	T	Homo. Variant		Synonymous	96.70%	100.00%	60	CDS	Tsp42Eh	c.408C>T	T136T
2R	91-c	NT_033778	2,938,982	2,922,166	SNP	C	T	Homo. Variant		Synonymous	100.00%	100.00%	60	CDS	Tsp42Eh	c.654C>T	D218D
2R	91-r	NT_033778	2,938,982	2,922,166	SNP	C	T	Homo. Variant		Synonymous	100.00%	100.00%	60	CDS	Tsp42Eh	c.654C>T	D218D
2R	91-c	NT_033778	2,939,866	2,923,050	SNP	A	G	Homo. Variant		Non Synonymous	100.00%	100.00%	60	CDS	Tsp42Ei	c.136A>G	K46E
2R	91-r	NT_033778	2,939,866	2,923,050	SNP	A	G	Homo. Variant		Non Synonymous	100.00%	100.00%	60	CDS	Tsp42Ei	c.136A>G	K46E
2R	91-c	NT_033778	2,940,438	2,923,622	SNP	T	C	Homo. Variant		Synonymous	100.00%	100.00%	60	CDS	Tsp42Ei	c.318T>C	D106D
2R	91-c	NT_033778	2,940,501	2,923,685	SNP	A	G	Homo. Variant		Synonymous	100.00%	100.00%	60	CDS	Tsp42Ei	c.381A>G	T127T
2R	91-c	NT_033778	2,940,511	2,923,695	SNP	A	G	Homo. Variant		Non Synonymous	100.00%	100.00%	60	CDS	Tsp42Ei	c.391A>G	S131G
2R	91-c	NT_033778	2,940,513	2,923,697	SNP	C	A	Homo. Variant		Non Synonymous	100.00%	100.00%	60	CDS	Tsp42Ei	c.393C>A	S131R
2R	91-r	NT_033778	2,940,712	2,923,896	SNP	T	C	Homo. Variant		Synonymous	100.00%	100.00%	60	CDS	Tsp42Ei	c.592T>C	L198L
2R	91-c	NT_033778	2,940,824	2,924,008	SNP	G	A	Homo. Variant		Non Synonymous	100.00%	100.00%	60	CDS	Tsp42Ei	c.647G>A	S216N
2R	91-c	NT_033778	2,943,838	2,927,019	SNP	T	C	Homo. Variant		Non Synonymous	94.70%	100.00%	60	CDS	CG12842	c.97T>C	S33P
2R	91-r	NT_033778	2,943,838	2,927,019	SNP	T	C	Homo. Variant		Non Synonymous	100.00%	100.00%	60	CDS	CG12842	c.97T>C	S33P
2R	91-r	NT_033778	2,943,864	2,927,045	SNP	C	T	Homo. Variant		Synonymous	100.00%	100.00%	60	CDS	CG12842	c.123C>T	G41G
2R	91-c	NT_033778	2,944,015	2,927,196	SNP	G	A	Homo. Variant		Non Synonymous	100.00%	100.00%	60	CDS	CG12842	c.274G>A	E92K
2R	91-r	NT_033778	2,944,015	2,927,196	SNP	G	A	Homo. Variant		Non Synonymous	100.00%	100.00%	60	CDS	CG12842	c.274G>A	E92K
2R	91-c	NT_033778	2,946,145	2,929,325	SNP	G	A	Homo. Variant		Synonymous	100.00%	100.00%	60	CDS	Tsp42Ej	c.264G>A	L88L
2R	91-r	NT_033778	2,946,145	2,929,325	SNP	G	A	Homo. Variant		Synonymous	100.00%	100.00%	60	CDS	Tsp42Ej	c.264G>A	L88L
2R	91-c	NT_033778	2,948,116	2,931,295	SNP	C	T	Homo. Variant		Synonymous	100.00%	100.00%	60	CDS	Tsp42Ek	c.133C>T	L45L
2R	91-r	NT_033778	2,948,116	2,931,295	SNP	C	T	Homo. Variant		Synonymous	100.00%	100.00%	60	CDS	Tsp42Ek	c.133C>T	L45L
2R	91-r	NT_033778	2,948,313	2,931,492	SNP	A	G	Homo. Variant		Synonymous	100.00%	100.00%	60	CDS	Tsp42Ek	c.261A>G	L87L
2R	91-c	NT_033778	2,951,680	2,934,859	SNP	A	G	Homo. Variant		Synonymous	100.00%	100.00%	60	CDS	Tsp42El	c.138A>G	L46L
2R	91-r	NT_033778	2,959,245	2,942,423	SNP	C	T	Homo. Variant		Synonymous	91.70%	100.00%	60	CDS	Tsp42Eo	c.42C>T	V14V
2R	91-c	NT_033778	2,959,997	2,943,175	SNP	G	T	Homo. Variant		Non Synonymous	100.00%	100.00%	60	CDS	Tsp42Eo	c.129G>T	E43D
2R	91-r	NT_033778	2,959,997	2,943,175	SNP	G	T	Homo. Variant		Non Synonymous	100.00%	100.00%	60	CDS	Tsp42Eo	c.129G>T	E43D
2R	91-c	NT_033778	2,960,011	2,943,189	SNP	T	A	Homo. Variant		Non Synonymous	100.00%	100.00%	60	CDS	Tsp42Eo	c.143T>A	F48Y
2R	91-r	NT_033778	2,960,011	2,943,189	SNP	T	A	Homo. Variant		Non Synonymous	100.00%	100.00%	60	CDS	Tsp42Eo	c.143T>A	F48Y
2R	91-c	NT_033778	2,960,522	2,943,700	SNP	T	C	Homo. Variant		Synonymous	100.00%	100.00%	60	CDS	Tsp42Eo	c.531T>C	A177A
2R	91-c	NT_033778	2,961,360	2,944,538	SNP	G	A	Homo. Variant		Synonymous	100.00%	100.00%	60	CDS	Tsp42Ep	c.375G>A	L125L
2R	91-r	NT_033778	2,962,803	2,945,981	SNP	A	G	Homo. Variant		Synonymous	100.00%	100.00%	60	CDS	pgant3	c.1743A>G	G581G
2R	91-r	NT_033778	2,963,057	2,946,235	SNP	A	G	Homo. Variant		Synonymous	100.00%	100.00%	60	CDS	pgant3	c.1489A>G	L497L
2R	91-r	NT_033778	2,963,064	2,946,242	SNP	A	G	Homo. Variant		Synonymous	100.00%	100.00%	60	CDS	pgant3	c.1482A>G	G494G
2R	91-r	NT_033778	2,967,403	2,950,581	SNP	G	T	Homo. Variant		Synonymous	100.00%	100.00%	60	CDS	Tsp42Eq	c.276G>T	T92T
2R	91-r	NT_033778	2,967,558	2,950,736	SNP	A	G	Homo. Variant		Synonymous	100.00%	100.00%	60	CDS	Tsp42Eq	c.198A>G	I66I
2R	91-c	NT_033778	2,972,996	2,956,166	SNP	G	A	Homo. Variant		Non Synonymous	100.00%	100.00%	60	CDS	CG12836	c.206G>A	C69Y
2R	91-r	NT_033778	2,972,996	2,956,166	SNP	G	A	Homo. Variant		Non Synonymous	100.00%	100.00%	60	CDS	CG12836	c.206G>A	C69Y
2R	91-c	NT_033778	2,973,047	2,956,217	SNP	A	C	Homo. Variant		Non Synonymous	66.70%	100.00%	60	CDS	CG12836	c.257A>C	D86A
2R	91-r	NT_033778	2,973,047	2,956,217	SNP	A	C	Homo. Variant		Non Synonymous	100.00%	100.00%	60	CDS	CG12836	c.257A>C	D86A
2R	91-c	NT_033778	2,973,085	2,956,254	SNP	T	A	Homo. Variant		Nonsense	100.00%	100.00%	60	CDS	CG12836	c.294T>A	C98.
2R	91-c	NT_033778	2,977,625	2,960,789	SNP	A	G	Homo. Variant		Synonymous	100.00%	100.00%	60	CDS	CG12831	c.612A>G	L204L
2R	91-r	NT_033778	2,977,860	2,961,024	SNP	A	G	Homo. Variant		Non Synonymous	100.00%	100.00%	60	CDS	CG12831	c.377A>G	L126S
2R	91-r	NT_033778	2,977,872	2,961,036	SNP	C	T	Homo. Variant		Non Synonymous	100.00%	100.00%	60	CDS	CG12831	c.365C>T	C122Y
2R	91-c	NT_033778	3,011,414	2,994,565	SNP	C	A	Homo. Variant		Non Synonymous	100.00%	100.00%	60	CDS	CG12835	c.119C>A	T40K
2R	91-c	NT_033778	3,030,297	3,013,420	SNP	A	C	Homo. Variant		Synonymous	100.00%	100.00%	60	CDS	esn	c.1446A>C	A482A
2R	91-c	NT_033778	3,032,459	3,015,581	SNP	T	C	Homo. Variant		Non Synonymous	100.00%	100.00%	60	CDS	Cyp9b1	c.1483T>C	T495A
2R	91-r	NT_033778	3,032,459	3,015,581	SNP	T	C	Homo. Variant		Non Synonymous	100.00%	100.00%	60	CDS	Cyp9b1	c.1483T>C	T495A
2R	91-c	NT_033778	3,032,503	3,015,625	SNP	C	T	Homo. Variant		Non Synonymous	100.00%	100.00%	60	CDS	Cyp9b1	c.1439C>T	R480K
2R	91-r	NT_033778	3,032,503	3,015,625	SNP	C	T	Homo. Variant		Non Synonymous	100.00%	100.00%	60	CDS	Cyp9b1	c.1439C>T	R480K
2R	91-c	NT_033778	3,033,004	3,016,126	SNP	G	A	Homo. Variant		Non Synonymous	100.00%	100.00%	60	CDS	Cyp9b1	c.1034G>A	P345L
2R	91-r	NT_033778	3,033,004	3,016,126	SNP	G	A	Homo. Variant		Non Synonymous	100.00%	100.00%	60	CDS	Cyp9b1	c.1034G>A	P345L
2R	91-c	NT_033778	3,033,067	3,016,189	SNP	A	G	Homo. Variant		Non Synonymous	100.00%	100.00%	60	CDS	Cyp9b1	c.971A>G	L324P
2R	91-r	NT_033778	3,033,067	3,016,189	SNP	A	G	Homo. Variant		Non Synonymous	100.00%	100.00%	60	CDS	Cyp9b1	c.971A>G	L324P
2R	91-r	NT_033778	3,033,242	3,016,364	SNP	T	C	Homo. Variant		Non Synonymous	100.00%	100.00%	60	CDS	Cyp9b1	c.796T>C	K266E
2R	91-c	NT_033778	3,033,521	3,016,643	SNP	T	C	Homo. Variant		Synonymous	100.00%	100.00%	60	CDS	Cyp9b1	c.579T>C	T193T
2R	91-r	NT_033778	3,033,521	3,016,643	SNP	T	C	Homo. Variant		Synonymous	100.00%	100.00%	60	CDS	Cyp9b1	c.579T>C	T193T
2R	91-c	NT_033778	3,033,884	3,017,006	SNP	T	A	Homo. Variant		Synonymous	100.00%	100.00%	60	CDS	Cyp9b1	c.216T>A	V72V
2R	91-c	NT_033778	3,035,099	3,018,221	SNP	C	T	Homo. Variant		Non Synonymous	100.00%	100.00%	60	CDS	Cyp9b2	c.1238C>T	R413H
2R	91-r	NT_033778	3,035,099	3,018,221	SNP	C	T	Homo. Variant		Non Synonymous	100.00%	100.00%	60	CDS	Cyp9b2	c.1238C>T	R413H
2R	91-c	NT_033778	3,035,137	3,018,259	SNP	T	C	Homo. Variant		Synonymous	100.00%	100.00%	60	CDS	Cyp9b2	c.1200T>C	R400R
2R	91-r	NT_033778	3,035,137	3,018,259	SNP	T	C	Homo. Variant		Synonymous	100.00%	100.00%	60	CDS	Cyp9b2	c.1200T>C	R400R
2R	91-c	NT_033778	3,035,373	3,018,495	SNP	A	G	Homo. Variant		Non Synonymous	100.00%	100.00%	60	CDS	Cyp9b2	c.964A>G	Y322H
2R	91-r	NT_033778	3,035,373	3,018,495	SNP	A	G	Homo. Variant		Non Synonymous	100.00%	100.00%	60	CDS	Cyp9b2	c.964A>G	Y322H
2R	91-c	NT_033778	3,036,154	3,019,276	SNP	G	A	Homo. Variant		Synonymous	100.00%	100.00%	60	CDS	Cyp9b2	c.255G>A	N85N
2R	91-c	NT_033778	3,052,154	3,035,250	SNP	T	C	Homo. Variant	Splice in CDS	Synonymous	100.00%	100.00%	60	CDS	Spn43Aa	c.18T>C	S6S
2R	91-c	NT_033778	3,054,031	3,037,126	SNP	T	G	Homo. Variant		Non Synonymous	100.00%	100.00%	60	CDS	CG12828	c.17T>G	E6A
2R	91-r	NT_033778	3,054,031	3,037,126	SNP	T	G	Homo. Variant		Non Synonymous	100.00%	100.00%	60	CDS	CG12828	c.17T>G	E6A
2R	91-c	NT_033778	3,056,393	3,039,487	SNP	C	A	Homo. Variant		Non Synonymous	100.00%	100.00%	60	CDS	Spn43Ab	c.997C>A	V333L
2R	91-c	NT_033778	3,056,945	3,040,039	SNP	A	G	Homo. Variant		Synonymous	100.00%	100.00%	60	CDS	Spn43Ab	c.639A>G	S213S
2R	91-r	NT_033778	3,056,945	3,040,039	SNP	A	G	Homo. Variant		Synonymous	100.00%	100.00%	60	CDS	Spn43Ab	c.639A>G	S213S
2R	91-c	NT_033778	3,057,410	3,040,504	SNP	A	G	Homo. Variant		Synonymous	100.00%	100.00%	60	CDS	Spn43Ab	c.174A>G	S58S
2R	91-r	NT_033778	3,057,410	3,040,504	SNP	A	G	Homo. Variant		Synonymous	100.00%	100.00%	60	CDS	Spn43Ab	c.174A>G	S58S
2R	91-c	NT_033778	3,057,506	3,040,600	SNP	A	T	Homo. Variant		Synonymous	100.00%	100.00%	60	CDS	Spn43Ab	c.78A>T	A26A
2R	91-r	NT_033778	3,057,506	3,040,600	SNP	A	T	Homo. Variant		Synonymous	100.00%	100.00%	60	CDS	Spn43Ab	c.78A>T	A26A
2R	91-c	NT_033778	3,057,532	3,040,626	SNP	A	C	Homo. Variant		Non Synonymous	100.00%	100.00%	60	CDS	Spn43Ab	c.52A>C	S18A
2R	91-r	NT_033778	3,057,532	3,040,626	SNP	A	C	Homo. Variant		Non Synonymous	100.00%	100.00%	60	CDS	Spn43Ab	c.52A>C	S18A
2R	91-c	NT_033778	3,061,906	3,044,999	SNP	C	A	Homo. Variant		Non Synonymous	100.00%	100.00%	60	CDS	nec	c.588C>A	E196D
2R	91-c	NT_033778	3,080,961	3,064,049	SNP	C	A	Homo. Variant		Synonymous	100.00%	100.00%	60	CDS	CG11060	c.549C>A	A183A
2R	91-c	NT_033778	3,081,147	3,064,235	SNP	A	T	Homo. Variant		Synonymous	100.00%	100.00%	60	CDS	CG11060	c.735A>T	L245L
2R	91-c	NT_033778	3,081,198	3,064,286	SNP	G	A	Homo. Variant		Synonymous	100.00%	100.00%	60	CDS	CG11060	c.786G>A	L262L
2R	91-c	NT_033778	3,081,255	3,064,343	SNP	G	A	Homo. Variant		Synonymous	100.00%	100.00%	60	CDS	CG11060	c.843G>A	P281P
2R	91-c	NT_033778	3,081,636	3,064,724	SNP	C	T	Homo. Variant		Synonymous	100.00%	100.00%	60	CDS	CG11060	c.1131C>T	H377H
2R	91-r	NT_033778	3,081,636	3,064,724	SNP	C	T	Homo. Variant		Synonymous	100.00%	100.00%	60	CDS	CG11060	c.1131C>T	H377H
2R	91-c	NT_033778	3,081,717	3,064,805	SNP	C	T	Homo. Variant		Synonymous	100.00%	100.00%	60	CDS	CG11060	c.1212C>T	F404F
2R	91-r	NT_033778	3,081,717	3,064,805	SNP	C	T	Homo. Variant		Synonymous	100.00%	100.00%	60	CDS	CG11060	c.1212C>T	F404F
2R	91-c	NT_033778	3,083,760	3,066,848	SNP	G	A	Homo. Variant		Synonymous	100.00%	100.00%	60	CDS	CG33140	c.846G>A	V282V
2R	91-c	NT_033778	3,085,038	3,068,126	SNP	T	A	Homo. Variant		Synonymous	100.00%	100.00%	60	CDS	CG33140	c.2124T>A	I708I
2R	91-c	NT_033778	3,085,077	3,068,165	SNP	A	G	Homo. Variant		Synonymous	86.70%	100.00%	15.25	CDS	CG33140	c.2163A>G	.721.
2R	91-c	NT_033778	3,086,007	3,069,095	SNP	G	A	Homo. Variant		Synonymous	100.00%	100.00%	60	CDS	CG30385	c.231G>A	A77A
2R	91-c	NT_033778	3,086,118	3,069,206	SNP	A	G	Homo. Variant		Synonymous	100.00%	100.00%	60	CDS	CG30385	c.342A>G	G114G
2R	91-c	NT_033778	3,086,388	3,069,476	SNP	A	G	Homo. Variant		Synonymous	100.00%	100.00%	60	CDS	CG30385	c.612A>G	P204P
2R	91-r	NT_033778	3,086,388	3,069,476	SNP	A	G	Homo. Variant		Synonymous	100.00%	100.00%	60	CDS	CG30385	c.612A>G	P204P
2R	91-r	NT_033778	3,086,628	3,069,716	SNP	G	C	Homo. Variant		Synonymous	100.00%	100.00%	60	CDS	CG30385	c.852G>C	L284L
2R	91-r	NT_033778	3,086,724	3,069,812	SNP	C	T	Homo. Variant		Synonymous	100.00%	100.00%	60	CDS	CG30385	c.948C>T	N316N
2R	91-c	NT_033778	3,086,910	3,069,998	SNP	T	C	Homo. Variant		Synonymous	100.00%	100.00%	60	CDS	CG30385	c.1134T>C	T378T
2R	91-c	NT_033778	3,086,913	3,070,001	SNP	T	C	Homo. Variant		Synonymous	94.40%	100.00%	60	CDS	CG30385	c.1137T>C	H379H
2R	91-c	NT_033778	3,086,950	3,070,038	SNP	G	T	Homo. Variant		Non Synonymous	100.00%	100.00%	60	CDS	CG30385	c.1174G>T	V392L
2R	91-c	NT_033778	3,086,994	3,070,082	SNP	G	A	Homo. Variant		Synonymous	100.00%	100.00%	60	CDS	CG30385	c.1218G>A	V406V
2R	91-r	NT_033778	3,086,997	3,070,085	SNP	C	T	Homo. Variant		Synonymous	100.00%	100.00%	60	CDS	CG30385	c.1221C>T	H407H
2R	91-c	NT_033778	3,087,265	3,070,353	SNP	A	G	Homo. Variant		Non Synonymous	100.00%	100.00%	60	CDS	CG30385	c.1489A>G	K497E
2R	91-r	NT_033778	3,087,265	3,070,353	SNP	A	G	Homo. Variant		Non Synonymous	100.00%	100.00%	60	CDS	CG30385	c.1489A>G	K497E
2R	91-c	NT_033778	3,087,507	3,070,592	SNP	G	A	Homo. Variant		Synonymous	95.70%	100.00%	60	CDS	CG30384	c.30G>A	L10L
2R	91-c	NT_033778	3,087,735	3,070,820	SNP	A	T	Homo. Variant		Synonymous	100.00%	100.00%	60	CDS	CG30384	c.258A>T	S86S
2R	91-c	NT_033778	3,087,846	3,070,931	SNP	C	A	Homo. Variant		Synonymous	93.80%	100.00%	45.05	CDS	CG30384	c.369C>A	I123I
2R	91-c	NT_033778	3,088,191	3,071,276	SNP	A	G	Homo. Variant		Synonymous	100.00%	100.00%	60	CDS	CG30384	c.714A>G	K238K
2R	91-r	NT_033778	3,088,191	3,071,276	SNP	A	G	Homo. Variant		Synonymous	100.00%	100.00%	60	CDS	CG30384	c.714A>G	K238K
2R	91-r	NT_033778	3,088,257	3,071,342	SNP	T	G	Homo. Variant		Synonymous	100.00%	100.00%	60	CDS	CG30384	c.780T>G	G260G
2R	91-r	NT_033778	3,088,386	3,071,471	SNP	C	A	Homo. Variant		Synonymous	100.00%	100.00%	60	CDS	CG30384	c.909C>A	S303S
2R	91-c	NT_033778	3,089,140	3,072,225	SNP	C	T	Homo. Variant		Non Synonymous	100.00%	100.00%	60	CDS	CG30384	c.1663C>T	P555S
2R	91-r	NT_033778	3,089,234	3,072,319	SNP	T	A	Homo. Variant		Non Synonymous	100.00%	100.00%	60	CDS	CG30384	c.1757T>A	F586Y
2R	91-r	NT_033778	3,089,247	3,072,332	SNP	C	A	Homo. Variant		Non Synonymous	100.00%	100.00%	60	CDS	CG30384	c.1770C>A	D590E
2R	91-r	NT_033778	3,089,306	3,072,391	SNP	A	G	Homo. Variant		Non Synonymous	93.30%	100.00%	60	CDS	CG30384	c.1829A>G	E610G
2R	91-c	NT_033778	3,089,349	3,072,434	SNP	A	G	Homo. Variant		Synonymous	100.00%	100.00%	60	CDS	CG30384	c.1872A>G	R624R
2R	91-r	NT_033778	3,089,349	3,072,434	SNP	A	G	Homo. Variant		Synonymous	100.00%	100.00%	60	CDS	CG30384	c.1872A>G	R624R
2R	91-c	NT_033778	3,097,921	3,081,000	SNP	C	T	Homo. Variant		Non Synonymous	92.90%	100.00%	60	CDS	pk	c.509C>T	T170I
2R	91-r	NT_033778	3,097,936	3,081,015	SNP	A	T	Homo. Variant		Non Synonymous	100.00%	100.00%	60	CDS	pk	c.524A>T	E175V
2R	91-r	NT_033778	3,097,942	3,081,021	SNP	G	A	Homo. Variant		Non Synonymous	100.00%	100.00%	60	CDS	pk	c.530G>A	S177N
2R	91-r	NT_033778	3,098,021	3,081,100	SNP	C	G	Homo. Variant		Synonymous	100.00%	100.00%	60	CDS	pk	c.609C>G	G203G
2R	91-c	NT_033778	3,098,248	3,081,327	SNP	A	C	Homo. Variant		Non Synonymous	100.00%	100.00%	60	CDS	pk	c.836A>C	Q279P
2R	91-r	NT_033778	3,098,248	3,081,327	SNP	A	C	Homo. Variant		Non Synonymous	100.00%	100.00%	60	CDS	pk	c.836A>C	Q279P
2R	91-c	NT_033778	3,113,529	3,096,558	SNP	C	A	Homo. Variant		Non Synonymous	100.00%	100.00%	60	CDS	pk	c.112C>A	P38T
2R	91-r	NT_033778	3,113,588	3,096,617	SNP	C	G	Homo. Variant		Synonymous	100.00%	100.00%	60	CDS	pk	c.171C>G	P57P
2R	91-c	NT_033778	3,113,612	3,096,641	SNP	C	T	Homo. Variant		Synonymous	85.70%	100.00%	60	CDS	pk	c.195C>T	L65L
2R	91-c	NT_033778	3,113,695	3,096,724	SNP	A	C|A	Hetero. Ref.		Non Synonymous	42.90%	92.70%	11.05	CDS	pk	c.[278A>C]+[278A>A]	H93H, H93P
2R	91-r	NT_033778	3,113,834	3,096,863	SNP	C	T	Homo. Variant		Synonymous	80.00%	100.00%	30.35	CDS	pk	c.417C>T	H139H
2R	91-c	NT_033778	3,125,636	3,108,608	SNP	T	C	Homo. Variant		Synonymous	100.00%	100.00%	60	CDS	pk	c.1176T>C	Y392Y
2R	91-r	NT_033778	3,125,636	3,108,608	SNP	T	C	Homo. Variant		Synonymous	100.00%	100.00%	60	CDS	pk	c.1176T>C	Y392Y
2R	91-c	NT_033778	3,125,771	3,108,743	SNP	C	G	Homo. Variant		Synonymous	100.00%	100.00%	60	CDS	pk	c.1311C>G	T437T
2R	91-r	NT_033778	3,125,771	3,108,743	SNP	C	G	Homo. Variant		Synonymous	100.00%	100.00%	60	CDS	pk	c.1311C>G	T437T
2R	91-c	NT_033778	3,125,795	3,108,767	SNP	T	G	Homo. Variant		Synonymous	100.00%	100.00%	60	CDS	pk	c.1335T>G	T445T
2R	91-r	NT_033778	3,125,795	3,108,767	SNP	T	G	Homo. Variant		Synonymous	100.00%	100.00%	60	CDS	pk	c.1335T>G	T445T
2R	91-c	NT_033778	3,125,810	3,108,782	SNP	T	G	Homo. Variant		Synonymous	100.00%	100.00%	60	CDS	pk	c.1350T>G	L450L
2R	91-r	NT_033778	3,125,810	3,108,782	SNP	T	G	Homo. Variant		Synonymous	100.00%	100.00%	60	CDS	pk	c.1350T>G	L450L
2R	91-c	NT_033778	3,126,134	3,109,106	SNP	C	G	Homo. Variant		Synonymous	100.00%	100.00%	60	CDS	pk	c.1674C>G	S558S
2R	91-r	NT_033778	3,126,392	3,109,364	SNP	G	A	Homo. Variant		Synonymous	100.00%	100.00%	60	CDS	pk	c.1932G>A	Q644Q
2R	91-c	NT_033778	3,126,409	3,109,381	SNP	A	G	Homo. Variant		Non Synonymous	92.90%	100.00%	60	CDS	pk	c.1949A>G	N650S
2R	91-c	NT_033778	3,126,674	3,109,646	SNP	C	A	Homo. Variant		Synonymous	100.00%	100.00%	60	CDS	pk	c.2214C>A	P738P
2R	91-r	NT_033778	3,126,674	3,109,646	SNP	C	A	Homo. Variant		Synonymous	75.00%	100.00%	25.18	CDS	pk	c.2214C>A	P738P
2R	91-r	NT_033778	3,138,764	3,121,728	SNP	G	A	Homo. Variant		Synonymous	100.00%	100.00%	60	CDS	Or43a	c.495G>A	P165P
2R	91-r	NT_033778	3,138,767	3,121,731	SNP	T	C	Homo. Variant		Synonymous	100.00%	100.00%	60	CDS	Or43a	c.492T>C	S164S
2R	91-c	NT_033778	3,138,799	3,121,763	SNP	A	C	Homo. Variant		Non Synonymous	100.00%	100.00%	60	CDS	Or43a	c.460A>C	L154V
2R	91-r	NT_033778	3,138,799	3,121,763	SNP	A	C	Homo. Variant		Non Synonymous	100.00%	100.00%	60	CDS	Or43a	c.460A>C	L154V
2R	91-r	NT_033778	3,139,173	3,122,137	SNP	G	A	Homo. Variant		Synonymous	100.00%	100.00%	60	CDS	Or43a	c.261G>A	F87F
2R	91-r	NT_033778	3,148,472	3,131,425	SNP	T	C	Homo. Variant		Non Synonymous	100.00%	100.00%	60	CDS	Ady43A	c.832T>C	T278A
2R	91-r	NT_033778	3,148,755	3,131,708	SNP	C	G	Homo. Variant		Synonymous	100.00%	100.00%	60	CDS	Ady43A	c.549C>G	P183P
2R	91-r	NT_033778	3,154,162	3,137,111	SNP	G	A	Homo. Variant		Synonymous	100.00%	100.00%	60	CDS	Gadd45	c.186G>A	S62S
2R	91-r	NT_033778	3,163,751	3,146,691	SNP	G	A	Homo. Variant		Synonymous	100.00%	100.00%	60	CDS	CG1850	c.1953G>A	A651A
2R	91-c	NT_033778	3,163,787	3,146,727	SNP	T	A	Homo. Variant		Synonymous	100.00%	100.00%	60	CDS	CG1850	c.1917T>A	T639T
2R	91-r	NT_033778	3,164,399	3,147,339	SNP	T	G	Homo. Variant		Synonymous	100.00%	100.00%	60	CDS	CG1850	c.1305T>G	L435L
2R	91-r	NT_033778	3,164,519	3,147,459	SNP	G	T	Homo. Variant		Synonymous	100.00%	100.00%	60	CDS	CG1850	c.1185G>T	P395P
2R	91-r	NT_033778	3,164,562	3,147,502	SNP	T	C	Homo. Variant		Non Synonymous	100.00%	100.00%	60	CDS	CG1850	c.1142T>C	N381S
2R	91-r	NT_033778	3,164,624	3,147,564	SNP	A	G	Homo. Variant		Synonymous	100.00%	100.00%	60	CDS	CG1850	c.1080A>G	P360P
2R	91-r	NT_033778	3,165,443	3,148,383	SNP	T	C	Homo. Variant		Synonymous	100.00%	100.00%	60	CDS	CG1850	c.261T>C	Q87Q
2R	91-c	NT_033778	3,178,242	3,161,128	SNP	A	G	Homo. Variant		Synonymous	100.00%	100.00%	60	CDS	Br140	c.3942A>G	R1314R
2R	91-c	NT_033778	3,178,324	3,161,210	SNP	G	A	Homo. Variant		Non Synonymous	90.90%	100.00%	60	CDS	Br140	c.3860G>A	A1287V
2R	91-c	NT_033778	3,178,419	3,161,305	SNP	G	A	Homo. Variant		Synonymous	100.00%	100.00%	60	CDS	Br140	c.3765G>A	P1255P
2R	91-c	NT_033778	3,178,681	3,161,567	SNP	C	T	Homo. Variant		Non Synonymous	100.00%	100.00%	60	CDS	Br140	c.3503C>T	S1168N
2R	91-r	NT_033778	3,179,211	3,162,097	SNP	C	A	Homo. Variant		Synonymous	100.00%	100.00%	60	CDS	Br140	c.2973C>A	A991A
2R	91-r	NT_033778	3,179,223	3,162,109	SNP	C	G	Homo. Variant		Synonymous	100.00%	100.00%	60	CDS	Br140	c.2961C>G	G987G
2R	91-r	NT_033778	3,179,231	3,162,117	SNP	T	A	Homo. Variant		Non Synonymous	100.00%	100.00%	60	CDS	Br140	c.2953T>A	I985L
2R	91-c	NT_033778	3,180,099	3,162,985	SNP	C	T	Homo. Variant		Synonymous	100.00%	100.00%	60	CDS	Br140	c.2337C>T	K779K
2R	91-c	NT_033778	3,180,249	3,163,135	SNP	T	C	Homo. Variant		Synonymous	100.00%	100.00%	60	CDS	Br140	c.2187T>C	Q729Q
2R	91-c	NT_033778	3,184,018	3,166,904	SNP	T	C	Homo. Variant		Synonymous	100.00%	100.00%	60	CDS	Incenp	c.543T>C	F181F
2R	91-c	NT_033778	3,184,073	3,166,959	SNP	C	T	Homo. Variant		Synonymous	100.00%	100.00%	60	CDS	Incenp	c.598C>T	L200L
2R	91-c	NT_033778	3,184,076	3,166,962	SNP	G	A	Homo. Variant		Non Synonymous	100.00%	100.00%	60	CDS	Incenp	c.601G>A	E201K
2R	91-c	NT_033778	3,184,647	3,167,533	SNP	A	G	Homo. Variant		Non Synonymous	100.00%	100.00%	60	CDS	Incenp	c.1172A>G	N391S
2R	91-r	NT_033778	3,184,735	3,167,621	SNP	C	T	Homo. Variant		Synonymous	100.00%	100.00%	60	CDS	Incenp	c.1260C>T	L420L
2R	91-c	NT_033778	3,185,531	3,168,416	SNP	G	C	Homo. Variant		Synonymous	100.00%	100.00%	60	CDS	Incenp	c.1848G>C	L616L
2R	91-c	NT_033778	3,185,572	3,168,457	SNP	A	G	Homo. Variant		Non Synonymous	100.00%	100.00%	60	CDS	Incenp	c.1889A>G	K630R
2R	91-c	NT_033778	3,185,583	3,168,468	SNP	T	C	Homo. Variant		Non Synonymous	100.00%	100.00%	60	CDS	Incenp	c.1900T>C	F634L
2R	91-c	NT_033778	3,186,008	3,168,893	SNP	A	G	Homo. Variant		Synonymous	88.90%	100.00%	60	CDS	Incenp	c.2169A>G	L723L
2R	91-c	NT_033778	3,199,950	3,182,832	SNP	T	A	Homo. Variant		Non Synonymous	94.40%	100.00%	60	CDS	pwn	c.20T>A	V7D
2R	91-r	NT_033778	3,199,950	3,182,832	SNP	T	A	Homo. Variant		Non Synonymous	100.00%	100.00%	60	CDS	pwn	c.20T>A	V7D
2R	91-c	NT_033778	3,200,507	3,183,387	SNP	A	G	Homo. Variant		Synonymous	100.00%	100.00%	60	CDS	pwn	c.69A>G	S23S
2R	91-r	NT_033778	3,200,507	3,183,387	SNP	A	G	Homo. Variant		Synonymous	100.00%	100.00%	60	CDS	pwn	c.69A>G	S23S
2R	91-c	NT_033778	3,200,696	3,183,576	SNP	T	C	Homo. Variant		Synonymous	100.00%	100.00%	60	CDS	pwn	c.258T>C	D86D
2R	91-r	NT_033778	3,200,696	3,183,576	SNP	T	C	Homo. Variant		Synonymous	100.00%	100.00%	60	CDS	pwn	c.258T>C	D86D
2R	91-r	NT_033778	3,200,699	3,183,579	SNP	G	A	Homo. Variant		Synonymous	100.00%	100.00%	60	CDS	pwn	c.261G>A	V87V
2R	91-c	NT_033778	3,200,948	3,183,828	SNP	T	G	Homo. Variant		Synonymous	100.00%	100.00%	60	CDS	pwn	c.510T>G	A170A
2R	91-r	NT_033778	3,200,948	3,183,828	SNP	T	G	Homo. Variant		Synonymous	100.00%	100.00%	60	CDS	pwn	c.510T>G	A170A
2R	91-c	NT_033778	3,201,047	3,183,927	SNP	C	T	Homo. Variant		Synonymous	91.70%	100.00%	60	CDS	pwn	c.609C>T	G203G
2R	91-r	NT_033778	3,201,047	3,183,927	SNP	C	T	Homo. Variant		Synonymous	100.00%	100.00%	60	CDS	pwn	c.609C>T	G203G
2R	91-c	NT_033778	3,202,038	3,184,917	SNP	A	T	Homo. Variant		Synonymous	100.00%	100.00%	60	CDS	pwn	c.1599A>T	T533T
2R	91-c	NT_033778	3,202,042	3,184,921	SNP	T	C	Homo. Variant		Non Synonymous	100.00%	100.00%	60	CDS	pwn	c.1603T>C	S535P
2R	91-c	NT_033778	3,202,044	3,184,923	SNP	A	G	Homo. Variant		Synonymous	80.00%	100.00%	12.01	CDS	pwn	c.1605A>G	S535S
2R	91-c	NT_033778	3,202,517	3,185,394	SNP	T	G	Homo. Variant		Synonymous	100.00%	100.00%	60	CDS	pwn	c.2076T>G	L692L
2R	91-r	NT_033778	3,202,517	3,185,394	SNP	T	G	Homo. Variant		Synonymous	100.00%	100.00%	60	CDS	pwn	c.2076T>G	L692L
2R	91-c	NT_033778	3,203,525	3,186,402	SNP	G	A	Homo. Variant		Synonymous	92.90%	100.00%	60	CDS	pwn	c.2838G>A	R946R
2R	91-r	NT_033778	3,203,525	3,186,402	SNP	G	A	Homo. Variant		Synonymous	100.00%	100.00%	60	CDS	pwn	c.2838G>A	R946R
2R	91-c	NT_033778	3,203,696	3,186,573	SNP	C	T	Homo. Variant		Synonymous	100.00%	100.00%	60	CDS	pwn	c.3009C>T	R1003R
2R	91-r	NT_033778	3,203,696	3,186,573	SNP	C	T	Homo. Variant		Synonymous	100.00%	100.00%	60	CDS	pwn	c.3009C>T	R1003R
2R	91-c	NT_033778	3,204,547	3,187,424	SNP	T	G	Homo. Variant		Synonymous	100.00%	100.00%	60	CDS	pwn	c.3594T>G	L1198L
2R	91-r	NT_033778	3,204,547	3,187,424	SNP	T	G	Homo. Variant		Synonymous	100.00%	100.00%	60	CDS	pwn	c.3594T>G	L1198L
2R	91-c	NT_033778	3,204,617	3,187,494	SNP	T	C	Homo. Variant		Synonymous	100.00%	100.00%	60	CDS	pwn	c.3664T>C	L1222L
2R	91-r	NT_033778	3,204,617	3,187,494	SNP	T	C	Homo. Variant		Synonymous	91.70%	100.00%	60	CDS	pwn	c.3664T>C	L1222L
2R	91-r	NT_033778	3,205,024	3,187,901	SNP	G	A	Homo. Variant		Non Synonymous	100.00%	100.00%	60	CDS	pwn	c.3918G>A	M1306I
2R	91-r	NT_033778	3,227,320	3,210,192	SNP	G	C	Homo. Variant		Synonymous	100.00%	100.00%	60	CDS	Dscam	c.5832G>C	P1944P
2R	91-r	NT_033778	3,227,416	3,210,288	SNP	A	G	Homo. Variant		Synonymous	100.00%	100.00%	60	CDS	Dscam	c.5793A>G	R1931R
2R	91-r	NT_033778	3,227,575	3,210,447	SNP	G	A	Homo. Variant		Synonymous	100.00%	100.00%	60	CDS	Dscam	c.5634G>A	R1878R
2R	91-r	NT_033778	3,230,804	3,213,670	SNP	T	C	Homo. Variant		Synonymous	100.00%	100.00%	60	CDS	Dscam	c.4989T>C	Q1663Q
2R	91-r	NT_033778	3,230,837	3,213,703	SNP	A	G	Homo. Variant		Synonymous	100.00%	100.00%	60	CDS	Dscam	c.4956A>G	S1652S
2R	91-c	NT_033778	3,235,785	3,218,647	SNP	T	C	Homo. Variant		Synonymous	100.00%	100.00%	60	CDS	Dscam	c.3330T>C	K1110K
2R	91-r	NT_033778	3,235,785	3,218,647	SNP	T	C	Homo. Variant		Synonymous	100.00%	100.00%	60	CDS	Dscam	c.3330T>C	K1110K
2R	91-c	NT_033778	3,239,178	3,222,038	SNP	C	T	Homo. Variant		Synonymous	100.00%	100.00%	60	CDS	Dscam	c.1992C>T	L664L
2R	91-c	NT_033778	3,243,515	3,226,375	SNP	T	C	Homo. Variant		Synonymous	100.00%	100.00%	60	CDS	Dscam	c.1908T>C	S636S
2R	91-r	NT_033778	3,243,515	3,226,375	SNP	T	C	Homo. Variant		Synonymous	100.00%	100.00%	60	CDS	Dscam	c.1908T>C	S636S
2R	91-c	NT_033778	3,244,065	3,226,925	SNP	A	G	Homo. Variant		Non Synonymous	100.00%	100.00%	60	CDS	Dscam	c.2120A>G	F707S
2R	91-r	NT_033778	3,244,065	3,226,925	SNP	A	G	Homo. Variant		Non Synonymous	100.00%	100.00%	60	CDS	Dscam	c.2120A>G	F707S
2R	91-c	NT_033778	3,244,076	3,226,936	SNP	A	T	Homo. Variant		Synonymous	100.00%	100.00%	60	CDS	Dscam	c.2109A>T	V703V
2R	91-r	NT_033778	3,244,076	3,226,936	SNP	A	T	Homo. Variant		Synonymous	100.00%	100.00%	60	CDS	Dscam	c.2109A>T	V703V
2R	91-c	NT_033778	3,244,089	3,226,949	SNP	C	T	Homo. Variant		Non Synonymous	100.00%	100.00%	60	CDS	Dscam	c.2096C>T	R699H
2R	91-r	NT_033778	3,244,089	3,226,949	SNP	C	T	Homo. Variant		Non Synonymous	100.00%	100.00%	60	CDS	Dscam	c.2096C>T	R699H
2R	91-c	NT_033778	3,244,109	3,226,969	SNP	A	G	Homo. Variant		Synonymous	100.00%	100.00%	60	CDS	Dscam	c.2076A>G	Y692Y
2R	91-r	NT_033778	3,244,109	3,226,969	SNP	A	G	Homo. Variant		Synonymous	100.00%	100.00%	60	CDS	Dscam	c.2076A>G	Y692Y
2R	91-c	NT_033778	3,244,280	3,227,140	SNP	A	G	Homo. Variant		Synonymous	100.00%	100.00%	60	CDS	Dscam	c.1905A>G	D635D
2R	91-c	NT_033778	3,245,059	3,227,919	SNP	G	A	Homo. Variant		Synonymous	100.00%	100.00%	60	CDS	Dscam	c.1878G>A	F626F
2R	91-r	NT_033778	3,245,059	3,227,919	SNP	G	A	Homo. Variant		Synonymous	100.00%	100.00%	60	CDS	Dscam	c.1878G>A	F626F
2R	91-c	NT_033778	3,245,200	3,228,060	SNP	C	A	Homo. Variant		Synonymous	93.30%	100.00%	51.37	CDS	Dscam	c.2127C>A	L709L
2R	91-r	NT_033778	3,245,200	3,228,060	SNP	C	A	Homo. Variant		Synonymous	100.00%	100.00%	60	CDS	Dscam	c.2127C>A	L709L
2R	91-c	NT_033778	3,245,611	3,228,471	SNP	A	T	Homo. Variant		Non Synonymous	95.80%	100.00%	60	CDS	Dscam	c.2116A>T	S706T
2R	91-c	NT_033778	3,245,876	3,228,736	SNP	C	T	Homo. Variant	Splice in CDS	Synonymous	100.00%	100.00%	60	CDS	Dscam	c.1851C>T	V617V
2R	91-c	NT_033778	3,246,765	3,229,625	SNP	C	T	Homo. Variant		Synonymous	100.00%	100.00%	60	CDS	Dscam	c.2130C>T	A710A
2R	91-c	NT_033778	3,246,960	3,229,820	SNP	G	T	Homo. Variant		Synonymous	100.00%	100.00%	60	CDS	Dscam	c.1935G>T	T645T
2R	91-c	NT_033778	3,247,526	3,230,384	SNP	G	A	Homo. Variant		Synonymous	100.00%	100.00%	60	CDS	Dscam	c.1852G>A	L618L
2R	91-r	NT_033778	3,247,526	3,230,384	SNP	G	A	Homo. Variant		Synonymous	100.00%	100.00%	60	CDS	Dscam	c.1852G>A	L618L
2R	91-c	NT_033778	3,248,262	3,231,120	SNP	T	A	Homo. Variant		Synonymous	100.00%	100.00%	60	CDS	Dscam	c.1857T>A	P619P
2R	91-c	NT_033778	3,249,185	3,232,043	SNP	A	G	Homo. Variant		Synonymous	100.00%	100.00%	60	CDS	Dscam	c.1890A>G	G630G
2R	91-c	NT_033778	3,249,542	3,232,400	SNP	C	A	Homo. Variant		Non Synonymous	100.00%	100.00%	60	CDS	Dscam	c.1909C>A	A637S
2R	91-c	NT_033778	3,249,543	3,232,401	SNP	C	A	Homo. Variant		Non Synonymous	100.00%	100.00%	60	CDS	Dscam	c.1908C>A	M636I
2R	91-r	NT_033778	3,249,850	3,232,708	SNP	C	A	Homo. Variant		Non Synonymous	100.00%	100.00%	60	CDS	Dscam	c.1995C>A	M665I
2R	91-c	NT_033778	3,250,957	3,233,815	SNP	C	T	Homo. Variant		Non Synonymous	100.00%	100.00%	60	CDS	Dscam	c.2105C>T	S702N
2R	91-r	NT_033778	3,250,957	3,233,815	SNP	C	T	Homo. Variant		Non Synonymous	100.00%	100.00%	60	CDS	Dscam	c.2105C>T	S702N
2R	91-c	NT_033778	3,251,040	3,233,898	SNP	T	C	Homo. Variant		Synonymous	100.00%	100.00%	60	CDS	Dscam	c.2022T>C	R674R
2R	91-r	NT_033778	3,251,040	3,233,898	SNP	T	C	Homo. Variant		Synonymous	100.00%	100.00%	60	CDS	Dscam	c.2022T>C	R674R
2R	91-c	NT_033778	3,254,067	3,236,925	SNP	C	T	Homo. Variant		Non Synonymous	100.00%	100.00%	60	CDS	Dscam	c.821C>T	G274E
2R	91-c	NT_033778	3,255,821	3,238,679	SNP	T	C	Homo. Variant	Splice in CDS	Non Synonymous	100.00%	100.00%	60	CDS	Dscam	c.842T>C	K281R
2R	91-r	NT_033778	3,255,821	3,238,679	SNP	T	C	Homo. Variant	Splice in CDS	Non Synonymous	100.00%	100.00%	60	CDS	Dscam	c.842T>C	K281R
2R	91-c	NT_033778	3,255,872	3,238,730	SNP	C	A	Homo. Variant		Non Synonymous	100.00%	100.00%	60	CDS	Dscam	c.791C>A	S264I
2R	91-r	NT_033778	3,255,872	3,238,730	SNP	C	A	Homo. Variant		Non Synonymous	100.00%	100.00%	60	CDS	Dscam	c.791C>A	S264I
2R	91-c	NT_033778	3,255,874	3,238,732	SNP	T	A	Homo. Variant		Non Synonymous	100.00%	100.00%	60	CDS	Dscam	c.789T>A	K263N
2R	91-r	NT_033778	3,255,874	3,238,732	SNP	T	A	Homo. Variant		Non Synonymous	100.00%	100.00%	60	CDS	Dscam	c.789T>A	K263N
2R	91-r	NT_033778	3,256,565	3,239,423	SNP	A	G	Homo. Variant		Synonymous	100.00%	100.00%	60	CDS	Dscam	c.840A>G	I280I
2R	91-r	NT_033778	3,256,598	3,239,456	SNP	C	G	Homo. Variant		Synonymous	95.70%	100.00%	60	CDS	Dscam	c.807C>G	L269L
2R	91-c	NT_033778	3,256,664	3,239,522	SNP	T	G	Homo. Variant		Synonymous	100.00%	100.00%	60	CDS	Dscam	c.741T>G	P247P
2R	91-r	NT_033778	3,256,664	3,239,522	SNP	T	G	Homo. Variant		Synonymous	100.00%	100.00%	60	CDS	Dscam	c.741T>G	P247P
2R	91-r	NT_033778	3,257,996	3,240,854	SNP	A	G	Homo. Variant		Synonymous	100.00%	100.00%	60	CDS	Dscam	c.735A>G	S245S
2R	91-c	NT_033778	3,258,275	3,241,133	SNP	T	C	Homo. Variant		Synonymous	100.00%	100.00%	60	CDS	Dscam	c.783T>C	R261R
2R	91-r	NT_033778	3,258,275	3,241,133	SNP	T	C	Homo. Variant		Synonymous	100.00%	100.00%	60	CDS	Dscam	c.783T>C	R261R
2R	91-r	NT_033778	3,260,051	3,242,909	SNP	A	G	Homo. Variant		Synonymous	100.00%	100.00%	60	CDS	Dscam	c.729A>G	G243G
2R	91-r	NT_033778	3,260,974	3,243,832	SNP	G	A	Homo. Variant		Non Synonymous	100.00%	100.00%	60	CDS	Dscam	c.832G>A	P278S
2R	91-r	NT_033778	3,261,498	3,244,356	SNP	C	A	Homo. Variant		Non Synonymous	100.00%	100.00%	60	CDS	Dscam	c.745C>A	A249S
2R	91-r	NT_033778	3,262,096	3,244,954	SNP	T	A	Homo. Variant		Non Synonymous	100.00%	100.00%	60	CDS	Dscam	c.802T>A	S268C
2R	91-r	NT_033778	3,262,866	3,245,723	SNP	G	A	Homo. Variant		Synonymous	100.00%	100.00%	60	CDS	Dscam	c.840G>A	N280N
2R	91-r	NT_033778	3,262,938	3,245,795	SNP	T	A	Homo. Variant		Synonymous	100.00%	100.00%	60	CDS	Dscam	c.768T>A	R256R
2R	91-c	NT_033778	3,263,299	3,246,156	SNP	T	C	Homo. Variant		Synonymous	100.00%	100.00%	60	CDS	Dscam	c.795T>C	G265G
2R	91-r	NT_033778	3,263,562	3,246,419	SNP	G	A	Homo. Variant		Synonymous	100.00%	100.00%	60	CDS	Dscam	c.735G>A	V245V
2R	91-c	NT_033778	3,263,577	3,246,434	SNP	T	C	Homo. Variant	Splice in CDS	Synonymous	100.00%	100.00%	60	CDS	Dscam	c.720T>C	E240E
2R	91-r	NT_033778	3,263,690	3,246,547	SNP	T	C	Homo. Variant		Synonymous	100.00%	100.00%	60	CDS	Dscam	c.816T>C	V272V
2R	91-c	NT_033778	3,265,034	3,247,891	SNP	A	G	Homo. Variant		Synonymous	100.00%	100.00%	60	CDS	Dscam	c.747A>G	L249L
2R	91-c	NT_033778	3,266,505	3,249,362	SNP	G	A	Homo. Variant		Synonymous	100.00%	100.00%	60	CDS	Dscam	c.588G>A	Y196Y
2R	91-r	NT_033778	3,266,505	3,249,362	SNP	G	A	Homo. Variant		Synonymous	100.00%	100.00%	60	CDS	Dscam	c.588G>A	Y196Y
2R	91-c	NT_033778	3,273,144	3,255,999	SNP	T	G	Homo. Variant		Synonymous	85.70%	100.00%	60	CDS	Dscam	c.300T>G	P100P
2R	91-c	NT_033778	3,288,985	3,271,824	SNP	T	C	Homo. Variant		Synonymous	100.00%	100.00%	60	CDS	cos	c.2484T>C	Q828Q
2R	91-c	NT_033778	3,289,049	3,271,888	SNP	G	A	Homo. Variant		Non Synonymous	100.00%	100.00%	60	CDS	cos	c.2420G>A	A807V
2R	91-c	NT_033778	3,289,097	3,271,936	SNP	T	A	Homo. Variant		Non Synonymous	100.00%	100.00%	60	CDS	cos	c.2372T>A	K791M
2R	91-c	NT_033778	3,289,447	3,272,286	SNP	C	T	Homo. Variant		Synonymous	100.00%	100.00%	60	CDS	cos	c.2022C>T	K674K
2R	91-c	NT_033778	3,290,271	3,273,110	SNP	T	C	Homo. Variant		Synonymous	100.00%	100.00%	60	CDS	cos	c.1317T>C	A439A
2R	91-c	NT_033778	3,290,670	3,273,509	SNP	T	G	Homo. Variant		Synonymous	100.00%	100.00%	60	CDS	cos	c.918T>G	G306G
2R	91-r	NT_033778	3,290,670	3,273,509	SNP	T	G	Homo. Variant		Synonymous	100.00%	100.00%	60	CDS	cos	c.918T>G	G306G
2R	91-c	NT_033778	3,291,241	3,274,080	SNP	C	A	Homo. Variant		Synonymous	100.00%	100.00%	60	CDS	cos	c.405C>A	T135T
2R	91-c	NT_033778	3,291,538	3,274,377	SNP	C	A	Homo. Variant		Synonymous	100.00%	100.00%	60	CDS	cos	c.108C>A	V36V
2R	91-c	NT_033778	3,291,541	3,274,380	SNP	C	T	Homo. Variant		Synonymous	100.00%	100.00%	60	CDS	cos	c.105C>T	A35A
2R	91-c	NT_033778	3,292,539	3,275,377	SNP	T	A	Homo. Variant		Synonymous	100.00%	100.00%	60	CDS	CG11107	c.291T>A	T97T
2R	91-r	NT_033778	3,293,382	3,276,220	SNP	C	T	Homo. Variant		Synonymous	100.00%	100.00%	60	CDS	CG11107	c.855C>T	I285I
2R	91-c	NT_033778	3,293,945	3,276,783	SNP	C	T	Homo. Variant		Synonymous	100.00%	100.00%	60	CDS	CG11107	c.1353C>T	G451G
2R	91-c	NT_033778	3,294,110	3,276,948	SNP	A	G	Homo. Variant		Synonymous	100.00%	100.00%	60	CDS	CG11107	c.1518A>G	K506K
2R	91-c	NT_033778	3,294,785	3,277,623	SNP	T	A	Homo. Variant		Synonymous	100.00%	100.00%	60	CDS	CG11107	c.1626T>A	A542A
2R	91-r	NT_033778	3,296,462	3,279,300	SNP	A	T	Homo. Variant		Non Synonymous	100.00%	100.00%	60	CDS	Gr43a	c.695A>T	V232E
2R	91-c	NT_033778	3,296,638	3,279,476	SNP	T	A	Homo. Variant		Non Synonymous	100.00%	100.00%	60	CDS	Gr43a	c.574T>A	I192F
2R	91-r	NT_033778	3,296,638	3,279,476	SNP	T	A	Homo. Variant		Non Synonymous	100.00%	100.00%	60	CDS	Gr43a	c.574T>A	I192F
2R	91-c	NT_033778	3,296,881	3,279,719	SNP	T	G	Homo. Variant		Non Synonymous	100.00%	100.00%	60	CDS	Gr43a	c.433T>G	I145L
2R	91-r	NT_033778	3,296,881	3,279,719	SNP	T	G	Homo. Variant		Non Synonymous	100.00%	100.00%	60	CDS	Gr43a	c.433T>G	I145L
2R	91-c	NT_033778	3,296,893	3,279,731	SNP	G	C	Homo. Variant		Non Synonymous	100.00%	100.00%	60	CDS	Gr43a	c.421G>C	L141V
2R	91-c	NT_033778	3,297,676	3,280,512	SNP	G	A	Homo. Variant		Non Synonymous	100.00%	100.00%	60	CDS	Gr43a	c.143G>A	T48M
2R	91-c	NT_033778	3,297,717	3,280,553	SNP	A	G	Homo. Variant		Synonymous	100.00%	100.00%	60	CDS	Gr43a	c.102A>G	I34I
2R	91-r	NT_033778	3,297,717	3,280,553	SNP	A	G	Homo. Variant		Synonymous	100.00%	100.00%	60	CDS	Gr43a	c.102A>G	I34I
2R	91-r	NT_033778	3,298,573	3,281,409	SNP	T	A	Homo. Variant		Synonymous	100.00%	100.00%	60	CDS	CG1707	c.354T>A	P118P
2R	91-c	NT_033778	3,304,401	3,287,232	SNP	C	T	Homo. Variant		Non Synonymous	100.00%	100.00%	60	CDS	Eaf	c.448C>T	A150T
2R	91-c	NT_033778	3,304,410	3,287,241	SNP	C	G	Homo. Variant		Non Synonymous	100.00%	100.00%	60	CDS	Eaf	c.439C>G	A147P
2R	91-c	NT_033778	3,304,420	3,287,251	SNP	C	T	Homo. Variant		Synonymous	100.00%	100.00%	60	CDS	Eaf	c.429C>T	A143A
2R	91-c	NT_033778	3,305,580	3,288,411	SNP	A	C	Homo. Variant		Non Synonymous	100.00%	100.00%	60	CDS	CG11112	c.56A>C	Q19P
2R	91-c	NT_033778	3,305,753	3,288,584	SNP	G	C	Homo. Variant		Non Synonymous	100.00%	100.00%	60	CDS	CG11112	c.229G>C	E77Q
2R	91-c	NT_033778	3,306,063	3,288,894	SNP	G	A	Homo. Variant		Non Synonymous	100.00%	100.00%	60	CDS	CG11112	c.539G>A	G180D
2R	91-c	NT_033778	3,306,685	3,289,515	SNP	C	T	Homo. Variant		Synonymous	100.00%	100.00%	60	CDS	CG11113	c.90C>T	S30S
2R	91-r	NT_033778	3,306,850	3,289,680	SNP	C	G	Homo. Variant		Synonymous	100.00%	100.00%	60	CDS	CG11113	c.255C>G	T85T
2R	91-c	NT_033778	3,313,860	3,296,688	SNP	G	C	Homo. Variant		Non Synonymous	100.00%	100.00%	60	CDS	CG1701	c.115G>C	L39V
2R	91-c	NT_033778	3,329,257	3,312,080	SNP	G	C	Homo. Variant		Non Synonymous	100.00%	100.00%	60	CDS	so	c.245G>C	G82A
2R	91-c	NT_033778	3,329,615	3,312,438	SNP	A	G	Homo. Variant		Synonymous	100.00%	100.00%	60	CDS	so	c.468A>G	Q156Q
2R	91-r	NT_033778	3,332,696	3,315,518	SNP	G	T	Homo. Variant		Synonymous	100.00%	100.00%	60	CDS	CG11145	c.426G>T	I142I
2R	91-c	NT_033778	3,332,731	3,315,553	SNP	G	A	Homo. Variant		Nonsense	100.00%	100.00%	60	CDS	CG11145	c.391G>A	Q131.
2R	91-c	NT_033778	3,332,877	3,315,699	SNP	C	A	Homo. Variant		Non Synonymous	100.00%	100.00%	60	CDS	CG11145	c.304C>A	A102S
2R	91-c	NT_033778	3,332,887	3,315,709	SNP	C	A	Homo. Variant		Synonymous	95.20%	100.00%	60	CDS	CG11145	c.294C>A	L98L
2R	91-c	NT_033778	3,338,675	3,321,487	SNP	C	T	Homo. Variant		Synonymous	100.00%	100.00%	60	CDS	so	c.1101C>T	G367G
2R	91-r	NT_033778	3,338,675	3,321,487	SNP	C	T	Homo. Variant		Synonymous	100.00%	100.00%	60	CDS	so	c.1101C>T	G367G
2R	91-r	NT_033778	3,345,519	3,328,317	SNP	C	T	Homo. Variant		Non Synonymous	100.00%	100.00%	60	CDS	CG11123	c.34C>T	P12S
2R	91-r	NT_033778	3,345,825	3,328,623	SNP	A	G	Homo. Variant		Synonymous	100.00%	100.00%	60	CDS	CG11123	c.282A>G	L94L
2R	91-r	NT_033778	3,345,886	3,328,684	SNP	C	A	Homo. Variant		Synonymous	100.00%	100.00%	60	CDS	CG11123	c.343C>A	R115R
2R	91-r	NT_033778	3,346,371	3,329,169	SNP	G	A	Homo. Variant		Synonymous	100.00%	100.00%	60	CDS	CG11123	c.828G>A	L276L
2R	91-r	NT_033778	3,347,060	3,329,858	SNP	C	T	Homo. Variant		Non Synonymous	85.70%	100.00%	12.29	CDS	CG11123	c.1517C>T	T506I
2R	91-r	NT_033778	3,347,196	3,329,994	SNP	C	T	Homo. Variant		Synonymous	100.00%	100.00%	60	CDS	CG11123	c.1653C>T	F551F
2R	91-r	NT_033778	3,347,805	3,330,603	SNP	T	C	Homo. Variant		Non Synonymous	100.00%	100.00%	60	CDS	sPLA2	c.25T>C	F9L
2R	91-r	NT_033778	3,347,900	3,330,698	SNP	T	C	Homo. Variant		Synonymous	100.00%	100.00%	60	CDS	sPLA2	c.120T>C	H40H
2R	91-r	NT_033778	3,347,969	3,330,767	SNP	G	C	Homo. Variant		Non Synonymous	100.00%	100.00%	60	CDS	sPLA2	c.189G>C	L63F
2R	91-r	NT_033778	3,348,405	3,331,203	SNP	C	G	Homo. Variant		Synonymous	100.00%	100.00%	60	CDS	sPLA2	c.558C>G	G186G
2R	91-r	NT_033778	3,349,940	3,332,738	SNP	G	A	Homo. Variant		Synonymous	100.00%	100.00%	60	CDS	kappaB-Ras	c.399G>A	A133A
2R	91-r	NT_033778	3,351,270	3,334,068	SNP	C	T	Homo. Variant		Synonymous	100.00%	100.00%	60	CDS	CG30502	c.906C>T	G302G
2R	91-c	NT_033778	3,352,680	3,335,477	SNP	A	G	Homo. Variant		Non Synonymous	100.00%	100.00%	60	CDS	CG11125	c.244A>G	I82V
2R	91-c	NT_033778	3,352,919	3,335,716	SNP	T	C	Homo. Variant		Synonymous	100.00%	100.00%	60	CDS	CG11125	c.483T>C	T161T
2R	91-c	NT_033778	3,353,302	3,336,099	SNP	A	G	Homo. Variant		Synonymous	100.00%	100.00%	60	CDS	CG11125	c.810A>G	S270S
2R	91-c	NT_033778	3,361,138	3,343,930	SNP	G	C	Homo. Variant		Synonymous	100.00%	100.00%	60	CDS	Inos	c.552G>C	P184P
2R	91-r	NT_033778	3,365,808	3,348,597	SNP	G	T	Homo. Variant		Synonymous	100.00%	100.00%	60	CDS	CG11141	c.1701G>T	T567T
2R	91-c	NT_033778	3,366,235	3,349,024	SNP	T	C	Homo. Variant		Synonymous	100.00%	100.00%	60	CDS	CG11141	c.1329T>C	E443E
2R	91-r	NT_033778	3,366,235	3,349,024	SNP	T	C	Homo. Variant		Synonymous	100.00%	100.00%	60	CDS	CG11141	c.1329T>C	E443E
2R	91-r	NT_033778	3,366,382	3,349,171	SNP	C	T	Homo. Variant		Synonymous	100.00%	100.00%	60	CDS	CG11141	c.1182C>T	K394K
2R	91-c	NT_033778	3,369,968	3,352,756	SNP	T	A	Homo. Variant		Synonymous	100.00%	100.00%	60	CDS	p47	c.1110T>A	S370S
2R	91-c	NT_033778	3,370,616	3,353,404	SNP	A	C	Homo. Variant		Non Synonymous	100.00%	100.00%	60	CDS	p47	c.626A>C	I209S
2R	91-r	NT_033778	3,370,616	3,353,404	SNP	A	C	Homo. Variant		Non Synonymous	100.00%	100.00%	60	CDS	p47	c.626A>C	I209S
2R	91-c	NT_033778	3,370,789	3,353,577	SNP	G	A	Homo. Variant		Synonymous	100.00%	100.00%	60	CDS	p47	c.453G>A	L151L
2R	91-c	NT_033778	3,371,006	3,353,794	SNP	G	T	Homo. Variant		Synonymous	100.00%	100.00%	60	CDS	p47	c.291G>T	A97A
2R	91-c	NT_033778	3,380,192	3,362,975	SNP	G	T	Homo. Variant		Non Synonymous	100.00%	100.00%	60	CDS	Aldh-III	c.25G>T	H9N
2R	91-c	NT_033778	3,389,109	3,371,871	SNP	G	A	Homo. Variant		Synonymous	100.00%	100.00%	60	CDS	wech	c.1671G>A	C557C
2R	91-c	NT_033778	3,389,631	3,372,393	SNP	A	G	Homo. Variant		Synonymous	100.00%	100.00%	60	CDS	wech	c.1149A>G	D383D
2R	91-r	NT_033778	3,390,011	3,372,773	SNP	A	G	Homo. Variant		Synonymous	100.00%	100.00%	60	CDS	wech	c.769A>G	L257L
2R	91-r	NT_033778	3,396,044	3,378,800	SNP	C	T	Homo. Variant		Synonymous	100.00%	100.00%	60	CDS	CG1621	c.831C>T	L277L
2R	91-c	NT_033778	3,399,308	3,382,063	SNP	C	T	Homo. Variant		Synonymous	100.00%	100.00%	60	CDS	CG1620	c.1572C>T	L524L
2R	91-r	NT_033778	3,399,308	3,382,063	SNP	C	T	Homo. Variant		Synonymous	100.00%	100.00%	60	CDS	CG1620	c.1572C>T	L524L
2R	91-c	NT_033778	3,400,720	3,383,474	SNP	T	A	Homo. Variant		Non Synonymous	100.00%	100.00%	60	CDS	CG1620	c.293T>A	H98L
2R	91-r	NT_033778	3,400,903	3,383,657	SNP	C	T	Homo. Variant		Non Synonymous	100.00%	100.00%	60	CDS	CG1620	c.110C>T	R37Q
2R	91-c	NT_033778	3,401,915	3,384,669	SNP	A	G	Homo. Variant		Synonymous	100.00%	100.00%	60	CDS	dpa	c.2298A>G	L766L
2R	91-r	NT_033778	3,401,915	3,384,669	SNP	A	G	Homo. Variant		Synonymous	100.00%	100.00%	60	CDS	dpa	c.2298A>G	L766L
2R	91-c	NT_033778	3,401,963	3,384,717	SNP	A	C	Homo. Variant		Synonymous	100.00%	100.00%	60	CDS	dpa	c.2250A>C	R750R
2R	91-r	NT_033778	3,401,963	3,384,717	SNP	A	C	Homo. Variant		Synonymous	100.00%	100.00%	60	CDS	dpa	c.2250A>C	R750R
2R	91-c	NT_033778	3,403,098	3,385,852	SNP	A	T	Homo. Variant		Non Synonymous	100.00%	100.00%	60	CDS	dpa	c.1305A>T	D435E
2R	91-r	NT_033778	3,403,098	3,385,852	SNP	A	T	Homo. Variant		Non Synonymous	100.00%	100.00%	60	CDS	dpa	c.1305A>T	D435E
2R	91-r	NT_033778	3,403,617	3,386,371	SNP	T	C	Homo. Variant		Synonymous	100.00%	100.00%	60	CDS	dpa	c.786T>C	Q262Q
2R	91-r	NT_033778	3,403,644	3,386,398	SNP	A	T	Homo. Variant		Synonymous	100.00%	100.00%	60	CDS	dpa	c.759A>T	P253P
2R	91-r	NT_033778	3,403,866	3,386,620	SNP	A	G	Homo. Variant		Synonymous	100.00%	100.00%	60	CDS	dpa	c.537A>G	S179S
2R	91-r	NT_033778	3,404,329	3,387,083	SNP	G	A	Homo. Variant		Non Synonymous	100.00%	100.00%	60	CDS	dpa	c.133G>A	P45S
2R	91-c	NT_033778	3,407,171	3,389,924	SNP	G	A	Homo. Variant		Synonymous	94.70%	100.00%	60	CDS	didum	c.1401G>A	A467A
2R	91-c	NT_033778	3,407,232	3,389,984	SNP	T	C	Homo. Variant		Synonymous	100.00%	100.00%	60	CDS	didum	c.1461T>C	Y487Y
2R	91-r	NT_033778	3,407,232	3,389,984	SNP	T	C	Homo. Variant		Synonymous	100.00%	100.00%	60	CDS	didum	c.1461T>C	Y487Y
2R	91-c	NT_033778	3,407,742	3,390,494	SNP	C	T	Homo. Variant		Synonymous	100.00%	100.00%	60	CDS	didum	c.1854C>T	T618T
2R	91-c	NT_033778	3,408,768	3,391,519	SNP	G	T	Homo. Variant		Non Synonymous	100.00%	100.00%	60	CDS	didum	c.2217G>T	M739I
2R	91-r	NT_033778	3,409,320	3,392,071	SNP	C	G	Homo. Variant		Synonymous	100.00%	100.00%	60	CDS	didum	c.2769C>G	R923R
2R	91-c	NT_033778	3,409,948	3,392,699	SNP	C	G	Homo. Variant		Non Synonymous	100.00%	100.00%	60	CDS	didum	c.3338C>G	A1113G
2R	91-r	NT_033778	3,409,948	3,392,699	SNP	C	G	Homo. Variant		Non Synonymous	100.00%	100.00%	60	CDS	didum	c.3338C>G	A1113G
2R	91-r	NT_033778	3,410,043	3,392,794	SNP	T	C	Homo. Variant		Synonymous	100.00%	100.00%	60	CDS	didum	c.3433T>C	L1145L
2R	91-c	NT_033778	3,410,939	3,393,690	SNP	G	A	Homo. Variant		Synonymous	100.00%	100.00%	60	CDS	didum	c.3969G>A	K1323K
2R	91-r	NT_033778	3,411,068	3,393,819	SNP	A	G	Homo. Variant		Synonymous	100.00%	100.00%	60	CDS	didum	c.4098A>G	K1366K
2R	91-r	NT_033778	3,411,179	3,393,930	SNP	C	A	Homo. Variant		Synonymous	100.00%	100.00%	60	CDS	didum	c.4209C>A	G1403G
2R	91-r	NT_033778	3,411,627	3,394,378	SNP	C	T	Homo. Variant		Synonymous	100.00%	100.00%	60	CDS	didum	c.4530C>T	Y1510Y
2R	91-c	NT_033778	3,411,951	3,394,702	SNP	T	C	Homo. Variant		Synonymous	100.00%	100.00%	60	CDS	didum	c.4854T>C	F1618F
2R	91-r	NT_033778	3,411,951	3,394,702	SNP	T	C	Homo. Variant		Synonymous	100.00%	100.00%	60	CDS	didum	c.4854T>C	F1618F
2R	91-r	NT_033778	3,412,296	3,395,047	SNP	C	T	Homo. Variant		Non Synonymous	100.00%	100.00%	60	CDS	didum	c.5141C>T	S1714F
2R	91-c	NT_033778	3,413,459	3,396,210	SNP	C	T	Homo. Variant		Synonymous	97.10%	100.00%	60	CDS	CG12736	c.1287C>T	T429T
2R	91-c	NT_033778	3,413,717	3,396,468	SNP	G	T	Homo. Variant		Synonymous	100.00%	100.00%	60	CDS	CG12736	c.1083G>T	A361A
2R	91-r	NT_033778	3,413,717	3,396,468	SNP	G	T	Homo. Variant		Synonymous	100.00%	100.00%	60	CDS	CG12736	c.1083G>T	A361A
2R	91-c	NT_033778	3,413,777	3,396,528	SNP	T	C	Homo. Variant		Synonymous	100.00%	100.00%	60	CDS	CG12736	c.1023T>C	A341A
2R	91-c	NT_033778	3,413,861	3,396,612	SNP	A	G	Homo. Variant		Synonymous	91.70%	100.00%	60	CDS	CG12736	c.939A>G	P313P
2R	91-c	NT_033778	3,414,140	3,396,891	SNP	C	G	Homo. Variant		Synonymous	100.00%	100.00%	60	CDS	CG12736	c.660C>G	L220L
2R	91-c	NT_033778	3,415,547	3,398,298	SNP	C	T	Homo. Variant		Synonymous	100.00%	100.00%	60	CDS	az2	c.1781C>T	.594.
2R	91-c	NT_033778	3,415,636	3,398,387	SNP	A	C	Homo. Variant		Synonymous	100.00%	100.00%	60	CDS	az2	c.1692A>C	L564L
2R	91-r	NT_033778	3,415,636	3,398,387	SNP	A	C	Homo. Variant		Synonymous	100.00%	100.00%	60	CDS	az2	c.1692A>C	L564L
2R	91-r	NT_033778	3,415,952	3,398,703	SNP	T	A	Homo. Variant		Non Synonymous	100.00%	100.00%	60	CDS	az2	c.1376T>A	K459M
2R	91-c	NT_033778	3,415,990	3,398,741	SNP	T	G	Homo. Variant		Synonymous	100.00%	100.00%	60	CDS	az2	c.1338T>G	G446G
2R	91-r	NT_033778	3,415,990	3,398,741	SNP	T	G	Homo. Variant		Synonymous	100.00%	100.00%	60	CDS	az2	c.1338T>G	G446G
2R	91-c	NT_033778	3,416,047	3,398,798	SNP	A	T	Homo. Variant		Synonymous	100.00%	100.00%	60	CDS	az2	c.1281A>T	R427R
2R	91-r	NT_033778	3,416,047	3,398,798	SNP	A	T	Homo. Variant		Synonymous	100.00%	100.00%	60	CDS	az2	c.1281A>T	R427R
2R	91-c	NT_033778	3,416,285	3,399,036	SNP	C	G	Homo. Variant		Non Synonymous	100.00%	100.00%	60	CDS	az2	c.1043C>G	C348S
2R	91-c	NT_033778	3,416,617	3,399,368	SNP	A	T	Homo. Variant		Non Synonymous	100.00%	100.00%	60	CDS	az2	c.767A>T	V256D
2R	91-r	NT_033778	3,416,617	3,399,368	SNP	A	T	Homo. Variant		Non Synonymous	100.00%	100.00%	60	CDS	az2	c.767A>T	V256D
2R	91-r	NT_033778	3,416,890	3,399,641	SNP	G	T	Homo. Variant		Non Synonymous	100.00%	100.00%	60	CDS	az2	c.494G>T	T165K
2R	91-c	NT_033778	3,417,087	3,399,838	SNP	G	A	Homo. Variant		Synonymous	100.00%	100.00%	60	CDS	az2	c.363G>A	S121S
2R	91-c	NT_033778	3,417,218	3,399,969	SNP	T	C	Homo. Variant		Non Synonymous	100.00%	100.00%	60	CDS	az2	c.232T>C	I78V
2R	91-c	NT_033778	3,417,239	3,399,990	SNP	C	T	Homo. Variant		Non Synonymous	100.00%	100.00%	60	CDS	az2	c.211C>T	V71I
2R	91-c	NT_033778	3,419,228	3,401,978	SNP	T	C	Homo. Variant		Non Synonymous	100.00%	100.00%	60	CDS	CG1603	c.1615T>C	T539A
2R	91-r	NT_033778	3,419,228	3,401,978	SNP	T	C	Homo. Variant		Non Synonymous	100.00%	100.00%	60	CDS	CG1603	c.1615T>C	T539A
2R	91-c	NT_033778	3,419,546	3,402,296	SNP	G	A	Homo. Variant		Synonymous	100.00%	100.00%	60	CDS	CG1603	c.1297G>A	L433L
2R	91-c	NT_033778	3,419,604	3,402,354	SNP	G	A	Homo. Variant		Synonymous	100.00%	100.00%	60	CDS	CG1603	c.1239G>A	S413S
2R	91-c	NT_033778	3,419,820	3,402,570	SNP	T	C	Homo. Variant		Synonymous	100.00%	100.00%	60	CDS	CG1603	c.1023T>C	S341S
2R	91-c	NT_033778	3,420,561	3,403,311	SNP	T	G	Homo. Variant		Non Synonymous	100.00%	100.00%	60	CDS	CG1603	c.398T>G	K133T
2R	91-r	NT_033778	3,420,561	3,403,311	SNP	T	G	Homo. Variant		Non Synonymous	100.00%	100.00%	60	CDS	CG1603	c.398T>G	K133T
2R	91-c	NT_033778	3,420,752	3,403,501	SNP	A	G	Homo. Variant		Non Synonymous	100.00%	100.00%	60	CDS	CG1603	c.269A>G	V90A
2R	91-c	NT_033778	3,420,851	3,403,600	SNP	T	C	Homo. Variant		Non Synonymous	100.00%	100.00%	60	CDS	CG1603	c.170T>C	E57G
2R	91-r	NT_033778	3,420,851	3,403,600	SNP	T	C	Homo. Variant		Non Synonymous	100.00%	100.00%	60	CDS	CG1603	c.170T>C	E57G
2R	91-r	NT_033778	3,420,964	3,403,713	SNP	T	C	Homo. Variant		Synonymous	100.00%	100.00%	60	CDS	CG1603	c.57T>C	K19K
2R	91-r	NT_033778	3,421,778	3,404,527	SNP	C	T	Homo. Variant		Non Synonymous	100.00%	100.00%	60	CDS	CG1602	c.1726C>T	E576K
2R	91-r	NT_033778	3,421,796	3,404,545	SNP	T	C	Homo. Variant		Non Synonymous	100.00%	100.00%	60	CDS	CG1602	c.1708T>C	K570E
2R	91-c	NT_033778	3,421,914	3,404,663	SNP	G	A	Homo. Variant		Synonymous	100.00%	100.00%	60	CDS	CG1602	c.1590G>A	H530H
2R	91-r	NT_033778	3,422,432	3,405,181	SNP	C	G	Homo. Variant		Non Synonymous	100.00%	100.00%	60	CDS	CG1602	c.1072C>G	A358P
2R	91-r	NT_033778	3,422,879	3,405,628	SNP	G	C	Homo. Variant		Non Synonymous	100.00%	100.00%	60	CDS	CG1602	c.682G>C	Q228E
2R	91-c	NT_033778	3,422,934	3,405,683	SNP	G	A	Homo. Variant		Synonymous	100.00%	100.00%	60	CDS	CG1602	c.627G>A	I209I
2R	91-c	NT_033778	3,422,946	3,405,695	SNP	T	C	Homo. Variant		Synonymous	100.00%	100.00%	60	CDS	CG1602	c.615T>C	L205L
2R	91-c	NT_033778	3,422,954	3,405,703	SNP	T	G	Homo. Variant		Non Synonymous	100.00%	100.00%	60	CDS	CG1602	c.607T>G	M203L
2R	91-c	NT_033778	3,424,135	3,406,884	SNP	A	T	Homo. Variant		Non Synonymous	100.00%	100.00%	60	CDS	CG2144	c.6A>T	E2D
2R	91-r	NT_033778	3,424,135	3,406,884	SNP	A	T	Homo. Variant		Non Synonymous	100.00%	100.00%	60	CDS	CG2144	c.6A>T	E2D
2R	91-c	NT_033778	3,424,895	3,407,644	SNP	A	G	Homo. Variant		Non Synonymous	100.00%	100.00%	60	CDS	CG2144	c.703A>G	K235E
2R	91-r	NT_033778	3,424,895	3,407,644	SNP	A	G	Homo. Variant		Non Synonymous	100.00%	100.00%	60	CDS	CG2144	c.703A>G	K235E
2R	91-r	NT_033778	3,425,056	3,407,805	SNP	C	A	Homo. Variant		Non Synonymous	100.00%	100.00%	60	CDS	CG2144	c.803C>A	A268D
2R	91-r	NT_033778	3,425,072	3,407,821	SNP	T	A	Homo. Variant		Synonymous	100.00%	100.00%	60	CDS	CG2144	c.819T>A	P273P
2R	91-c	NT_033778	3,425,359	3,408,108	SNP	C	T	Homo. Variant		Synonymous	100.00%	100.00%	60	CDS	CG2144	c.1047C>T	G349G
2R	91-c	NT_033778	3,425,474	3,408,223	SNP	A	G	Homo. Variant		Synonymous	100.00%	100.00%	60	CDS	CG2144	c.1104A>G	L368L
2R	91-r	NT_033778	3,425,474	3,408,223	SNP	A	G	Homo. Variant		Synonymous	100.00%	100.00%	60	CDS	CG2144	c.1104A>G	L368L
2R	91-r	NT_033778	3,425,603	3,408,352	SNP	G	T	Homo. Variant		Synonymous	100.00%	100.00%	60	CDS	CG2144	c.1233G>T	L411L
2R	91-r	NT_033778	3,425,784	3,408,533	SNP	G	A	Homo. Variant		Synonymous	100.00%	100.00%	60	CDS	CG2144	c.1362G>A	G454G
2R	91-c	NT_033778	3,426,006	3,408,755	SNP	G	A	Homo. Variant		Synonymous	100.00%	100.00%	60	CDS	CG2144	c.1584G>A	L528L
2R	91-c	NT_033778	3,427,092	3,409,841	SNP	A	G	Homo. Variant		Synonymous	100.00%	100.00%	60	CDS	CG2144	c.2610A>G	L870L
2R	91-r	NT_033778	3,427,092	3,409,841	SNP	A	G	Homo. Variant		Synonymous	100.00%	100.00%	60	CDS	CG2144	c.2610A>G	L870L
2R	91-c	NT_033778	3,427,641	3,410,390	SNP	A	G	Homo. Variant		Synonymous	95.20%	100.00%	60	CDS	Orc1	c.2574A>G	Y858Y
2R	91-r	NT_033778	3,427,641	3,410,390	SNP	A	G	Homo. Variant		Synonymous	100.00%	100.00%	60	CDS	Orc1	c.2574A>G	Y858Y
2R	91-r	NT_033778	3,427,926	3,410,675	SNP	A	G	Homo. Variant		Synonymous	100.00%	100.00%	60	CDS	Orc1	c.2289A>G	T763T
2R	91-r	NT_033778	3,428,312	3,411,061	SNP	C	T	Homo. Variant		Non Synonymous	100.00%	100.00%	60	CDS	Orc1	c.1966C>T	V656M
2R	91-r	NT_033778	3,428,358	3,411,107	SNP	C	T	Homo. Variant		Synonymous	100.00%	100.00%	60	CDS	Orc1	c.1920C>T	P640P
2R	91-c	NT_033778	3,428,426	3,411,175	SNP	T	G	Homo. Variant		Non Synonymous	100.00%	100.00%	60	CDS	Orc1	c.1852T>G	M618L
2R	91-r	NT_033778	3,428,426	3,411,175	SNP	T	G	Homo. Variant		Non Synonymous	100.00%	100.00%	60	CDS	Orc1	c.1852T>G	M618L
2R	91-c	NT_033778	3,428,565	3,411,314	SNP	T	C	Homo. Variant		Synonymous	100.00%	100.00%	60	CDS	Orc1	c.1713T>C	R571R
2R	91-r	NT_033778	3,428,565	3,411,314	SNP	T	C	Homo. Variant		Synonymous	100.00%	100.00%	60	CDS	Orc1	c.1713T>C	R571R
2R	91-c	NT_033778	3,428,886	3,411,635	SNP	C	T	Homo. Variant		Synonymous	100.00%	100.00%	60	CDS	Orc1	c.1392C>T	P464P
2R	91-c	NT_033778	3,428,940	3,411,689	SNP	G	C	Homo. Variant		Synonymous	100.00%	100.00%	60	CDS	Orc1	c.1338G>C	L446L
2R	91-c	NT_033778	3,429,728	3,412,477	SNP	A	C	Homo. Variant		Synonymous	100.00%	100.00%	60	CDS	Orc1	c.615A>C	S205S
2R	91-r	NT_033778	3,429,826	3,412,575	SNP	G	T	Homo. Variant		Synonymous	100.00%	100.00%	60	CDS	Orc1	c.517G>T	R173R
2R	91-r	NT_033778	3,430,145	3,412,894	SNP	C	T	Homo. Variant		Synonymous	100.00%	100.00%	60	CDS	Orc1	c.198C>T	V66V
2R	91-c	NT_033778	3,431,540	3,414,289	SNP	T	A	Homo. Variant		Synonymous	100.00%	100.00%	60	CDS	CG1600	c.1176T>A	V392V
2R	91-c	NT_033778	3,431,657	3,414,406	SNP	G	A	Homo. Variant		Synonymous	100.00%	100.00%	60	CDS	CG1600	c.1059G>A	D353D
2R	91-c	NT_033778	3,432,096	3,414,845	SNP	A	G	Homo. Variant		Synonymous	100.00%	100.00%	60	CDS	CG1600	c.687A>G	V229V
2R	91-r	NT_033778	3,432,369	3,415,118	SNP	C	T	Homo. Variant		Synonymous	100.00%	100.00%	60	CDS	CG1600	c.414C>T	R138R
2R	91-r	NT_033778	3,432,627	3,415,376	SNP	G	A	Homo. Variant		Synonymous	100.00%	100.00%	60	CDS	CG1600	c.156G>A	H52H
2R	91-r	NT_033778	3,432,732	3,415,481	SNP	A	G	Homo. Variant	Splice in CDS	Synonymous	100.00%	100.00%	60	CDS	CG1600	c.51A>G	S17S
2R	91-r	NT_033778	3,440,206	3,422,950	SNP	C	T	Homo. Variant		Synonymous	100.00%	100.00%	60	CDS	Cyt-b5	c.234C>T	I78I
2R	91-c	NT_033778	3,440,863	3,423,606	SNP	T	C	Homo. Variant		Synonymous	100.00%	100.00%	60	CDS	CG2137	c.60T>C	A20A
2R	91-r	NT_033778	3,440,863	3,423,606	SNP	T	C	Homo. Variant		Synonymous	100.00%	100.00%	60	CDS	CG2137	c.60T>C	A20A
2R	91-c	NT_033778	3,441,979	3,424,722	SNP	C	T	Homo. Variant		Synonymous	100.00%	100.00%	60	CDS	CG2137	c.1176C>T	H392H
2R	91-c	NT_033778	3,442,195	3,424,938	SNP	G	T	Homo. Variant		Synonymous	100.00%	100.00%	60	CDS	CG2137	c.1392G>T	R464R
2R	91-r	NT_033778	3,442,195	3,424,938	SNP	G	T	Homo. Variant		Synonymous	100.00%	100.00%	60	CDS	CG2137	c.1392G>T	R464R
2R	91-c	NT_033778	3,442,373	3,425,115	SNP	C	T	Homo. Variant		Synonymous	100.00%	100.00%	60	CDS	CG2137	c.1569C>T	V523V
2R	91-r	NT_033778	3,442,373	3,425,115	SNP	C	T	Homo. Variant		Synonymous	100.00%	100.00%	60	CDS	CG2137	c.1569C>T	V523V
2R	91-c	NT_033778	3,442,431	3,425,173	SNP	T	C	Homo. Variant		Synonymous	100.00%	100.00%	60	CDS	CG2137	c.1627T>C	L543L
2R	91-r	NT_033778	3,442,431	3,425,173	SNP	T	C	Homo. Variant		Synonymous	100.00%	100.00%	60	CDS	CG2137	c.1627T>C	L543L
2R	91-r	NT_033778	3,442,718	3,425,460	SNP	C	G	Homo. Variant		Synonymous	100.00%	100.00%	60	CDS	CG2137	c.1914C>G	G638G
2R	91-c	NT_033778	3,442,730	3,425,472	SNP	G	T	Homo. Variant		Synonymous	100.00%	100.00%	60	CDS	CG2137	c.1926G>T	V642V
2R	91-c	NT_033778	3,442,808	3,425,550	SNP	T	C	Homo. Variant		Synonymous	100.00%	100.00%	60	CDS	CG2137	c.2004T>C	L668L
2R	91-r	NT_033778	3,442,808	3,425,550	SNP	T	C	Homo. Variant		Synonymous	92.90%	100.00%	60	CDS	CG2137	c.2004T>C	L668L
2R	91-r	NT_033778	3,443,329	3,426,071	SNP	G	T	Homo. Variant		Non Synonymous	100.00%	100.00%	60	CDS	CG1598	c.819G>T	D273E
2R	91-r	NT_033778	3,443,572	3,426,314	SNP	C	A	Homo. Variant		Non Synonymous	100.00%	100.00%	60	CDS	CG1598	c.635C>A	R212L
2R	91-r	NT_033778	3,443,577	3,426,319	SNP	C	T	Homo. Variant		Non Synonymous	100.00%	100.00%	60	CDS	CG1598	c.630C>T	M210I
2R	91-r	NT_033778	3,443,805	3,426,547	SNP	T	C	Homo. Variant		Synonymous	100.00%	100.00%	60	CDS	CG1598	c.402T>C	A134A
2R	91-c	NT_033778	3,459,969	3,442,689	SNP	C	G	Homo. Variant		Synonymous	100.00%	100.00%	60	CDS	Corin	c.255C>G	R85R
2R	91-r	NT_033778	3,459,969	3,442,689	SNP	C	G	Homo. Variant		Synonymous	100.00%	100.00%	60	CDS	Corin	c.255C>G	R85R
2R	91-c	NT_033778	3,460,005	3,442,725	SNP	C	T	Homo. Variant		Synonymous	100.00%	100.00%	60	CDS	Corin	c.291C>T	D97D
2R	91-c	NT_033778	3,461,720	3,444,437	SNP	C	G	Homo. Variant		Non Synonymous	100.00%	100.00%	60	CDS	Corin	c.481C>G	L161V
2R	91-r	NT_033778	3,461,720	3,444,437	SNP	C	G	Homo. Variant		Non Synonymous	100.00%	100.00%	60	CDS	Corin	c.481C>G	L161V
2R	91-c	NT_033778	3,461,853	3,444,570	SNP	A	T	Homo. Variant		Non Synonymous	100.00%	100.00%	60	CDS	Corin	c.614A>T	E205V
2R	91-r	NT_033778	3,461,853	3,444,570	SNP	A	T	Homo. Variant		Non Synonymous	100.00%	100.00%	60	CDS	Corin	c.614A>T	E205V
2R	91-c	NT_033778	3,462,419	3,445,136	SNP	C	A	Homo. Variant		Non Synonymous	100.00%	100.00%	60	CDS	Corin	c.1180C>A	Q394K
2R	91-r	NT_033778	3,462,419	3,445,136	SNP	C	A	Homo. Variant		Non Synonymous	100.00%	100.00%	60	CDS	Corin	c.1180C>A	Q394K
2R	91-c	NT_033778	3,462,697	3,445,414	SNP	G	A	Homo. Variant		Synonymous	100.00%	100.00%	60	CDS	Corin	c.1458G>A	V486V
2R	91-r	NT_033778	3,462,697	3,445,414	SNP	G	A	Homo. Variant		Synonymous	100.00%	100.00%	60	CDS	Corin	c.1458G>A	V486V
2R	91-c	NT_033778	3,462,907	3,445,624	SNP	G	A	Homo. Variant		Synonymous	100.00%	100.00%	60	CDS	Corin	c.1668G>A	Q556Q
2R	91-c	NT_033778	3,463,023	3,445,740	SNP	G	C	Homo. Variant		Non Synonymous	100.00%	100.00%	60	CDS	Corin	c.1784G>C	G595A
2R	91-r	NT_033778	3,463,023	3,445,740	SNP	G	C	Homo. Variant		Non Synonymous	100.00%	100.00%	60	CDS	Corin	c.1784G>C	G595A
2R	91-c	NT_033778	3,463,048	3,445,765	SNP	T	C	Homo. Variant		Synonymous	100.00%	100.00%	60	CDS	Corin	c.1809T>C	S603S
2R	91-r	NT_033778	3,463,048	3,445,765	SNP	T	C	Homo. Variant		Synonymous	100.00%	100.00%	60	CDS	Corin	c.1809T>C	S603S
2R	91-c	NT_033778	3,463,735	3,446,452	SNP	A	C	Homo. Variant		Synonymous	100.00%	100.00%	60	CDS	Corin	c.2370A>C	P790P
2R	91-r	NT_033778	3,463,735	3,446,452	SNP	A	C	Homo. Variant		Synonymous	100.00%	100.00%	60	CDS	Corin	c.2370A>C	P790P
2R	91-c	NT_033778	3,464,069	3,446,786	SNP	T	C	Homo. Variant		Synonymous	100.00%	100.00%	60	CDS	Corin	c.2589T>C	C863C
2R	91-r	NT_033778	3,464,069	3,446,786	SNP	T	C	Homo. Variant		Synonymous	100.00%	100.00%	60	CDS	Corin	c.2589T>C	C863C
2R	91-c	NT_033778	3,465,138	3,447,854	SNP	T	C	Homo. Variant		Synonymous	100.00%	100.00%	60	CDS	Corin	c.3474T>C	D1158D
2R	91-r	NT_033778	3,465,138	3,447,854	SNP	T	C	Homo. Variant		Synonymous	100.00%	100.00%	60	CDS	Corin	c.3474T>C	D1158D
2R	91-c	NT_033778	3,465,189	3,447,905	SNP	T	C	Homo. Variant		Synonymous	100.00%	100.00%	60	CDS	Corin	c.3525T>C	G1175G
2R	91-r	NT_033778	3,465,189	3,447,905	SNP	T	C	Homo. Variant		Synonymous	100.00%	100.00%	60	CDS	Corin	c.3525T>C	G1175G
2R	91-c	NT_033778	3,465,351	3,448,067	SNP	T	C	Homo. Variant		Synonymous	100.00%	100.00%	60	CDS	Corin	c.3627T>C	A1209A
2R	91-r	NT_033778	3,465,351	3,448,067	SNP	T	C	Homo. Variant		Synonymous	100.00%	100.00%	60	CDS	Corin	c.3627T>C	A1209A
2R	91-c	NT_033778	3,465,407	3,448,123	SNP	A	T	Homo. Variant		Non Synonymous	100.00%	100.00%	60	CDS	Corin	c.3683A>T	H1228L
2R	91-c	NT_033778	3,465,986	3,448,702	SNP	T	G	Homo. Variant		Synonymous	100.00%	100.00%	60	CDS	Corin	c.4137T>G	P1379P
2R	91-r	NT_033778	3,465,986	3,448,702	SNP	T	G	Homo. Variant		Synonymous	100.00%	100.00%	60	CDS	Corin	c.4137T>G	P1379P
2R	91-c	NT_033778	3,469,521	3,452,233	SNP	G	C	Homo. Variant		Non Synonymous	100.00%	100.00%	60	CDS	CG30499	c.499G>C	P167A
2R	91-r	NT_033778	3,470,125	3,452,837	SNP	G	A	Homo. Variant		Synonymous	100.00%	100.00%	60	CDS	CG30499	c.153G>A	H51H
2R	91-c	NT_033778	3,470,781	3,453,493	SNP	T	C	Homo. Variant		Synonymous	100.00%	100.00%	60	CDS	boca	c.513T>C	P171P
2R	91-r	NT_033778	3,470,781	3,453,493	SNP	T	C	Homo. Variant		Synonymous	100.00%	100.00%	60	CDS	boca	c.513T>C	P171P
2R	91-r	NT_033778	3,471,413	3,454,125	SNP	G	C	Homo. Variant		Non Synonymous	100.00%	100.00%	60	CDS	boca	c.43G>C	L15V
2R	91-r	NT_033778	3,475,053	3,457,758	SNP	C	G	Homo. Variant		Synonymous	100.00%	100.00%	60	CDS	Vps13	c.1152C>G	T384T
2R	91-c	NT_033778	3,475,384	3,458,089	SNP	C	G	Homo. Variant		Non Synonymous	100.00%	100.00%	60	CDS	Vps13	c.1431C>G	S477R
2R	91-c	NT_033778	3,475,867	3,458,572	SNP	T	C	Homo. Variant		Synonymous	100.00%	100.00%	60	CDS	Vps13	c.1914T>C	T638T
2R	91-c	NT_033778	3,476,107	3,458,812	SNP	T	C	Homo. Variant		Synonymous	100.00%	100.00%	60	CDS	Vps13	c.2154T>C	A718A
2R	91-r	NT_033778	3,476,107	3,458,812	SNP	T	C	Homo. Variant		Synonymous	100.00%	100.00%	60	CDS	Vps13	c.2154T>C	A718A
2R	91-c	NT_033778	3,476,206	3,458,911	SNP	G	A	Homo. Variant		Synonymous	96.20%	100.00%	60	CDS	Vps13	c.2253G>A	E751E
2R	91-c	NT_033778	3,476,272	3,458,977	SNP	G	A	Homo. Variant		Synonymous	100.00%	100.00%	60	CDS	Vps13	c.2319G>A	P773P
2R	91-c	NT_033778	3,476,673	3,459,378	SNP	C	T	Homo. Variant		Non Synonymous	95.50%	100.00%	60	CDS	Vps13	c.2720C>T	T907I
2R	91-r	NT_033778	3,477,290	3,459,995	SNP	C	T	Homo. Variant		Synonymous	100.00%	100.00%	60	CDS	Vps13	c.3276C>T	V1092V
2R	91-r	NT_033778	3,477,359	3,460,064	SNP	G	C	Homo. Variant		Non Synonymous	100.00%	100.00%	60	CDS	Vps13	c.3345G>C	K1115N
2R	91-r	NT_033778	3,477,371	3,460,076	SNP	A	G	Homo. Variant		Synonymous	100.00%	100.00%	60	CDS	Vps13	c.3357A>G	A1119A
2R	91-c	NT_033778	3,477,770	3,460,475	SNP	T	C	Homo. Variant		Synonymous	100.00%	100.00%	60	CDS	Vps13	c.3640T>C	L1214L
2R	91-r	NT_033778	3,477,770	3,460,475	SNP	T	C	Homo. Variant		Synonymous	100.00%	100.00%	60	CDS	Vps13	c.3640T>C	L1214L
2R	91-c	NT_033778	3,477,826	3,460,531	SNP	C	A	Homo. Variant		Synonymous	100.00%	100.00%	60	CDS	Vps13	c.3696C>A	A1232A
2R	91-r	NT_033778	3,477,826	3,460,531	SNP	C	A	Homo. Variant		Synonymous	100.00%	100.00%	60	CDS	Vps13	c.3696C>A	A1232A
2R	91-c	NT_033778	3,477,874	3,460,579	SNP	T	A	Homo. Variant		Synonymous	96.20%	100.00%	60	CDS	Vps13	c.3744T>A	R1248R
2R	91-r	NT_033778	3,478,002	3,460,707	SNP	C	T	Homo. Variant		Non Synonymous	100.00%	100.00%	60	CDS	Vps13	c.3872C>T	A1291V
2R	91-c	NT_033778	3,478,024	3,460,729	SNP	T	C	Homo. Variant		Synonymous	100.00%	100.00%	60	CDS	Vps13	c.3894T>C	V1298V
2R	91-c	NT_033778	3,478,027	3,460,732	SNP	A	C	Homo. Variant		Synonymous	100.00%	100.00%	60	CDS	Vps13	c.3897A>C	I1299I
2R	91-c	NT_033778	3,478,081	3,460,786	SNP	A	G	Homo. Variant		Synonymous	100.00%	100.00%	60	CDS	Vps13	c.3951A>G	L1317L
2R	91-c	NT_033778	3,478,789	3,461,494	SNP	T	C	Homo. Variant		Synonymous	100.00%	100.00%	60	CDS	Vps13	c.4473T>C	I1491I
2R	91-c	NT_033778	3,479,148	3,461,853	SNP	G	A	Homo. Variant		Synonymous	95.80%	100.00%	60	CDS	Vps13	c.4764G>A	A1588A
2R	91-c	NT_033778	3,479,163	3,461,868	SNP	T	A	Homo. Variant		Synonymous	100.00%	100.00%	60	CDS	Vps13	c.4779T>A	T1593T
2R	91-c	NT_033778	3,479,227	3,461,932	SNP	G	A	Homo. Variant		Non Synonymous	100.00%	100.00%	60	CDS	Vps13	c.4843G>A	V1615I
2R	91-c	NT_033778	3,479,351	3,462,056	SNP	A	G	Homo. Variant		Synonymous	100.00%	100.00%	60	CDS	Vps13	c.4908A>G	P1636P
2R	91-c	NT_033778	3,479,498	3,462,203	SNP	C	T	Homo. Variant		Synonymous	97.70%	100.00%	60	CDS	Vps13	c.4989C>T	R1663R
2R	91-c	NT_033778	3,480,002	3,462,707	SNP	C	T	Homo. Variant		Synonymous	100.00%	100.00%	60	CDS	Vps13	c.5493C>T	D1831D
2R	91-c	NT_033778	3,480,017	3,462,722	SNP	C	T	Homo. Variant		Synonymous	100.00%	100.00%	60	CDS	Vps13	c.5508C>T	A1836A
2R	91-c	NT_033778	3,480,657	3,463,361	SNP	A	G	Homo. Variant		Synonymous	100.00%	100.00%	60	CDS	Vps13	c.6057A>G	A2019A
2R	91-c	NT_033778	3,480,883	3,463,587	SNP	C	T	Homo. Variant		Synonymous	96.60%	100.00%	60	CDS	Vps13	c.6222C>T	G2074G
2R	91-c	NT_033778	3,481,296	3,464,000	SNP	A	C	Homo. Variant		Synonymous	100.00%	100.00%	60	CDS	Vps13	c.6574A>C	R2192R
2R	91-c	NT_033778	3,481,797	3,464,501	SNP	T	C	Homo. Variant		Synonymous	100.00%	100.00%	60	CDS	Vps13	c.7014T>C	L2338L
2R	91-c	NT_033778	3,482,178	3,464,882	SNP	A	T	Homo. Variant		Synonymous	100.00%	100.00%	60	CDS	Vps13	c.7338A>T	T2446T
2R	91-c	NT_033778	3,482,442	3,465,146	SNP	T	C	Homo. Variant		Synonymous	100.00%	100.00%	60	CDS	Vps13	c.7602T>C	G2534G
2R	91-r	NT_033778	3,482,442	3,465,146	SNP	T	C	Homo. Variant		Synonymous	100.00%	100.00%	60	CDS	Vps13	c.7602T>C	G2534G
2R	91-r	NT_033778	3,482,815	3,465,519	SNP	C	T	Homo. Variant		Synonymous	100.00%	100.00%	60	CDS	Vps13	c.7902C>T	F2634F
2R	91-c	NT_033778	3,483,394	3,466,098	SNP	T	C	Homo. Variant		Synonymous	100.00%	100.00%	60	CDS	Vps13	c.8406T>C	P2802P
2R	91-r	NT_033778	3,483,394	3,466,098	SNP	T	C	Homo. Variant		Synonymous	100.00%	100.00%	60	CDS	Vps13	c.8406T>C	P2802P
2R	91-c	NT_033778	3,483,886	3,466,590	SNP	C	T	Homo. Variant		Synonymous	100.00%	100.00%	60	CDS	Vps13	c.8898C>T	F2966F
2R	91-c	NT_033778	3,485,812	3,468,516	SNP	G	C	Homo. Variant		Non Synonymous	100.00%	100.00%	60	CDS	blow	c.1714G>C	P572A
2R	91-c	NT_033778	3,485,836	3,468,540	SNP	A	C	Homo. Variant		Non Synonymous	100.00%	100.00%	60	CDS	blow	c.1690A>C	Y564D
2R	91-r	NT_033778	3,485,836	3,468,540	SNP	A	C	Homo. Variant		Non Synonymous	100.00%	100.00%	60	CDS	blow	c.1690A>C	Y564D
2R	91-c	NT_033778	3,486,090	3,468,794	SNP	A	G	Homo. Variant		Non Synonymous	100.00%	100.00%	60	CDS	blow	c.1436A>G	V479A
2R	91-c	NT_033778	3,486,110	3,468,814	SNP	G	A	Homo. Variant		Synonymous	100.00%	100.00%	60	CDS	blow	c.1416G>A	L472L
2R	91-c	NT_033778	3,486,349	3,469,053	SNP	A	C	Homo. Variant		Non Synonymous	100.00%	100.00%	60	CDS	blow	c.1177A>C	S393A
2R	91-c	NT_033778	3,486,953	3,469,657	SNP	C	G	Homo. Variant		Synonymous	100.00%	100.00%	60	CDS	blow	c.573C>G	P191P
2R	91-c	NT_033778	3,486,980	3,469,684	SNP	A	G	Homo. Variant		Synonymous	100.00%	100.00%	60	CDS	blow	c.546A>G	F182F
2R	91-c	NT_033778	3,487,127	3,469,831	SNP	C	T	Homo. Variant		Synonymous	100.00%	100.00%	60	CDS	blow	c.399C>T	L133L
2R	91-c	NT_033778	3,487,443	3,470,147	SNP	A	G	Homo. Variant		Synonymous	100.00%	100.00%	60	CDS	blow	c.342A>G	L114L
2R	91-c	NT_033778	3,487,614	3,470,318	SNP	G	A	Homo. Variant		Synonymous	100.00%	100.00%	60	CDS	blow	c.171G>A	I57I
2R	91-c	NT_033778	3,487,617	3,470,321	SNP	T	C	Homo. Variant		Synonymous	100.00%	100.00%	60	CDS	blow	c.168T>C	E56E
2R	91-c	NT_033778	3,493,433	3,476,132	SNP	T	G	Homo. Variant		Synonymous	100.00%	100.00%	60	CDS	CG1360	c.708T>G	P236P
2R	91-r	NT_033778	3,493,433	3,476,132	SNP	T	G	Homo. Variant		Synonymous	100.00%	100.00%	60	CDS	CG1360	c.708T>G	P236P
2R	91-c	NT_033778	3,493,726	3,476,425	SNP	T	C	Homo. Variant		Non Synonymous	100.00%	100.00%	60	CDS	CG1360	c.415T>C	S139G
2R	91-r	NT_033778	3,493,726	3,476,425	SNP	T	C	Homo. Variant		Non Synonymous	100.00%	100.00%	60	CDS	CG1360	c.415T>C	S139G
2R	91-c	NT_033778	3,494,189	3,476,884	SNP	C	T	Homo. Variant		Non Synonymous	100.00%	100.00%	60	CDS	CG1360	c.251C>T	R84Q
2R	91-c	NT_033778	3,495,508	3,478,203	SNP	T	C	Homo. Variant		Non Synonymous	100.00%	100.00%	60	CDS	scra	c.149T>C	L50P
2R	91-c	NT_033778	3,495,509	3,478,204	SNP	G	C	Homo. Variant		Synonymous	100.00%	100.00%	60	CDS	scra	c.150G>C	L50L
2R	91-r	NT_033778	3,495,621	3,478,316	SNP	T	C	Homo. Variant		Non Synonymous	100.00%	100.00%	60	CDS	scra	c.262T>C	Y88H
2R	91-r	NT_033778	3,495,911	3,478,606	SNP	G	C	Homo. Variant		Synonymous	100.00%	100.00%	60	CDS	scra	c.489G>C	L163L
2R	91-c	NT_033778	3,496,105	3,478,800	SNP	T	C	Homo. Variant		Non Synonymous	100.00%	100.00%	60	CDS	scra	c.683T>C	L228P
2R	91-r	NT_033778	3,496,105	3,478,800	SNP	T	C	Homo. Variant		Non Synonymous	100.00%	100.00%	60	CDS	scra	c.683T>C	L228P
2R	91-c	NT_033778	3,496,196	3,478,891	SNP	C	T	Homo. Variant		Synonymous	100.00%	100.00%	60	CDS	scra	c.774C>T	D258D
2R	91-r	NT_033778	3,496,354	3,479,049	SNP	T	C	Homo. Variant		Non Synonymous	100.00%	100.00%	60	CDS	scra	c.932T>C	V311A
2R	91-r	NT_033778	3,496,359	3,479,054	SNP	A	C	Homo. Variant		Non Synonymous	100.00%	100.00%	60	CDS	scra	c.937A>C	T313P
2R	91-r	NT_033778	3,496,406	3,479,101	SNP	C	T	Homo. Variant		Synonymous	100.00%	100.00%	60	CDS	scra	c.984C>T	V328V
2R	91-c	NT_033778	3,496,436	3,479,131	SNP	G	A	Homo. Variant		Synonymous	100.00%	100.00%	60	CDS	scra	c.1014G>A	A338A
2R	91-c	NT_033778	3,496,634	3,479,329	SNP	A	C	Homo. Variant		Synonymous	100.00%	100.00%	60	CDS	scra	c.1212A>C	P404P
2R	91-r	NT_033778	3,496,634	3,479,329	SNP	A	C	Homo. Variant		Synonymous	100.00%	100.00%	60	CDS	scra	c.1212A>C	P404P
2R	91-c	NT_033778	3,496,765	3,479,457	SNP	A	G	Homo. Variant		Non Synonymous	100.00%	100.00%	60	CDS	scra	c.1276A>G	M426V
2R	91-r	NT_033778	3,496,765	3,479,457	SNP	A	G	Homo. Variant		Non Synonymous	100.00%	100.00%	60	CDS	scra	c.1276A>G	M426V
2R	91-r	NT_033778	3,496,823	3,479,515	SNP	A	C	Homo. Variant		Non Synonymous	100.00%	100.00%	60	CDS	scra	c.1334A>C	Q445P
2R	91-r	NT_033778	3,496,902	3,479,594	SNP	T	C	Homo. Variant		Synonymous	100.00%	100.00%	60	CDS	scra	c.1413T>C	I471I
2R	91-r	NT_033778	3,496,988	3,479,680	SNP	G	A	Homo. Variant		Non Synonymous	100.00%	100.00%	60	CDS	scra	c.1499G>A	S500N
2R	91-r	NT_033778	3,497,193	3,479,885	SNP	C	T	Homo. Variant		Non Synonymous	100.00%	100.00%	60	CDS	scra	c.1646C>T	T549I
2R	91-c	NT_033778	3,497,848	3,480,540	SNP	C	T	Homo. Variant		Synonymous	100.00%	100.00%	60	CDS	scra	c.2073C>T	S691S
2R	91-r	NT_033778	3,497,848	3,480,540	SNP	C	T	Homo. Variant		Synonymous	100.00%	100.00%	60	CDS	scra	c.2073C>T	S691S
2R	91-r	NT_033778	3,499,168	3,481,860	SNP	G	A	Homo. Variant		Synonymous	100.00%	100.00%	60	CDS	scra	c.3099G>A	T1033T
2R	91-r	NT_033778	3,499,181	3,481,873	SNP	G	A	Homo. Variant		Non Synonymous	100.00%	100.00%	60	CDS	scra	c.3112G>A	G1038S
2R	91-c	NT_033778	3,499,373	3,482,065	SNP	G	A	Homo. Variant		Non Synonymous	100.00%	100.00%	60	CDS	scra	c.3304G>A	E1102K
2R	91-c	NT_033778	3,501,866	3,484,556	SNP	C	T	Homo. Variant		Synonymous	100.00%	100.00%	60	CDS	CG1358	c.1059C>T	T353T
2R	91-c	NT_033778	3,502,308	3,484,998	SNP	G	A	Homo. Variant		Synonymous	100.00%	100.00%	60	CDS	CG1358	c.900G>A	Y300Y
2R	91-c	NT_033778	3,502,411	3,485,101	SNP	T	C	Homo. Variant		Non Synonymous	100.00%	100.00%	60	CDS	CG1358	c.797T>C	E266G
2R	91-r	NT_033778	3,502,411	3,485,101	SNP	T	C	Homo. Variant		Non Synonymous	100.00%	100.00%	60	CDS	CG1358	c.797T>C	E266G
2R	91-c	NT_033778	3,502,428	3,485,118	SNP	C	T	Homo. Variant		Synonymous	100.00%	100.00%	60	CDS	CG1358	c.780C>T	Q260Q
2R	91-c	NT_033778	3,507,355	3,490,045	SNP	A	C	Homo. Variant		Synonymous	100.00%	100.00%	60	CDS	CG1358	c.477A>C	V159V
2R	91-r	NT_033778	3,507,355	3,490,045	SNP	A	C	Homo. Variant		Synonymous	100.00%	100.00%	60	CDS	CG1358	c.477A>C	V159V
2R	91-c	NT_033778	3,507,370	3,490,060	SNP	A	G	Homo. Variant		Synonymous	100.00%	100.00%	60	CDS	CG1358	c.462A>G	I154I
2R	91-r	NT_033778	3,507,454	3,490,144	SNP	A	G	Homo. Variant		Synonymous	100.00%	100.00%	60	CDS	CG1358	c.378A>G	A126A
2R	91-c	NT_033778	3,510,801	3,493,486	SNP	C	G	Homo. Variant		Synonymous	100.00%	100.00%	60	CDS	CG1358	c.108C>G	G36G
2R	91-c	NT_033778	3,510,846	3,493,531	SNP	G	A	Homo. Variant		Synonymous	100.00%	100.00%	60	CDS	CG1358	c.63G>A	S21S
2R	91-c	NT_033778	3,510,887	3,493,572	SNP	C	A	Homo. Variant		Non Synonymous	100.00%	100.00%	60	CDS	CG1358	c.22C>A	G8C
2R	91-c	NT_033778	3,531,859	3,514,491	SNP	G	A	Homo. Variant		Non Synonymous	100.00%	100.00%	60	CDS	CG30492	c.62G>A	G21E
2R	91-r	NT_033778	3,531,859	3,514,491	SNP	G	A	Homo. Variant		Non Synonymous	100.00%	100.00%	60	CDS	CG30492	c.62G>A	G21E
2R	91-c	NT_033778	3,539,663	3,522,287	SNP	A	G	Homo. Variant		Non Synonymous	100.00%	100.00%	60	CDS	CG30492	c.371A>G	E124G
2R	91-r	NT_033778	3,539,663	3,522,287	SNP	A	G	Homo. Variant		Non Synonymous	100.00%	100.00%	60	CDS	CG30492	c.371A>G	E124G
2R	91-c	NT_033778	3,539,829	3,522,453	SNP	T	C	Homo. Variant		Synonymous	100.00%	100.00%	60	CDS	CG30492	c.537T>C	A179A
2R	91-r	NT_033778	3,539,829	3,522,453	SNP	T	C	Homo. Variant		Synonymous	93.80%	100.00%	60	CDS	CG30492	c.537T>C	A179A
2R	91-r	NT_033778	3,544,598	3,527,213	SNP	T	C	Homo. Variant		Non Synonymous	100.00%	100.00%	60	CDS	CG30492	c.1049T>C	V350A
2R	91-r	NT_033778	3,545,236	3,527,851	SNP	T	C	Homo. Variant		Synonymous	100.00%	100.00%	60	CDS	CG30492	c.1563T>C	N521N
2R	91-r	NT_033778	3,545,287	3,527,902	SNP	C	T	Homo. Variant		Synonymous	100.00%	100.00%	60	CDS	CG30492	c.1614C>T	T538T
2R	91-r	NT_033778	3,545,389	3,528,004	SNP	G	T	Homo. Variant		Synonymous	100.00%	100.00%	60	CDS	CG30492	c.1716G>T	V572V
2R	91-r	NT_033778	3,545,847	3,528,462	SNP	G	A	Homo. Variant		Non Synonymous	100.00%	100.00%	60	CDS	CG30494	c.46G>A	A16T
2R	91-c	NT_033778	3,546,115	3,528,730	SNP	C	A	Homo. Variant		Non Synonymous	100.00%	100.00%	60	CDS	CG30494	c.314C>A	P105H
2R	91-c	NT_033778	3,546,337	3,528,952	SNP	A	T	Homo. Variant		Non Synonymous	100.00%	100.00%	60	CDS	CG30494	c.536A>T	D179V
2R	91-c	NT_033778	3,546,445	3,529,060	SNP	C	T	Homo. Variant		Non Synonymous	100.00%	100.00%	60	CDS	CG30494	c.644C>T	P215L
2R	91-r	NT_033778	3,546,507	3,529,122	SNP	A	C	Homo. Variant		Non Synonymous	100.00%	100.00%	60	CDS	CG30494	c.706A>C	M236L
2R	91-r	NT_033778	3,546,562	3,529,177	SNP	G	A	Homo. Variant		Non Synonymous	100.00%	100.00%	60	CDS	CG30494	c.761G>A	G254D
2R	91-c	NT_033778	3,546,567	3,529,182	SNP	G	A	Homo. Variant		Non Synonymous	100.00%	100.00%	60	CDS	CG30494	c.766G>A	V256I
2R	91-r	NT_033778	3,546,698	3,529,313	SNP	A	G	Homo. Variant		Synonymous	100.00%	100.00%	60	CDS	CG30494	c.897A>G	Q299Q
2R	91-r	NT_033778	3,546,731	3,529,346	SNP	A	C	Homo. Variant		Synonymous	100.00%	100.00%	60	CDS	CG30494	c.930A>C	S310S
2R	91-c	NT_033778	3,546,733	3,529,348	SNP	A	G	Homo. Variant		Non Synonymous	100.00%	100.00%	60	CDS	CG30494	c.932A>G	H311R
2R	91-c	NT_033778	3,547,103	3,529,718	SNP	T	C	Homo. Variant		Synonymous	96.90%	100.00%	60	CDS	CG30494	c.1302T>C	S434S
2R	91-c	NT_033778	3,547,266	3,529,881	SNP	T	C	Homo. Variant		Non Synonymous	100.00%	100.00%	60	CDS	CG30494	c.1465T>C	S489P
2R	91-r	NT_033778	3,547,276	3,529,891	SNP	T	A	Homo. Variant		Non Synonymous	100.00%	100.00%	60	CDS	CG30494	c.1475T>A	V492D
2R	91-c	NT_033778	3,547,280	3,529,895	SNP	A	C	Homo. Variant		Synonymous	100.00%	100.00%	60	CDS	CG30494	c.1479A>C	A493A
2R	91-r	NT_033778	3,547,280	3,529,895	SNP	A	C	Homo. Variant		Synonymous	100.00%	100.00%	60	CDS	CG30494	c.1479A>C	A493A
2R	91-c	NT_033778	3,547,537	3,530,152	SNP	A	C	Homo. Variant		Non Synonymous	100.00%	100.00%	60	CDS	CG30494	c.1736A>C	E579A
2R	91-r	NT_033778	3,547,537	3,530,152	SNP	A	C	Homo. Variant		Non Synonymous	100.00%	100.00%	60	CDS	CG30494	c.1736A>C	E579A
2R	91-c	NT_033778	3,547,553	3,530,168	SNP	T	A	Homo. Variant		Synonymous	100.00%	100.00%	60	CDS	CG30494	c.1752T>A	A584A
2R	91-r	NT_033778	3,547,553	3,530,168	SNP	T	A	Homo. Variant		Synonymous	100.00%	100.00%	60	CDS	CG30494	c.1752T>A	A584A
2R	91-c	NT_033778	3,547,614	3,530,229	SNP	A	G	Homo. Variant		Non Synonymous	100.00%	100.00%	60	CDS	CG30494	c.1813A>G	I605V
2R	91-r	NT_033778	3,547,614	3,530,229	SNP	A	G	Homo. Variant		Non Synonymous	100.00%	100.00%	60	CDS	CG30494	c.1813A>G	I605V
2R	91-c	NT_033778	3,547,624	3,530,239	SNP	C	G	Homo. Variant		Non Synonymous	95.00%	100.00%	60	CDS	CG30494	c.1823C>G	T608S
2R	91-r	NT_033778	3,547,624	3,530,239	SNP	C	G	Homo. Variant		Non Synonymous	100.00%	100.00%	60	CDS	CG30494	c.1823C>G	T608S
2R	91-c	NT_033778	3,547,630	3,530,245	SNP	C	A	Homo. Variant		Non Synonymous	100.00%	100.00%	60	CDS	CG30494	c.1829C>A	P610Q
2R	91-r	NT_033778	3,547,630	3,530,245	SNP	C	A	Homo. Variant		Non Synonymous	100.00%	100.00%	60	CDS	CG30494	c.1829C>A	P610Q
2R	91-c	NT_033778	3,547,683	3,530,298	SNP	G	C	Homo. Variant		Non Synonymous	100.00%	100.00%	60	CDS	CG30494	c.1882G>C	E628Q
2R	91-c	NT_033778	3,547,746	3,530,361	SNP	G	A	Homo. Variant		Non Synonymous	100.00%	100.00%	60	CDS	CG30494	c.1945G>A	V649M
2R	91-r	NT_033778	3,547,746	3,530,361	SNP	G	A	Homo. Variant		Non Synonymous	100.00%	100.00%	60	CDS	CG30494	c.1945G>A	V649M
2R	91-c	NT_033778	3,547,803	3,530,418	SNP	C	T	Homo. Variant		Non Synonymous	100.00%	100.00%	60	CDS	CG30494	c.2002C>T	P668S
2R	91-c	NT_033778	3,547,804	3,530,419	SNP	C	T	Homo. Variant		Non Synonymous	100.00%	100.00%	60	CDS	CG30494	c.2003C>T	P668L
2R	91-c	NT_033778	3,547,808	3,530,423	SNP	A	G	Homo. Variant		Synonymous	100.00%	100.00%	60	CDS	CG30494	c.2007A>G	Q669Q
2R	91-c	NT_033778	3,547,836	3,530,451	SNP	C	A	Homo. Variant		Non Synonymous	100.00%	100.00%	60	CDS	CG30494	c.2035C>A	P679T
2R	91-r	NT_033778	3,547,836	3,530,451	SNP	C	A	Homo. Variant		Non Synonymous	100.00%	100.00%	60	CDS	CG30494	c.2035C>A	P679T
2R	91-c	NT_033778	3,547,838	3,530,453	SNP	A	T	Homo. Variant		Synonymous	100.00%	100.00%	60	CDS	CG30494	c.2037A>T	P679P
2R	91-r	NT_033778	3,547,838	3,530,453	SNP	A	T	Homo. Variant		Synonymous	100.00%	100.00%	60	CDS	CG30494	c.2037A>T	P679P
2R	91-c	NT_033778	3,547,876	3,530,491	SNP	A	G	Homo. Variant		Non Synonymous	93.80%	100.00%	60	CDS	CG30494	c.2075A>G	D692G
2R	91-r	NT_033778	3,547,876	3,530,491	SNP	A	G	Homo. Variant		Non Synonymous	100.00%	100.00%	60	CDS	CG30494	c.2075A>G	D692G
2R	91-c	NT_033778	3,547,936	3,530,551	SNP	T	C	Homo. Variant		Non Synonymous	100.00%	100.00%	60	CDS	CG30494	c.2135T>C	L712P
2R	91-r	NT_033778	3,547,936	3,530,551	SNP	T	C	Homo. Variant		Non Synonymous	100.00%	100.00%	60	CDS	CG30494	c.2135T>C	L712P
2R	91-r	NT_033778	3,547,944	3,530,559	SNP	G	A	Homo. Variant		Non Synonymous	100.00%	100.00%	60	CDS	CG30494	c.2143G>A	E715K
2R	91-c	NT_033778	3,547,983	3,530,598	SNP	G	A	Homo. Variant		Non Synonymous	100.00%	100.00%	60	CDS	CG30494	c.2182G>A	E728K
2R	91-c	NT_033778	3,548,056	3,530,671	SNP	G	T	Homo. Variant		Non Synonymous	100.00%	100.00%	60	CDS	CG30494	c.2255G>T	G752V
2R	91-c	NT_033778	3,548,064	3,530,679	SNP	G	A	Homo. Variant		Non Synonymous	100.00%	100.00%	60	CDS	CG30494	c.2263G>A	E755K
2R	91-c	NT_033778	3,548,184	3,530,799	SNP	A	G	Homo. Variant		Non Synonymous	100.00%	100.00%	60	CDS	CG30494	c.2383A>G	T795A
2R	91-r	NT_033778	3,548,184	3,530,799	SNP	A	G	Homo. Variant		Non Synonymous	100.00%	100.00%	60	CDS	CG30494	c.2383A>G	T795A
2R	91-c	NT_033778	3,548,253	3,530,868	SNP	C	T	Homo. Variant		Non Synonymous	100.00%	100.00%	60	CDS	CG30494	c.2452C>T	R818C
2R	91-r	NT_033778	3,548,574	3,531,189	SNP	C	T	Homo. Variant		Synonymous	100.00%	100.00%	60	CDS	CG30494	c.2773C>T	L925L
2R	91-r	NT_033778	3,548,753	3,531,368	SNP	T	A	Homo. Variant		Synonymous	100.00%	100.00%	60	CDS	CG30494	c.2952T>A	T984T
2R	91-c	NT_033778	3,548,804	3,531,419	SNP	C	T	Homo. Variant		Synonymous	100.00%	100.00%	60	CDS	CG30494	c.3003C>T	P1001P
2R	91-c	NT_033778	3,549,040	3,531,655	SNP	C	T	Homo. Variant		Non Synonymous	100.00%	100.00%	60	CDS	CG30494	c.3239C>T	P1080L
2R	91-r	NT_033778	3,549,040	3,531,655	SNP	C	T	Homo. Variant		Non Synonymous	100.00%	100.00%	60	CDS	CG30494	c.3239C>T	P1080L
2R	91-r	NT_033778	3,549,136	3,531,751	SNP	A	G	Homo. Variant		Non Synonymous	100.00%	100.00%	60	CDS	CG30494	c.3335A>G	N1112S
2R	91-c	NT_033778	3,549,208	3,531,823	SNP	C	T	Homo. Variant		Non Synonymous	100.00%	100.00%	60	CDS	CG30494	c.3407C>T	P1136L
2R	91-r	NT_033778	3,549,208	3,531,823	SNP	C	T	Homo. Variant		Non Synonymous	100.00%	100.00%	60	CDS	CG30494	c.3407C>T	P1136L
2R	91-c	NT_033778	3,549,251	3,531,866	SNP	T	G	Homo. Variant		Non Synonymous	100.00%	100.00%	60	CDS	CG30494	c.3450T>G	H1150Q
2R	91-r	NT_033778	3,549,251	3,531,866	SNP	T	G	Homo. Variant		Non Synonymous	100.00%	100.00%	60	CDS	CG30494	c.3450T>G	H1150Q
2R	91-c	NT_033778	3,549,263	3,531,878	SNP	G	T	Homo. Variant		Non Synonymous	100.00%	100.00%	60	CDS	CG30494	c.3462G>T	L1154F
2R	91-r	NT_033778	3,549,263	3,531,878	SNP	G	T	Homo. Variant		Non Synonymous	100.00%	100.00%	60	CDS	CG30494	c.3462G>T	L1154F
2R	91-c	NT_033778	3,549,270	3,531,885	SNP	T	A	Homo. Variant		Non Synonymous	100.00%	100.00%	60	CDS	CG30494	c.3469T>A	S1157T
2R	91-c	NT_033778	3,549,279	3,531,894	SNP	G	T	Homo. Variant		Non Synonymous	100.00%	100.00%	60	CDS	CG30494	c.3478G>T	A1160S
2R	91-r	NT_033778	3,549,279	3,531,894	SNP	G	T	Homo. Variant		Non Synonymous	100.00%	100.00%	60	CDS	CG30494	c.3478G>T	A1160S
2R	91-c	NT_033778	3,549,398	3,532,013	SNP	T	A	Homo. Variant		Synonymous	100.00%	100.00%	60	CDS	CG30494	c.3597T>A	P1199P
2R	91-r	NT_033778	3,549,475	3,532,090	SNP	T	A	Homo. Variant		Non Synonymous	100.00%	100.00%	60	CDS	CG30494	c.3674T>A	V1225D
2R	91-c	NT_033778	3,549,530	3,532,145	SNP	T	A	Homo. Variant		Synonymous	100.00%	100.00%	60	CDS	CG30494	c.3729T>A	A1243A
2R	91-r	NT_033778	3,549,530	3,532,145	SNP	T	A	Homo. Variant		Synonymous	100.00%	100.00%	60	CDS	CG30494	c.3729T>A	A1243A
2R	91-c	NT_033778	3,549,767	3,532,382	SNP	G	C	Homo. Variant		Non Synonymous	100.00%	100.00%	60	CDS	CG30494	c.3966G>C	E1322D
2R	91-c	NT_033778	3,549,768	3,532,383	SNP	A	C	Homo. Variant		Non Synonymous	100.00%	100.00%	60	CDS	CG30494	c.3967A>C	T1323P
2R	91-c	NT_033778	3,549,781	3,532,396	SNP	T	C	Homo. Variant		Non Synonymous	100.00%	100.00%	60	CDS	CG30494	c.3980T>C	V1327A
2R	91-r	NT_033778	3,549,781	3,532,396	SNP	T	C	Homo. Variant		Non Synonymous	100.00%	100.00%	60	CDS	CG30494	c.3980T>C	V1327A
2R	91-c	NT_033778	3,550,002	3,532,617	SNP	G	C	Homo. Variant		Non Synonymous	100.00%	100.00%	60	CDS	CG30494	c.4201G>C	E1401Q
2R	91-c	NT_033778	3,550,322	3,532,937	SNP	A	T	Homo. Variant		Non Synonymous	100.00%	100.00%	60	CDS	CG30494	c.4521A>T	E1507D
2R	91-c	NT_033778	3,550,379	3,532,994	SNP	G	A	Homo. Variant		Synonymous	100.00%	100.00%	60	CDS	CG30494	c.4578G>A	G1526G
2R	91-c	NT_033778	3,550,443	3,533,058	SNP	T	G	Homo. Variant		Non Synonymous	85.70%	100.00%	60	CDS	CG30494	c.4642T>G	W1548G
2R	91-c	NT_033778	3,550,495	3,533,110	SNP	C	T	Homo. Variant		Non Synonymous	100.00%	100.00%	60	CDS	CG30494	c.4694C>T	T1565M
2R	91-c	NT_033778	3,550,499	3,533,114	SNP	A	G	Homo. Variant		Synonymous	100.00%	100.00%	60	CDS	CG30494	c.4698A>G	E1566E
2R	91-c	NT_033778	3,550,500	3,533,115	SNP	T	C	Homo. Variant		Non Synonymous	100.00%	100.00%	60	CDS	CG30494	c.4699T>C	S1567P
2R	91-r	NT_033778	3,550,500	3,533,115	SNP	T	C	Homo. Variant		Non Synonymous	100.00%	100.00%	60	CDS	CG30494	c.4699T>C	S1567P
2R	91-c	NT_033778	3,550,904	3,533,519	SNP	C	A	Homo. Variant		Non Synonymous	100.00%	100.00%	60	CDS	CG30494	c.5103C>A	D1701E
2R	91-c	NT_033778	3,550,908	3,533,523	SNP	A	C	Homo. Variant		Non Synonymous	97.10%	100.00%	60	CDS	CG30494	c.5107A>C	K1703Q
2R	91-c	NT_033778	3,551,220	3,533,835	SNP	G	T	Homo. Variant		Non Synonymous	100.00%	100.00%	60	CDS	CG30494	c.5419G>T	D1807Y
2R	91-c	NT_033778	3,551,250	3,533,865	SNP	G	A	Homo. Variant		Non Synonymous	100.00%	100.00%	60	CDS	CG30494	c.5449G>A	A1817T
2R	91-c	NT_033778	3,551,252	3,533,867	SNP	C	G	Homo. Variant		Synonymous	100.00%	100.00%	60	CDS	CG30494	c.5451C>G	A1817A
2R	91-r	NT_033778	3,551,252	3,533,867	SNP	C	G	Homo. Variant		Synonymous	100.00%	100.00%	60	CDS	CG30494	c.5451C>G	A1817A
2R	91-r	NT_033778	3,551,271	3,533,886	SNP	C	G	Homo. Variant		Non Synonymous	100.00%	100.00%	60	CDS	CG30494	c.5470C>G	Q1824E
2R	91-c	NT_033778	3,551,411	3,534,026	SNP	C	T	Homo. Variant		Synonymous	100.00%	100.00%	60	CDS	CG30494	c.5610C>T	N1870N
2R	91-c	NT_033778	3,551,658	3,534,273	SNP	C	A	Homo. Variant		Non Synonymous	100.00%	100.00%	60	CDS	CG30494	c.5857C>A	H1953N
2R	91-c	NT_033778	3,551,885	3,534,500	SNP	G	T	Homo. Variant		Non Synonymous	100.00%	100.00%	60	CDS	CG30494	c.6084G>T	E2028D
2R	91-c	NT_033778	3,551,978	3,534,593	SNP	T	C	Homo. Variant		Synonymous	100.00%	100.00%	60	CDS	CG30494	c.6177T>C	D2059D
2R	91-c	NT_033778	3,552,333	3,534,948	SNP	A	T	Homo. Variant		Non Synonymous	100.00%	100.00%	60	CDS	CG30494	c.6532A>T	S2178C
2R	91-c	NT_033778	3,552,554	3,535,169	SNP	G	A	Homo. Variant		Synonymous	100.00%	100.00%	60	CDS	CG30494	c.6753G>A	R2251R
2R	91-c	NT_033778	3,553,893	3,536,508	SNP	C	A	Homo. Variant		Synonymous	100.00%	100.00%	60	CDS	CG30492	c.2469C>A	P823P
2R	91-c	NT_033778	3,554,131	3,536,746	SNP	C	T	Homo. Variant		Non Synonymous	100.00%	100.00%	60	CDS	CG30492	c.2707C>T	P903S
2R	91-r	NT_033778	3,554,131	3,536,746	SNP	C	T	Homo. Variant		Non Synonymous	83.30%	100.00%	60	CDS	CG30492	c.2707C>T	P903S
2R	91-c	NT_033778	3,555,230	3,537,845	SNP	A	G	Homo. Variant		Synonymous	100.00%	100.00%	60	CDS	CG30492	c.2193A>G	E731E
2R	91-c	NT_033778	3,555,437	3,538,052	SNP	G	A	Homo. Variant		Synonymous	100.00%	100.00%	60	CDS	CG30492	c.2400G>A	Q800Q
2R	91-c	NT_033778	3,558,023	3,540,638	SNP	A	G	Homo. Variant		Synonymous	84.60%	100.00%	60	CDS	Rpt1	c.705A>G	A235A
2R	91-c	NT_033778	3,558,179	3,540,794	SNP	T	C	Homo. Variant		Synonymous	100.00%	100.00%	60	CDS	Rpt1	c.549T>C	Q183Q
2R	91-c	NT_033778	3,559,884	3,542,499	SNP	C	T	Homo. Variant		Non Synonymous	100.00%	100.00%	60	CDS	CG17985	c.58C>T	V20M
2R	91-c	NT_033778	3,562,156	3,544,771	SNP	T	C	Homo. Variant		Synonymous	100.00%	100.00%	60	CDS	CG30495	c.54T>C	H18H
2R	91-c	NT_033778	3,562,460	3,545,075	SNP	T	G	Homo. Variant		Non Synonymous	100.00%	100.00%	60	CDS	CG30495	c.245T>G	V82G
2R	91-r	NT_033778	3,562,460	3,545,075	SNP	T	G	Homo. Variant		Non Synonymous	100.00%	100.00%	60	CDS	CG30495	c.245T>G	V82G
2R	91-c	NT_033778	3,562,861	3,545,476	SNP	C	T	Homo. Variant		Synonymous	100.00%	100.00%	60	CDS	CG30495	c.588C>T	S196S
2R	91-c	NT_033778	3,564,775	3,547,390	SNP	T	C	Homo. Variant		Non Synonymous	100.00%	100.00%	60	CDS	Gr43b	c.734T>C	H245R
2R	91-c	NT_033778	3,564,847	3,547,462	SNP	C	G	Homo. Variant		Non Synonymous	100.00%	100.00%	60	CDS	Gr43b	c.662C>G	W221S
2R	91-c	NT_033778	3,564,872	3,547,487	SNP	T	C	Homo. Variant		Non Synonymous	100.00%	100.00%	60	CDS	Gr43b	c.637T>C	I213V
2R	91-r	NT_033778	3,564,872	3,547,487	SNP	T	C	Homo. Variant		Non Synonymous	100.00%	100.00%	60	CDS	Gr43b	c.637T>C	I213V
2R	91-c	NT_033778	3,564,998	3,547,613	SNP	C	T	Homo. Variant		Non Synonymous	100.00%	100.00%	60	CDS	Gr43b	c.511C>T	V171M
2R	91-c	NT_033778	3,565,199	3,547,814	SNP	G	C	Homo. Variant		Non Synonymous	100.00%	100.00%	60	CDS	Gr43b	c.310G>C	Q104E
2R	91-c	NT_033778	3,567,289	3,549,903	SNP	T	G	Homo. Variant		Non Synonymous	100.00%	100.00%	60	CDS	CG2070	c.313T>G	S105A
2R	91-c	NT_033778	3,567,495	3,550,109	SNP	G	A	Homo. Variant		Synonymous	100.00%	100.00%	60	CDS	CG2070	c.450G>A	V150V
2R	91-c	NT_033778	3,568,076	3,550,690	SNP	T	A	Homo. Variant		No Stop	100.00%	100.00%	60	CDS	CG2070	c.976T>A	.326R
2R	91-c	NT_033778	3,569,163	3,551,775	SNP	G	T	Homo. Variant		Synonymous	100.00%	100.00%	60	CDS	CG2065	c.231G>T	L77L
2R	91-c	NT_033778	3,569,270	3,551,882	SNP	T	C	Homo. Variant		Synonymous	100.00%	100.00%	60	CDS	CG2065	c.282T>C	L94L
2R	91-r	NT_033778	3,569,270	3,551,882	SNP	T	C	Homo. Variant		Synonymous	100.00%	100.00%	60	CDS	CG2065	c.282T>C	L94L
2R	91-c	NT_033778	3,569,508	3,552,120	SNP	T	C	Homo. Variant		Non Synonymous	100.00%	100.00%	60	CDS	CG2065	c.455T>C	V152A
2R	91-c	NT_033778	3,569,523	3,552,135	SNP	T	C	Homo. Variant		Non Synonymous	100.00%	100.00%	60	CDS	CG2065	c.470T>C	F157S
2R	91-c	NT_033778	3,569,530	3,552,142	SNP	A	T	Homo. Variant		Non Synonymous	100.00%	100.00%	60	CDS	CG2065	c.477A>T	K159N
2R	91-c	NT_033778	3,569,691	3,552,303	SNP	C	T	Homo. Variant		Non Synonymous	100.00%	100.00%	60	CDS	CG2065	c.638C>T	S213L
2R	91-r	NT_033778	3,569,691	3,552,303	SNP	C	T	Homo. Variant		Non Synonymous	100.00%	100.00%	60	CDS	CG2065	c.638C>T	S213L
2R	91-r	NT_033778	3,569,816	3,552,428	SNP	A	G	Homo. Variant		Synonymous	100.00%	100.00%	60	CDS	CG2065	c.702A>G	V234V
2R	91-c	NT_033778	3,570,857	3,553,468	SNP	G	A	Homo. Variant		Synonymous	100.00%	100.00%	60	CDS	CG2064	c.27G>A	L9L
2R	91-r	NT_033778	3,570,857	3,553,468	SNP	G	A	Homo. Variant		Synonymous	100.00%	100.00%	60	CDS	CG2064	c.27G>A	L9L
2R	91-r	NT_033778	3,571,208	3,553,819	SNP	C	T	Homo. Variant		Synonymous	100.00%	100.00%	60	CDS	CG2064	c.249C>T	A83A
2R	91-c	NT_033778	3,571,262	3,553,873	SNP	G	C	Homo. Variant		Synonymous	100.00%	100.00%	60	CDS	CG2064	c.303G>C	L101L
2R	91-c	NT_033778	3,571,277	3,553,888	SNP	A	G	Homo. Variant		Synonymous	100.00%	100.00%	60	CDS	CG2064	c.318A>G	L106L
2R	91-r	NT_033778	3,571,277	3,553,888	SNP	A	G	Homo. Variant		Synonymous	100.00%	100.00%	60	CDS	CG2064	c.318A>G	L106L
2R	91-c	NT_033778	3,571,817	3,554,428	SNP	C	T	Homo. Variant		Synonymous	100.00%	100.00%	60	CDS	CG2064	c.738C>T	A246A
2R	91-c	NT_033778	3,572,040	3,554,651	SNP	T	C	Homo. Variant		Non Synonymous	100.00%	100.00%	60	CDS	CG2064	c.904T>C	S302P
2R	91-r	NT_033778	3,572,040	3,554,651	SNP	T	C	Homo. Variant		Non Synonymous	100.00%	100.00%	60	CDS	CG2064	c.904T>C	S302P
2R	91-c	NT_033778	3,572,464	3,555,074	SNP	G	A	Homo. Variant		Synonymous	100.00%	100.00%	60	CDS	CG12042	c.1377G>A	T459T
2R	91-c	NT_033778	3,573,223	3,555,833	SNP	T	C	Homo. Variant		Synonymous	100.00%	100.00%	60	CDS	CG12042	c.618T>C	L206L
2R	91-c	NT_033778	3,573,436	3,556,046	SNP	G	A	Homo. Variant		Synonymous	100.00%	100.00%	60	CDS	CG12042	c.405G>A	C135C
2R	91-c	NT_033778	3,573,718	3,556,328	SNP	A	G	Homo. Variant		Synonymous	100.00%	100.00%	60	CDS	CG12042	c.123A>G	H41H
2R	91-r	NT_033778	3,573,718	3,556,328	SNP	A	G	Homo. Variant		Synonymous	100.00%	100.00%	60	CDS	CG12042	c.123A>G	H41H
2R	91-c	NT_033778	3,575,700	3,558,310	SNP	G	A	Homo. Variant		Synonymous	100.00%	100.00%	60	CDS	CG12826	c.138G>A	G46G
2R	91-c	NT_033778	3,575,784	3,558,394	SNP	G	A	Homo. Variant		Synonymous	100.00%	100.00%	60	CDS	CG12826	c.54G>A	I18I
2R	91-r	NT_033778	3,575,784	3,558,394	SNP	G	A	Homo. Variant		Synonymous	100.00%	100.00%	60	CDS	CG12826	c.54G>A	I18I
2R	91-c	NT_033778	3,578,873	3,561,483	SNP	G	A	Homo. Variant		Synonymous	100.00%	100.00%	60	CDS	mRpL52	c.204G>A	N68N
2R	91-r	NT_033778	3,578,873	3,561,483	SNP	G	A	Homo. Variant		Synonymous	100.00%	100.00%	60	CDS	mRpL52	c.204G>A	N68N
2R	91-c	NT_033778	3,579,062	3,561,672	SNP	G	T	Homo. Variant		Synonymous	100.00%	100.00%	60	CDS	mRpL52	c.75G>T	A25A
2R	91-c	NT_033778	3,579,943	3,562,553	SNP	T	G	Homo. Variant		Synonymous	100.00%	100.00%	60	CDS	CG12107	c.366T>G	T122T
2R	91-r	NT_033778	3,579,943	3,562,553	SNP	T	G	Homo. Variant		Synonymous	100.00%	100.00%	60	CDS	CG12107	c.366T>G	T122T
2R	91-c	NT_033778	3,580,456	3,563,066	SNP	C	T	Homo. Variant		Synonymous	100.00%	100.00%	60	CDS	U2A	c.675C>T	V225V
2R	91-c	NT_033778	3,581,017	3,563,627	SNP	G	A	Homo. Variant		Synonymous	100.00%	100.00%	60	CDS	U2A	c.114G>A	G38G
2R	91-c	NT_033778	3,582,907	3,565,515	SNP	G	A	Homo. Variant		Synonymous	100.00%	100.00%	60	CDS	CG1399	c.1374G>A	S458S
2R	91-c	NT_033778	3,583,129	3,565,737	SNP	T	C	Homo. Variant		Synonymous	100.00%	100.00%	60	CDS	CG1399	c.1152T>C	V384V
2R	91-c	NT_033778	3,583,150	3,565,758	SNP	G	A	Homo. Variant		Synonymous	100.00%	100.00%	60	CDS	CG1399	c.1131G>A	S377S
2R	91-c	NT_033778	3,583,292	3,565,900	SNP	A	G	Homo. Variant		Non Synonymous	100.00%	100.00%	60	CDS	CG1399	c.989A>G	L330P
2R	91-c	NT_033778	3,583,639	3,566,247	SNP	G	C	Homo. Variant		Synonymous	88.90%	100.00%	24.13	CDS	CG1399	c.873G>C	G291G
2R	91-c	NT_033778	3,584,047	3,566,655	SNP	T	C	Homo. Variant		Non Synonymous	100.00%	100.00%	60	CDS	CG1399	c.526T>C	T176A
2R	91-r	NT_033778	3,584,047	3,566,655	SNP	T	C	Homo. Variant		Non Synonymous	100.00%	100.00%	60	CDS	CG1399	c.526T>C	T176A
2R	91-c	NT_033778	3,584,075	3,566,683	SNP	A	T	Homo. Variant		Synonymous	100.00%	100.00%	60	CDS	CG1399	c.498A>T	T166T
2R	91-r	NT_033778	3,584,075	3,566,683	SNP	A	T	Homo. Variant		Synonymous	100.00%	100.00%	60	CDS	CG1399	c.498A>T	T166T
2R	91-r	NT_033778	3,584,146	3,566,754	SNP	G	T	Homo. Variant		Synonymous	100.00%	100.00%	60	CDS	CG1399	c.427G>T	R143R
2R	91-c	NT_033778	3,584,459	3,567,067	SNP	A	G	Homo. Variant		Synonymous	100.00%	100.00%	60	CDS	CG1399	c.183A>G	I61I
2R	91-c	NT_033778	3,584,474	3,567,082	SNP	C	A	Homo. Variant		Synonymous	81.80%	100.00%	34.96	CDS	CG1399	c.168C>A	G56G
2R	91-c	NT_033778	3,584,480	3,567,088	SNP	G	A	Homo. Variant		Synonymous	81.80%	100.00%	18.35	CDS	CG1399	c.162G>A	C54C
2R	91-r	NT_033778	3,584,480	3,567,088	SNP	G	A	Homo. Variant		Synonymous	100.00%	100.00%	60	CDS	CG1399	c.162G>A	C54C
2R	91-r	NT_033778	3,584,652	3,567,260	SNP	C	G	Homo. Variant		Non Synonymous	100.00%	100.00%	60	CDS	CG1399	c.2888C>G	G963A
2R	91-r	NT_033778	3,584,825	3,567,433	SNP	G	C	Homo. Variant		Synonymous	100.00%	100.00%	60	CDS	CG1399	c.2715G>C	A905A
2R	91-c	NT_033778	3,586,253	3,568,858	SNP	T	C	Homo. Variant		Synonymous	100.00%	100.00%	60	CDS	CG1399	c.2592T>C	L864L
2R	91-r	NT_033778	3,586,253	3,568,858	SNP	T	C	Homo. Variant		Synonymous	100.00%	100.00%	60	CDS	CG1399	c.2592T>C	L864L
2R	91-c	NT_033778	3,586,459	3,569,064	SNP	G	T	Homo. Variant		Non Synonymous	100.00%	100.00%	60	CDS	CG1399	c.134G>T	A45E
2R	91-c	NT_033778	3,587,656	3,570,257	SNP	T	G	Homo. Variant		Non Synonymous	100.00%	100.00%	60	CDS	CG1399	c.2248T>G	M750L
2R	91-r	NT_033778	3,587,656	3,570,257	SNP	T	G	Homo. Variant		Non Synonymous	100.00%	100.00%	60	CDS	CG1399	c.2248T>G	M750L
2R	91-c	NT_033778	3,587,978	3,570,579	SNP	G	A	Homo. Variant		Synonymous	100.00%	100.00%	60	CDS	CG1399	c.1926G>A	I642I
2R	91-c	NT_033778	3,588,005	3,570,606	SNP	G	A	Homo. Variant		Synonymous	100.00%	100.00%	60	CDS	CG1399	c.1899G>A	R633R
2R	91-r	NT_033778	3,589,914	3,572,514	SNP	G	A	Homo. Variant		Non Synonymous	100.00%	100.00%	60	CDS	CG1399	c.851G>A	T284I
2R	91-c	NT_033778	3,600,101	3,582,695	SNP	C	T	Homo. Variant		Non Synonymous	100.00%	100.00%	60	CDS	CG1399	c.5C>T	G2D
2R	91-c	NT_033778	3,605,264	3,587,857	SNP	G	T	Homo. Variant		Non Synonymous	100.00%	100.00%	60	CDS	CG30496	c.711G>T	M237I
2R	91-c	NT_033778	3,605,585	3,588,178	SNP	T	A	Homo. Variant		Synonymous	100.00%	100.00%	60	CDS	CG30496	c.1032T>A	A344A
2R	91-c	NT_033778	3,606,000	3,588,593	SNP	C	T	Homo. Variant		Non Synonymous	100.00%	100.00%	60	CDS	CG30496	c.1447C>T	H483Y
2R	91-c	NT_033778	3,606,386	3,588,979	SNP	T	C	Homo. Variant		Synonymous	100.00%	100.00%	60	CDS	CG30496	c.1833T>C	S611S
2R	91-r	NT_033778	3,606,386	3,588,979	SNP	T	C	Homo. Variant		Synonymous	100.00%	100.00%	60	CDS	CG30496	c.1833T>C	S611S
2R	91-c	NT_033778	3,606,873	3,589,466	SNP	T	C	Homo. Variant		Synonymous	100.00%	100.00%	60	CDS	CG30493	c.79T>C	L27L
2R	91-r	NT_033778	3,606,873	3,589,466	SNP	T	C	Homo. Variant		Synonymous	100.00%	100.00%	60	CDS	CG30493	c.79T>C	L27L
2R	91-r	NT_033778	3,606,923	3,589,516	SNP	T	C	Homo. Variant		Synonymous	100.00%	100.00%	60	CDS	CG30493	c.129T>C	Y43Y
2R	91-c	NT_033778	3,606,940	3,589,533	SNP	A	C	Homo. Variant		Non Synonymous	100.00%	100.00%	60	CDS	CG30493	c.146A>C	K49T
2R	91-r	NT_033778	3,606,940	3,589,533	SNP	A	C	Homo. Variant		Non Synonymous	100.00%	100.00%	60	CDS	CG30493	c.146A>C	K49T
2R	91-c	NT_033778	3,607,078	3,589,671	SNP	C	G	Homo. Variant		Non Synonymous	95.50%	100.00%	60	CDS	CG30493	c.284C>G	T95R
2R	91-r	NT_033778	3,607,078	3,589,671	SNP	C	G	Homo. Variant		Non Synonymous	100.00%	100.00%	60	CDS	CG30493	c.284C>G	T95R
2R	91-c	NT_033778	3,607,301	3,589,894	SNP	A	G	Homo. Variant		Synonymous	100.00%	100.00%	60	CDS	CG30493	c.507A>G	E169E
2R	91-r	NT_033778	3,607,301	3,589,894	SNP	A	G	Homo. Variant		Synonymous	100.00%	100.00%	60	CDS	CG30493	c.507A>G	E169E
2R	91-c	NT_033778	3,608,739	3,591,332	SNP	A	T	Homo. Variant		Synonymous	100.00%	100.00%	60	CDS	CG34216	c.783A>T	T261T
2R	91-r	NT_033778	3,608,739	3,591,332	SNP	A	T	Homo. Variant		Synonymous	100.00%	100.00%	60	CDS	CG34216	c.783A>T	T261T
2R	91-c	NT_033778	3,608,750	3,591,343	SNP	T	C	Homo. Variant		Non Synonymous	100.00%	100.00%	60	CDS	CG34216	c.772T>C	T258A
2R	91-r	NT_033778	3,608,750	3,591,343	SNP	T	C	Homo. Variant		Non Synonymous	100.00%	100.00%	60	CDS	CG34216	c.772T>C	T258A
2R	91-c	NT_033778	3,611,283	3,593,874	SNP	C	T	Homo. Variant		Non Synonymous	100.00%	100.00%	60	CDS	tor	c.2000C>T	R667Q
2R	91-r	NT_033778	3,611,283	3,593,874	SNP	C	T	Homo. Variant		Non Synonymous	100.00%	100.00%	60	CDS	tor	c.2000C>T	R667Q
2R	91-c	NT_033778	3,611,438	3,594,029	SNP	C	T	Homo. Variant		Synonymous	97.60%	100.00%	60	CDS	tor	c.1845C>T	E615E
2R	91-c	NT_033778	3,612,030	3,594,621	SNP	C	T	Homo. Variant		Synonymous	100.00%	100.00%	60	CDS	tor	c.1371C>T	S457S
2R	91-c	NT_033778	3,612,123	3,594,714	SNP	C	A	Homo. Variant		Non Synonymous	100.00%	100.00%	60	CDS	tor	c.1278C>A	E426D
2R	91-c	NT_033778	3,612,180	3,594,771	SNP	G	T	Homo. Variant		Synonymous	100.00%	100.00%	60	CDS	tor	c.1221G>T	P407P
2R	91-r	NT_033778	3,612,180	3,594,771	SNP	G	T	Homo. Variant		Synonymous	83.30%	100.00%	15.01	CDS	tor	c.1221G>T	P407P
2R	91-r	NT_033778	3,612,188	3,594,779	SNP	T	C	Homo. Variant		Non Synonymous	100.00%	100.00%	60	CDS	tor	c.1213T>C	I405V
2R	91-c	NT_033778	3,612,297	3,594,888	SNP	T	G	Homo. Variant		Non Synonymous	100.00%	100.00%	60	CDS	tor	c.1160T>G	H387P
2R	91-r	NT_033778	3,612,297	3,594,888	SNP	T	G	Homo. Variant		Non Synonymous	100.00%	100.00%	60	CDS	tor	c.1160T>G	H387P
2R	91-c	NT_033778	3,612,491	3,595,082	SNP	G	A	Homo. Variant		Synonymous	100.00%	100.00%	60	CDS	tor	c.966G>A	Y322Y
2R	91-r	NT_033778	3,613,206	3,595,797	SNP	G	C	Homo. Variant		Non Synonymous	100.00%	100.00%	60	CDS	tor	c.435G>C	H145Q
2R	91-c	NT_033778	3,613,420	3,596,011	SNP	C	T	Homo. Variant		Non Synonymous	100.00%	100.00%	60	CDS	tor	c.373C>T	A125T
2R	91-r	NT_033778	3,613,420	3,596,011	SNP	C	T	Homo. Variant		Non Synonymous	100.00%	100.00%	60	CDS	tor	c.373C>T	A125T
2R	91-c	NT_033778	3,613,421	3,596,012	SNP	A	G	Homo. Variant		Synonymous	100.00%	100.00%	60	CDS	tor	c.372A>G	T124T
2R	91-r	NT_033778	3,613,421	3,596,012	SNP	A	G	Homo. Variant		Synonymous	100.00%	100.00%	60	CDS	tor	c.372A>G	T124T
2R	91-r	NT_033778	3,613,577	3,596,168	SNP	C	T	Homo. Variant		Synonymous	100.00%	100.00%	60	CDS	tor	c.216C>T	K72K
2R	91-r	NT_033778	3,613,583	3,596,174	SNP	C	G	Homo. Variant		Synonymous	100.00%	100.00%	60	CDS	tor	c.210C>G	L70L
2R	91-c	NT_033778	3,613,846	3,596,436	SNP	G	A	Homo. Variant		Synonymous	100.00%	100.00%	60	CDS	tor	c.15G>A	Y5Y
2R	91-r	NT_033778	3,613,846	3,596,436	SNP	G	A	Homo. Variant		Synonymous	100.00%	100.00%	60	CDS	tor	c.15G>A	Y5Y
2R	91-c	NT_033778	3,613,855	3,596,445	SNP	A	C	Homo. Variant		Synonymous	100.00%	100.00%	60	CDS	tor	c.6A>C	L2L
2R	91-c	NT_033778	3,615,680	3,598,266	SNP	C	T	Homo. Variant		Synonymous	100.00%	100.00%	60	CDS	CG1941	c.195C>T	H65H
2R	91-c	NT_033778	3,615,997	3,598,583	SNP	T	C	Homo. Variant		Synonymous	100.00%	100.00%	60	CDS	CG1941	c.363T>C	T121T
2R	91-c	NT_033778	3,616,051	3,598,637	SNP	A	G	Homo. Variant		Synonymous	100.00%	100.00%	60	CDS	CG1941	c.417A>G	P139P
2R	91-c	NT_033778	3,616,261	3,598,847	SNP	A	G	Homo. Variant		Synonymous	100.00%	100.00%	60	CDS	CG1941	c.627A>G	L209L
2R	91-r	NT_033778	3,616,261	3,598,847	SNP	A	G	Homo. Variant		Synonymous	100.00%	100.00%	60	CDS	CG1941	c.627A>G	L209L
2R	91-c	NT_033778	3,616,330	3,598,916	SNP	G	A	Homo. Variant		Synonymous	100.00%	100.00%	60	CDS	CG1941	c.696G>A	R232R
2R	91-r	NT_033778	3,616,330	3,598,916	SNP	G	A	Homo. Variant		Synonymous	100.00%	100.00%	60	CDS	CG1941	c.696G>A	R232R
2R	91-r	NT_033778	3,616,408	3,598,994	SNP	T	G	Homo. Variant		Synonymous	100.00%	100.00%	60	CDS	CG1941	c.714T>G	V238V
2R	91-r	NT_033778	3,616,450	3,599,036	SNP	T	G	Homo. Variant		Synonymous	100.00%	100.00%	60	CDS	CG1941	c.756T>G	V252V
2R	91-r	NT_033778	3,616,511	3,599,097	SNP	A	G	Homo. Variant		Non Synonymous	100.00%	100.00%	60	CDS	CG1941	c.817A>G	I273V
2R	91-r	NT_033778	3,616,682	3,599,268	SNP	G	A	Homo. Variant		Non Synonymous	91.70%	100.00%	60	CDS	CG1941	c.922G>A	V308I
2R	91-c	NT_033778	3,618,050	3,600,634	SNP	C	G	Homo. Variant		Non Synonymous	93.80%	100.00%	60	CDS	CG1942	c.250C>G	L84V
2R	91-c	NT_033778	3,618,051	3,600,635	SNP	T	C	Homo. Variant		Non Synonymous	97.00%	100.00%	60	CDS	CG1942	c.251T>C	L84P
2R	91-c	NT_033778	3,618,070	3,600,654	SNP	T	C	Homo. Variant		Synonymous	100.00%	100.00%	60	CDS	CG1942	c.270T>C	R90R
2R	91-r	NT_033778	3,618,251	3,600,835	SNP	T	C	Homo. Variant		Synonymous	100.00%	100.00%	60	CDS	CG1942	c.385T>C	L129L
2R	91-c	NT_033778	3,618,538	3,601,122	SNP	A	G	Homo. Variant		Synonymous	100.00%	100.00%	60	CDS	CG1942	c.672A>G	K224K
2R	91-r	NT_033778	3,618,538	3,601,122	SNP	A	G	Homo. Variant		Synonymous	100.00%	100.00%	60	CDS	CG1942	c.672A>G	K224K
2R	91-c	NT_033778	3,618,706	3,601,290	SNP	A	T	Homo. Variant		Synonymous	100.00%	100.00%	60	CDS	CG1942	c.783A>T	R261R
2R	91-c	NT_033778	3,618,724	3,601,308	SNP	C	A	Homo. Variant		Synonymous	100.00%	100.00%	60	CDS	CG1942	c.801C>A	V267V
2R	91-r	NT_033778	3,618,724	3,601,308	SNP	C	A	Homo. Variant		Synonymous	100.00%	100.00%	60	CDS	CG1942	c.801C>A	V267V
2R	91-r	NT_033778	3,618,903	3,601,487	SNP	T	G	Homo. Variant		Synonymous	100.00%	100.00%	60	CDS	CG1942	c.921T>G	V307V
2R	91-c	NT_033778	3,618,951	3,601,535	SNP	A	G	Homo. Variant		Synonymous	100.00%	100.00%	60	CDS	CG1942	c.969A>G	G323G
2R	91-r	NT_033778	3,618,951	3,601,535	SNP	A	G	Homo. Variant		Synonymous	100.00%	100.00%	60	CDS	CG1942	c.969A>G	G323G
2R	91-c	NT_033778	3,618,964	3,601,548	SNP	T	G	Homo. Variant		Non Synonymous	100.00%	100.00%	60	CDS	CG1942	c.982T>G	S328A
2R	91-r	NT_033778	3,618,964	3,601,548	SNP	T	G	Homo. Variant		Non Synonymous	100.00%	100.00%	60	CDS	CG1942	c.982T>G	S328A
2R	91-c	NT_033778	3,619,035	3,601,619	SNP	A	T	Homo. Variant		Synonymous	100.00%	100.00%	60	CDS	CG1942	c.1053A>T	V351V
2R	91-c	NT_033778	3,619,951	3,602,535	SNP	T	C	Homo. Variant		Synonymous	100.00%	100.00%	60	CDS	CG1946	c.48T>C	L16L
2R	91-r	NT_033778	3,619,951	3,602,535	SNP	T	C	Homo. Variant		Synonymous	100.00%	100.00%	60	CDS	CG1946	c.48T>C	L16L
2R	91-c	NT_033778	3,619,969	3,602,553	SNP	A	G	Homo. Variant		Synonymous	100.00%	100.00%	60	CDS	CG1946	c.66A>G	S22S
2R	91-c	NT_033778	3,620,644	3,603,228	SNP	T	C	Homo. Variant		Non Synonymous	100.00%	100.00%	60	CDS	CG1946	c.250T>C	W84R
2R	91-r	NT_033778	3,620,644	3,603,228	SNP	T	C	Homo. Variant		Non Synonymous	100.00%	100.00%	60	CDS	CG1946	c.250T>C	W84R
2R	91-r	NT_033778	3,620,911	3,603,495	SNP	G	A	Homo. Variant		Synonymous	100.00%	100.00%	60	CDS	CG1946	c.462G>A	L154L
2R	91-c	NT_033778	3,620,963	3,603,547	SNP	T	G	Homo. Variant		Non Synonymous	100.00%	100.00%	60	CDS	CG1946	c.514T>G	S172A
2R	91-c	NT_033778	3,621,200	3,603,784	SNP	A	G	Homo. Variant	Splice in CDS	Synonymous	100.00%	100.00%	60	CDS	CG1946	c.693A>G	G231G
2R	91-r	NT_033778	3,621,200	3,603,784	SNP	A	G	Homo. Variant	Splice in CDS	Synonymous	100.00%	100.00%	60	CDS	CG1946	c.693A>G	G231G
2R	91-c	NT_033778	3,621,257	3,603,841	SNP	T	A	Homo. Variant		Synonymous	100.00%	100.00%	60	CDS	CG1946	c.750T>A	A250A
2R	91-r	NT_033778	3,621,257	3,603,841	SNP	T	A	Homo. Variant		Synonymous	100.00%	100.00%	60	CDS	CG1946	c.750T>A	A250A
2R	91-c	NT_033778	3,621,497	3,604,081	SNP	G	A	Homo. Variant		Synonymous	100.00%	100.00%	60	CDS	CG1946	c.924G>A	E308E
2R	91-c	NT_033778	3,621,588	3,604,172	SNP	C	T	Homo. Variant		Non Synonymous	100.00%	100.00%	60	CDS	CG1946	c.1015C>T	P339S
2R	91-c	NT_033778	3,621,589	3,604,173	SNP	C	T	Homo. Variant		Non Synonymous	100.00%	100.00%	60	CDS	CG1946	c.1016C>T	P339L
2R	91-c	NT_033778	3,621,611	3,604,195	SNP	T	G	Homo. Variant		Synonymous	100.00%	100.00%	60	CDS	CG1946	c.1038T>G	L346L
2R	91-r	NT_033778	3,621,611	3,604,195	SNP	T	G	Homo. Variant		Synonymous	100.00%	100.00%	60	CDS	CG1946	c.1038T>G	L346L
2R	91-c	NT_033778	3,630,904	3,613,485	SNP	T	C	Homo. Variant		Non Synonymous	100.00%	100.00%	60	CDS	CG18812	c.872T>C	D291G
2R	91-r	NT_033778	3,645,559	3,628,118	SNP	C	G	Homo. Variant		Non Synonymous	87.50%	100.00%	22	CDS	CG30497	c.2298C>G	Q766H
2R	91-c	NT_033778	3,683,553	3,666,058	SNP	G	A	Homo. Variant		Synonymous	100.00%	100.00%	60	CDS	CG30497	c.912G>A	A304A
2R	91-r	NT_033778	3,683,574	3,666,079	SNP	G	C	Homo. Variant		Synonymous	100.00%	100.00%	60	CDS	CG30497	c.891G>C	V297V
2R	91-c	NT_033778	3,683,610	3,666,115	SNP	A	G	Homo. Variant		Synonymous	100.00%	100.00%	60	CDS	CG30497	c.855A>G	R285R
2R	91-r	NT_033778	3,683,610	3,666,115	SNP	A	G	Homo. Variant		Synonymous	100.00%	100.00%	60	CDS	CG30497	c.855A>G	R285R
2R	91-c	NT_033778	3,683,742	3,666,247	SNP	G	A	Homo. Variant		Synonymous	100.00%	100.00%	60	CDS	CG30497	c.723G>A	S241S
2R	91-c	NT_033778	3,683,898	3,666,403	SNP	A	G	Homo. Variant		Synonymous	100.00%	100.00%	60	CDS	CG30497	c.567A>G	S189S
2R	91-r	NT_033778	3,683,898	3,666,403	SNP	A	G	Homo. Variant		Synonymous	100.00%	100.00%	60	CDS	CG30497	c.567A>G	S189S
2R	91-c	NT_033778	3,683,918	3,666,423	SNP	G	A	Homo. Variant		Non Synonymous	93.80%	100.00%	56.79	CDS	CG30497	c.547G>A	P183S
2R	91-r	NT_033778	3,683,918	3,666,423	SNP	G	A	Homo. Variant		Non Synonymous	100.00%	100.00%	60	CDS	CG30497	c.547G>A	P183S
2R	91-c	NT_033778	3,684,336	3,666,841	SNP	G	G|A	Hetero. Ref.		Synonymous	33.30%	99.00%	20.1	CDS	CG30497	c.[129G>G]+[129G>A]	N43N
2R	91-c	NT_033778	3,684,345	3,666,850	SNP	G	G|A	Hetero. Ref.		Synonymous	25.00%	73.70%	4.48	CDS	CG30497	c.[120G>G]+[120G>A]	Y40Y
2R	91-r	NT_033778	3,684,345	3,666,850	SNP	G	A	Homo. Variant		Synonymous	100.00%	100.00%	60	CDS	CG30497	c.120G>A	Y40Y
2R	91-c	NT_033778	3,684,347	3,666,852	SNP	A	T|A	Hetero. Ref.		Non Synonymous	25.00%	77.30%	5.31	CDS	CG30497	c.[118A>T]+[118A>A]	Y40N, Y40Y
2R	91-r	NT_033778	3,684,347	3,666,852	SNP	A	T	Homo. Variant		Non Synonymous	100.00%	100.00%	60	CDS	CG30497	c.118A>T	Y40N
2R	91-c	NT_033778	3,687,895	3,670,400	SNP	A	T	Homo. Variant		Non Synonymous	100.00%	100.00%	60	CDS	cn	c.1831A>T	.611K
2R	91-c	NT_033778	3,687,960	3,670,465	SNP	C	T	Homo. Variant		Non Synonymous	96.80%	100.00%	60	CDS	cn	c.1766C>T	C589Y
2R	91-c	NT_033778	3,688,064	3,670,569	SNP	A	G	Homo. Variant		Synonymous	100.00%	100.00%	60	CDS	cn	c.1662A>G	N554N
2R	91-c	NT_033778	3,688,274	3,670,779	SNP	C	T	Homo. Variant		Synonymous	100.00%	100.00%	60	CDS	cn	c.1452C>T	G484G
2R	91-c	NT_033778	3,688,286	3,670,791	SNP	T	C	Homo. Variant		Synonymous	100.00%	100.00%	60	CDS	cn	c.1440T>C	V480V
2R	91-c	NT_033778	3,688,288	3,670,793	SNP	C	T	Homo. Variant		Non Synonymous	100.00%	100.00%	60	CDS	cn	c.1438C>T	V480I
2R	91-c	NT_033778	3,688,300	3,670,805	SNP	C	G	Homo. Variant		Non Synonymous	100.00%	100.00%	60	CDS	cn	c.1426C>G	G476R
2R	91-c	NT_033778	3,688,354	3,670,859	SNP	C	G|C	Hetero. Ref.		Non Synonymous	50.00%	96.50%	13.38	CDS	cn	c.[1372C>G]+[1372C>C]	D458H, D458D
2R	91-r	NT_033778	3,689,287	3,671,792	SNP	C	G	Homo. Variant		Synonymous	100.00%	100.00%	60	CDS	cn	c.507C>G	V169V
2R	91-c	NT_033778	3,689,424	3,671,929	SNP	C	G	Homo. Variant		Non Synonymous	100.00%	100.00%	60	CDS	cn	c.370C>G	E124Q
2R	91-r	NT_033778	3,689,424	3,671,929	SNP	C	G	Homo. Variant		Non Synonymous	93.80%	100.00%	60	CDS	cn	c.370C>G	E124Q
2R	91-r	NT_033778	3,689,968	3,672,473	SNP	C	A	Homo. Variant		Non Synonymous	100.00%	100.00%	60	CDS	cn	c.239C>A	R80M
2R	91-c	NT_033778	3,690,180	3,672,685	SNP	G	C	Homo. Variant		Non Synonymous	100.00%	100.00%	60	CDS	cn	c.27G>C	F9L
2R	91-r	NT_033778	3,692,487	3,674,992	SNP	T	C	Homo. Variant		Synonymous	100.00%	100.00%	60	CDS	CanB2	c.297T>C	Y99Y
2R	91-c	NT_033778	3,694,346	3,676,847	SNP	C	G	Homo. Variant		Non Synonymous	100.00%	100.00%	60	CDS	CG12825	c.87C>G	D29E
2R	91-c	NT_033778	3,694,360	3,676,861	SNP	A	G	Homo. Variant		Non Synonymous	100.00%	100.00%	60	CDS	CG12825	c.101A>G	K34R
2R	91-c	NT_033778	3,694,483	3,676,984	SNP	C	T	Homo. Variant		Synonymous	100.00%	100.00%	60	CDS	CG12825	c.162C>T	V54V
2R	91-c	NT_033778	3,694,644	3,677,145	SNP	A	T	Homo. Variant		Non Synonymous	100.00%	100.00%	60	CDS	CG12825	c.247A>T	N83Y
2R	91-r	NT_033778	3,694,644	3,677,145	SNP	A	T	Homo. Variant		Non Synonymous	100.00%	100.00%	60	CDS	CG12825	c.247A>T	N83Y
2R	91-c	NT_033778	3,695,988	3,678,485	SNP	T	C	Homo. Variant		Synonymous	100.00%	100.00%	60	CDS	CG12824	c.412T>C	L138L
2R	91-c	NT_033778	3,697,281	3,679,776	SNP	A	G	Homo. Variant		Non Synonymous	100.00%	100.00%	60	CDS	Gapdh1	c.850A>G	F284L
2R	91-r	NT_033778	3,697,281	3,679,776	SNP	A	C	Homo. Variant		Non Synonymous	100.00%	100.00%	60	CDS	Gapdh1	c.850A>C	F284V
2R	91-c	NT_033778	3,697,306	3,679,801	SNP	A	G	Homo. Variant		Synonymous	100.00%	100.00%	60	CDS	Gapdh1	c.825A>G	D275D
2R	91-c	NT_033778	3,697,395	3,679,890	SNP	A	G	Homo. Variant		Synonymous	100.00%	100.00%	60	CDS	Gapdh1	c.736A>G	L246L
2R	91-c	NT_033778	3,697,795	3,680,290	SNP	G	A	Homo. Variant		Synonymous	100.00%	100.00%	60	CDS	Gapdh1	c.336G>A	G112G
2R	91-c	NT_033778	3,697,825	3,680,320	SNP	A	G	Homo. Variant		Synonymous	100.00%	100.00%	60	CDS	Gapdh1	c.306A>G	I102I
2R	91-r	NT_033778	3,698,050	3,680,545	SNP	C	A	Homo. Variant		Synonymous	100.00%	100.00%	60	CDS	Gapdh1	c.81C>A	V27V
2R	91-c	NT_033778	3,698,113	3,680,608	SNP	A	G	Homo. Variant		Synonymous	100.00%	100.00%	60	CDS	Gapdh1	c.18A>G	I6I
2R	91-c	NT_033778	3,698,792	3,681,287	SNP	A	C	Homo. Variant		Synonymous	100.00%	100.00%	60	CDS	mus205	c.87A>C	G29G
2R	91-c	NT_033778	3,699,509	3,682,004	SNP	A	C	Homo. Variant		Non Synonymous	100.00%	100.00%	60	CDS	mus205	c.632A>C	Q211P
2R	91-c	NT_033778	3,699,522	3,682,017	SNP	G	A	Homo. Variant		Synonymous	100.00%	100.00%	60	CDS	mus205	c.645G>A	L215L
2R	91-c	NT_033778	3,699,633	3,682,128	SNP	T	C	Homo. Variant		Synonymous	100.00%	100.00%	60	CDS	mus205	c.756T>C	T252T
2R	91-c	NT_033778	3,699,703	3,682,198	SNP	G	A	Homo. Variant		Non Synonymous	100.00%	100.00%	60	CDS	mus205	c.826G>A	D276N
2R	91-c	NT_033778	3,699,951	3,682,446	SNP	C	T	Homo. Variant		Non Synonymous	100.00%	100.00%	60	CDS	mus205	c.1016C>T	A339V
2R	91-r	NT_033778	3,699,951	3,682,446	SNP	C	T	Homo. Variant		Non Synonymous	100.00%	100.00%	60	CDS	mus205	c.1016C>T	A339V
2R	91-r	NT_033778	3,700,051	3,682,546	SNP	G	A	Homo. Variant		Synonymous	100.00%	100.00%	60	CDS	mus205	c.1116G>A	Q372Q
2R	91-r	NT_033778	3,700,116	3,682,611	SNP	G	A	Homo. Variant		Non Synonymous	100.00%	100.00%	60	CDS	mus205	c.1181G>A	S394N
2R	91-c	NT_033778	3,700,674	3,683,168	SNP	C	T	Homo. Variant		Non Synonymous	100.00%	100.00%	60	CDS	mus205	c.1607C>T	A536V
2R	91-c	NT_033778	3,700,759	3,683,253	SNP	A	G	Homo. Variant		Synonymous	100.00%	100.00%	60	CDS	mus205	c.1692A>G	S564S
2R	91-c	NT_033778	3,700,801	3,683,295	SNP	T	C	Homo. Variant		Synonymous	100.00%	100.00%	60	CDS	mus205	c.1734T>C	S578S
2R	91-c	NT_033778	3,700,818	3,683,312	SNP	G	A	Homo. Variant		Non Synonymous	100.00%	100.00%	60	CDS	mus205	c.1751G>A	R584H
2R	91-c	NT_033778	3,701,276	3,683,770	SNP	A	C	Homo. Variant		Non Synonymous	100.00%	100.00%	60	CDS	mus205	c.2029A>C	S677R
2R	91-c	NT_033778	3,701,366	3,683,860	SNP	A	G	Homo. Variant		Non Synonymous	100.00%	100.00%	60	CDS	mus205	c.2119A>G	K707E
2R	91-c	NT_033778	3,701,513	3,684,007	SNP	A	G	Homo. Variant		Non Synonymous	100.00%	100.00%	60	CDS	mus205	c.2266A>G	S756G
2R	91-c	NT_033778	3,701,807	3,684,301	SNP	T	C	Homo. Variant		Non Synonymous	96.90%	100.00%	60	CDS	mus205	c.2560T>C	C854R
2R	91-c	NT_033778	3,702,796	3,685,290	SNP	T	C	Homo. Variant		Synonymous	100.00%	100.00%	60	CDS	mus205	c.3549T>C	S1183S
2R	91-r	NT_033778	3,702,796	3,685,290	SNP	T	C	Homo. Variant		Synonymous	100.00%	100.00%	60	CDS	mus205	c.3549T>C	S1183S
2R	91-c	NT_033778	3,702,972	3,685,466	SNP	C	T	Homo. Variant		Non Synonymous	100.00%	100.00%	60	CDS	mus205	c.3725C>T	A1242V
2R	91-r	NT_033778	3,703,020	3,685,514	SNP	G	A	Homo. Variant		Non Synonymous	100.00%	100.00%	60	CDS	mus205	c.3773G>A	S1258N
2R	91-r	NT_033778	3,703,042	3,685,536	SNP	C	T	Homo. Variant		Synonymous	100.00%	100.00%	60	CDS	mus205	c.3795C>T	D1265D
2R	91-c	NT_033778	3,703,222	3,685,716	SNP	G	C	Homo. Variant		Synonymous	100.00%	100.00%	60	CDS	mus205	c.3975G>C	R1325R
2R	91-r	NT_033778	3,703,222	3,685,716	SNP	G	C	Homo. Variant		Synonymous	100.00%	100.00%	60	CDS	mus205	c.3975G>C	R1325R
2R	91-c	NT_033778	3,703,693	3,686,187	SNP	T	C	Homo. Variant		Synonymous	100.00%	100.00%	60	CDS	mus205	c.4446T>C	I1482I
2R	91-r	NT_033778	3,703,693	3,686,187	SNP	T	C	Homo. Variant		Synonymous	100.00%	100.00%	60	CDS	mus205	c.4446T>C	I1482I
2R	91-c	NT_033778	3,703,750	3,686,244	SNP	A	G	Homo. Variant		Synonymous	91.70%	100.00%	40.7	CDS	mus205	c.4503A>G	S1501S
2R	91-r	NT_033778	3,703,846	3,686,340	SNP	C	T	Homo. Variant		Synonymous	100.00%	100.00%	60	CDS	mus205	c.4599C>T	S1533S
2R	91-r	NT_033778	3,703,867	3,686,361	SNP	C	T	Homo. Variant		Synonymous	100.00%	100.00%	60	CDS	mus205	c.4620C>T	G1540G
2R	91-r	NT_033778	3,703,876	3,686,370	SNP	C	T	Homo. Variant		Synonymous	90.00%	100.00%	60	CDS	mus205	c.4629C>T	F1543F
2R	91-c	NT_033778	3,704,092	3,686,586	SNP	C	G	Homo. Variant		Non Synonymous	100.00%	100.00%	60	CDS	mus205	c.4780C>G	Q1594E
2R	91-r	NT_033778	3,704,260	3,686,754	SNP	C	A	Homo. Variant		Non Synonymous	100.00%	100.00%	60	CDS	mus205	c.4948C>A	Q1650K
2R	91-c	NT_033778	3,704,856	3,687,350	SNP	A	C	Homo. Variant		Synonymous	100.00%	100.00%	60	CDS	mus205	c.5544A>C	G1848G
2R	91-c	NT_033778	3,705,421	3,687,915	SNP	C	T	Homo. Variant		Synonymous	100.00%	100.00%	60	CDS	mus205	c.6045C>T	A2015A
2R	91-r	NT_033778	3,705,493	3,687,987	SNP	C	A	Homo. Variant		Synonymous	100.00%	100.00%	60	CDS	mus205	c.6117C>A	T2039T
2R	91-r	NT_033778	3,708,623	3,691,117	SNP	G	T	Homo. Variant		Synonymous	100.00%	100.00%	60	CDS	CG1553	c.1125G>T	R375R
2R	91-c	NT_033778	3,709,007	3,691,501	SNP	T	C	Homo. Variant		Synonymous	100.00%	100.00%	60	CDS	CG1553	c.741T>C	K247K
2R	91-r	NT_033778	3,709,007	3,691,501	SNP	T	C	Homo. Variant		Synonymous	100.00%	100.00%	60	CDS	CG1553	c.741T>C	K247K
2R	91-r	NT_033778	3,709,421	3,691,915	SNP	A	G	Homo. Variant		Synonymous	100.00%	100.00%	60	CDS	CG1553	c.327A>G	N109N
2R	91-r	NT_033778	3,709,433	3,691,927	SNP	C	T	Homo. Variant		Synonymous	100.00%	100.00%	60	CDS	CG1553	c.315C>T	Q105Q
2R	91-c	NT_033778	3,714,033	3,696,520	SNP	G	C	Homo. Variant		Synonymous	100.00%	100.00%	60	CDS	sax	c.1371G>C	R457R
2R	91-r	NT_033778	3,714,033	3,696,520	SNP	G	C	Homo. Variant		Synonymous	100.00%	100.00%	60	CDS	sax	c.1371G>C	R457R
2R	91-c	NT_033778	3,717,989	3,700,476	SNP	T	C	Homo. Variant		Synonymous	100.00%	100.00%	60	CDS	CG1882	c.114T>C	S38S
2R	91-r	NT_033778	3,717,989	3,700,476	SNP	T	C	Homo. Variant		Synonymous	100.00%	100.00%	60	CDS	CG1882	c.114T>C	S38S
2R	91-c	NT_033778	3,728,018	3,710,483	SNP	A	G	Homo. Variant		Synonymous	100.00%	100.00%	60	CDS	cathD	c.489A>G	A163A
2R	91-r	NT_033778	3,728,018	3,710,483	SNP	A	G	Homo. Variant		Synonymous	100.00%	100.00%	60	CDS	cathD	c.489A>G	A163A
2R	91-c	NT_033778	3,731,421	3,713,886	SNP	T	A	Homo. Variant		Non Synonymous	100.00%	100.00%	60	CDS	phr	c.824T>A	V275E
2R	91-r	NT_033778	3,731,421	3,713,886	SNP	T	A	Homo. Variant		Non Synonymous	100.00%	100.00%	60	CDS	phr	c.824T>A	V275E
2R	91-c	NT_033778	3,739,597	3,722,062	SNP	C	T	Homo. Variant		Synonymous	94.70%	100.00%	60	CDS	CG12821	c.618C>T	G206G
2R	91-c	NT_033778	3,741,884	3,724,349	SNP	G	A	Homo. Variant		Synonymous	100.00%	100.00%	60	CDS	Dgk	c.3306G>A	F1102F
2R	91-r	NT_033778	3,741,884	3,724,349	SNP	G	A	Homo. Variant		Synonymous	100.00%	100.00%	60	CDS	Dgk	c.3306G>A	F1102F
2R	91-c	NT_033778	3,741,899	3,724,364	SNP	T	C	Homo. Variant		Synonymous	100.00%	100.00%	60	CDS	Dgk	c.3291T>C	E1097E
2R	91-r	NT_033778	3,741,899	3,724,364	SNP	T	C	Homo. Variant		Synonymous	100.00%	100.00%	60	CDS	Dgk	c.3291T>C	E1097E
2R	91-c	NT_033778	3,742,033	3,724,498	SNP	C	T	Homo. Variant		Synonymous	100.00%	100.00%	60	CDS	Dgk	c.3225C>T	Q1075Q
2R	91-c	NT_033778	3,742,093	3,724,558	SNP	T	C	Homo. Variant		Synonymous	100.00%	100.00%	60	CDS	Dgk	c.3165T>C	E1055E
2R	91-c	NT_033778	3,748,141	3,730,590	SNP	G	A	Homo. Variant		Synonymous	100.00%	100.00%	60	CDS	Dgk	c.2598G>A	P866P
2R	91-c	NT_033778	3,748,180	3,730,629	SNP	T	C	Homo. Variant		Synonymous	97.20%	100.00%	60	CDS	Dgk	c.2559T>C	Q853Q
2R	91-c	NT_033778	3,748,273	3,730,722	SNP	A	G	Homo. Variant		Synonymous	100.00%	100.00%	60	CDS	Dgk	c.2466A>G	G822G
2R	91-r	NT_033778	3,748,273	3,730,722	SNP	A	G	Homo. Variant		Synonymous	100.00%	100.00%	60	CDS	Dgk	c.2466A>G	G822G
2R	91-c	NT_033778	3,748,284	3,730,733	SNP	C	A	Homo. Variant		Non Synonymous	100.00%	100.00%	60	CDS	Dgk	c.2455C>A	A819S
2R	91-r	NT_033778	3,748,284	3,730,733	SNP	C	A	Homo. Variant		Non Synonymous	100.00%	100.00%	60	CDS	Dgk	c.2455C>A	A819S
2R	91-c	NT_033778	3,748,490	3,730,939	SNP	T	A	Homo. Variant		Non Synonymous	90.50%	100.00%	60	CDS	Dgk	c.2249T>A	Q750L
2R	91-c	NT_033778	3,748,684	3,731,133	SNP	C	A	Homo. Variant		Non Synonymous	94.10%	100.00%	60	CDS	Dgk	c.2055C>A	Q685H
2R	91-c	NT_033778	3,751,991	3,734,436	SNP	C	T	Homo. Variant		Non Synonymous	100.00%	100.00%	60	CDS	Dgk	c.44C>T	R15Q
2R	91-c	NT_033778	3,752,665	3,735,108	SNP	A	G	Homo. Variant		Synonymous	100.00%	100.00%	60	CDS	Dgk	c.975A>G	A325A
2R	91-r	NT_033778	3,752,665	3,735,108	SNP	A	G	Homo. Variant		Synonymous	100.00%	100.00%	60	CDS	Dgk	c.975A>G	A325A
2R	91-c	NT_033778	3,752,686	3,735,129	SNP	A	G	Homo. Variant		Synonymous	100.00%	100.00%	60	CDS	Dgk	c.954A>G	H318H
2R	91-r	NT_033778	3,752,686	3,735,129	SNP	A	G	Homo. Variant		Synonymous	100.00%	100.00%	60	CDS	Dgk	c.954A>G	H318H
2R	91-c	NT_033778	3,806,095	3,788,484	SNP	T	C	Homo. Variant		Synonymous	100.00%	100.00%	60	CDS	CG30377	c.27T>C	G9G
2R	91-r	NT_033778	3,806,095	3,788,484	SNP	T	C	Homo. Variant		Synonymous	100.00%	100.00%	60	CDS	CG30377	c.27T>C	G9G
2R	91-c	NT_033778	3,806,107	3,788,496	SNP	C	G	Homo. Variant		Non Synonymous	100.00%	100.00%	60	CDS	CG30377	c.39C>G	N13K
2R	91-r	NT_033778	3,806,107	3,788,496	SNP	C	G	Homo. Variant		Non Synonymous	100.00%	100.00%	60	CDS	CG30377	c.39C>G	N13K
2R	91-c	NT_033778	3,806,116	3,788,505	SNP	C	T	Homo. Variant		Synonymous	100.00%	100.00%	60	CDS	CG30377	c.48C>T	A16A
2R	91-r	NT_033778	3,806,116	3,788,505	SNP	C	T	Homo. Variant		Synonymous	100.00%	100.00%	60	CDS	CG30377	c.48C>T	A16A
2R	91-c	NT_033778	3,806,364	3,788,753	SNP	T	G	Homo. Variant		Non Synonymous	100.00%	100.00%	60	CDS	CG30377	c.296T>G	V99G
2R	91-r	NT_033778	3,806,364	3,788,753	SNP	T	G	Homo. Variant		Non Synonymous	100.00%	100.00%	60	CDS	CG30377	c.296T>G	V99G
2R	91-c	NT_033778	3,811,114	3,793,503	SNP	A	G	Homo. Variant		Synonymous	100.00%	100.00%	60	CDS	CG30377	c.1044A>G	S348S
2R	91-r	NT_033778	3,811,114	3,793,503	SNP	A	G	Homo. Variant		Synonymous	100.00%	100.00%	60	CDS	CG30377	c.1044A>G	S348S
2R	91-c	NT_033778	3,811,211	3,793,600	SNP	G	A	Homo. Variant		Non Synonymous	100.00%	100.00%	60	CDS	CG30377	c.1141G>A	E381K
2R	91-r	NT_033778	3,811,211	3,793,600	SNP	G	A	Homo. Variant		Non Synonymous	100.00%	100.00%	60	CDS	CG30377	c.1141G>A	E381K
2R	91-c	NT_033778	3,811,214	3,793,603	SNP	G	A	Homo. Variant		Non Synonymous	100.00%	100.00%	60	CDS	CG30377	c.1144G>A	A382T
2R	91-r	NT_033778	3,811,214	3,793,603	SNP	G	A	Homo. Variant		Non Synonymous	100.00%	100.00%	60	CDS	CG30377	c.1144G>A	A382T
2R	91-c	NT_033778	3,811,357	3,793,746	SNP	A	T	Homo. Variant		Non Synonymous	89.50%	100.00%	60	CDS	CG30377	c.1287A>T	R429S
2R	91-c	NT_033778	3,812,390	3,794,779	SNP	A	G	Homo. Variant		Non Synonymous	100.00%	100.00%	60	CDS	CG30377	c.2320A>G	N774D
2R	91-r	NT_033778	3,812,390	3,794,779	SNP	A	G	Homo. Variant		Non Synonymous	100.00%	100.00%	60	CDS	CG30377	c.2320A>G	N774D
2R	91-c	NT_033778	3,819,520	3,801,906	SNP	G	A	Homo. Variant		Synonymous	100.00%	100.00%	60	CDS	CG30377	c.2535G>A	R845R
2R	91-r	NT_033778	3,819,520	3,801,906	SNP	G	A	Homo. Variant		Synonymous	100.00%	100.00%	60	CDS	CG30377	c.2535G>A	R845R
2R	91-c	NT_033778	3,819,664	3,802,050	SNP	T	C	Homo. Variant		Synonymous	95.80%	100.00%	60	CDS	CG30377	c.2679T>C	F893F
2R	91-r	NT_033778	3,819,664	3,802,050	SNP	T	C	Homo. Variant		Synonymous	100.00%	100.00%	60	CDS	CG30377	c.2679T>C	F893F
2R	91-c	NT_033778	3,821,181	3,803,567	SNP	T	C	Homo. Variant		Synonymous	100.00%	100.00%	60	CDS	CG12159	c.291T>C	A97A
2R	91-r	NT_033778	3,821,181	3,803,567	SNP	T	C	Homo. Variant		Synonymous	100.00%	100.00%	60	CDS	CG12159	c.291T>C	A97A
2R	91-c	NT_033778	3,821,219	3,803,605	SNP	A	G	Homo. Variant		Non Synonymous	100.00%	100.00%	60	CDS	CG12159	c.253A>G	S85P
2R	91-r	NT_033778	3,821,219	3,803,605	SNP	A	G	Homo. Variant		Non Synonymous	100.00%	100.00%	60	CDS	CG12159	c.253A>G	S85P
2R	91-c	NT_033778	3,823,299	3,805,684	SNP	G	A	Homo. Variant		Synonymous	100.00%	100.00%	60	CDS	lin19	c.216G>A	Q72Q
2R	91-r	NT_033778	3,823,299	3,805,684	SNP	G	A	Homo. Variant		Synonymous	100.00%	100.00%	60	CDS	lin19	c.216G>A	Q72Q
2R	91-c	NT_033778	3,823,353	3,805,738	SNP	G	A	Homo. Variant		Synonymous	100.00%	100.00%	60	CDS	lin19	c.270G>A	L90L
2R	91-r	NT_033778	3,823,353	3,805,738	SNP	G	A	Homo. Variant		Synonymous	90.90%	100.00%	60	CDS	lin19	c.270G>A	L90L
2R	91-c	NT_033778	3,824,332	3,806,717	SNP	C	T	Homo. Variant		Synonymous	96.00%	100.00%	60	CDS	lin19	c.1188C>T	D396D
2R	91-r	NT_033778	3,824,332	3,806,717	SNP	C	T	Homo. Variant		Synonymous	100.00%	100.00%	60	CDS	lin19	c.1188C>T	D396D
2R	91-c	NT_033778	3,824,428	3,806,813	SNP	A	G	Homo. Variant		Synonymous	100.00%	100.00%	60	CDS	lin19	c.1284A>G	L428L
2R	91-r	NT_033778	3,824,428	3,806,813	SNP	A	G	Homo. Variant		Synonymous	100.00%	100.00%	60	CDS	lin19	c.1284A>G	L428L
2R	91-c	NT_033778	3,825,133	3,807,514	SNP	G	T|G	Hetero. Ref.		Non Synonymous	28.60%	86.90%	8.21	CDS	lin19	c.[1929G>T]+[1929G>G]	L643L, L643F
2R	91-c	NT_033778	3,826,152	3,808,533	SNP	C	G	Homo. Variant		Synonymous	100.00%	100.00%	60	CDS	Or43b	c.1158C>G	V386V
2R	91-r	NT_033778	3,826,152	3,808,533	SNP	C	G	Homo. Variant		Synonymous	100.00%	100.00%	60	CDS	Or43b	c.1158C>G	V386V
2R	91-c	NT_033778	3,826,389	3,808,770	SNP	T	G	Homo. Variant		Non Synonymous	100.00%	100.00%	60	CDS	Or43b	c.984T>G	K328N
2R	91-r	NT_033778	3,826,389	3,808,770	SNP	T	G	Homo. Variant		Non Synonymous	100.00%	100.00%	60	CDS	Or43b	c.984T>G	K328N
2R	91-c	NT_033778	3,826,958	3,809,339	SNP	C	G	Homo. Variant		Non Synonymous	100.00%	100.00%	60	CDS	Or43b	c.710C>G	S237T
2R	91-r	NT_033778	3,826,958	3,809,339	SNP	C	G	Homo. Variant		Non Synonymous	100.00%	100.00%	60	CDS	Or43b	c.710C>G	S237T
2R	91-c	NT_033778	3,827,284	3,809,665	SNP	G	C	Homo. Variant		Synonymous	100.00%	100.00%	60	CDS	Or43b	c.384G>C	R128R
2R	91-r	NT_033778	3,827,284	3,809,665	SNP	G	C	Homo. Variant		Synonymous	100.00%	100.00%	60	CDS	Or43b	c.384G>C	R128R
2R	91-c	NT_033778	3,827,346	3,809,727	SNP	C	T	Homo. Variant		Non Synonymous	100.00%	100.00%	60	CDS	Or43b	c.322C>T	E108K
2R	91-r	NT_033778	3,827,346	3,809,727	SNP	C	T	Homo. Variant		Non Synonymous	100.00%	100.00%	60	CDS	Or43b	c.322C>T	E108K
2R	91-c	NT_033778	3,827,528	3,809,908	SNP	A	G	Homo. Variant		Synonymous	100.00%	100.00%	60	CDS	Or43b	c.141A>G	I47I
2R	91-r	NT_033778	3,827,528	3,809,908	SNP	A	G	Homo. Variant		Synonymous	100.00%	100.00%	60	CDS	Or43b	c.141A>G	I47I
2R	91-c	NT_033778	3,828,680	3,811,060	SNP	G	A	Homo. Variant		Synonymous	100.00%	100.00%	60	CDS	Kdm4A	c.1170G>A	A390A
2R	91-r	NT_033778	3,828,680	3,811,060	SNP	G	A	Homo. Variant		Synonymous	100.00%	100.00%	60	CDS	Kdm4A	c.1170G>A	A390A
2R	91-c	NT_033778	3,828,698	3,811,078	SNP	C	T	Homo. Variant		Synonymous	94.70%	100.00%	60	CDS	Kdm4A	c.1152C>T	K384K
2R	91-r	NT_033778	3,828,698	3,811,078	SNP	C	T	Homo. Variant		Synonymous	100.00%	100.00%	60	CDS	Kdm4A	c.1152C>T	K384K
2R	91-c	NT_033778	3,828,701	3,811,081	SNP	C	T	Homo. Variant		Synonymous	100.00%	100.00%	60	CDS	Kdm4A	c.1149C>T	Q383Q
2R	91-r	NT_033778	3,828,701	3,811,081	SNP	C	T	Homo. Variant		Synonymous	100.00%	100.00%	60	CDS	Kdm4A	c.1149C>T	Q383Q
2R	91-c	NT_033778	3,828,863	3,811,242	SNP	A	G	Homo. Variant		Synonymous	100.00%	100.00%	60	CDS	Kdm4A	c.1044A>G	H348H
2R	91-r	NT_033778	3,828,863	3,811,242	SNP	A	G	Homo. Variant		Synonymous	100.00%	100.00%	60	CDS	Kdm4A	c.1044A>G	H348H
2R	91-c	NT_033778	3,829,433	3,811,812	SNP	T	C	Homo. Variant		Synonymous	100.00%	100.00%	60	CDS	Kdm4A	c.474T>C	G158G
2R	91-c	NT_033778	3,829,625	3,812,004	SNP	C	T	Homo. Variant		Synonymous	100.00%	100.00%	60	CDS	Kdm4A	c.282C>T	Q94Q
2R	91-c	NT_033778	3,833,336	3,815,712	SNP	G	T	Homo. Variant		Synonymous	93.80%	100.00%	45.05	CDS	CG8791	c.156G>T	G52G
2R	91-r	NT_033778	3,833,336	3,815,712	SNP	G	T	Homo. Variant		Synonymous	100.00%	100.00%	60	CDS	CG8791	c.156G>T	G52G
2R	91-c	NT_033778	3,833,835	3,816,211	SNP	C	A	Homo. Variant		Non Synonymous	100.00%	100.00%	60	CDS	CG8791	c.592C>A	L198M
2R	91-r	NT_033778	3,833,835	3,816,211	SNP	C	A	Homo. Variant		Non Synonymous	100.00%	100.00%	60	CDS	CG8791	c.592C>A	L198M
2R	91-c	NT_033778	3,834,184	3,816,560	SNP	T	C	Homo. Variant		Synonymous	100.00%	100.00%	60	CDS	CG8791	c.879T>C	F293F
2R	91-r	NT_033778	3,834,184	3,816,560	SNP	T	C	Homo. Variant		Synonymous	100.00%	100.00%	60	CDS	CG8791	c.879T>C	F293F
2R	91-c	NT_033778	3,834,633	3,817,009	SNP	T	C	Homo. Variant		Non Synonymous	100.00%	100.00%	60	CDS	CG8791	c.1328T>C	I443T
2R	91-r	NT_033778	3,834,633	3,817,009	SNP	T	C	Homo. Variant		Non Synonymous	100.00%	100.00%	60	CDS	CG8791	c.1328T>C	I443T
2R	91-c	NT_033778	3,834,688	3,817,064	SNP	A	G	Homo. Variant		Synonymous	100.00%	100.00%	60	CDS	CG8791	c.1383A>G	E461E
2R	91-r	NT_033778	3,834,688	3,817,064	SNP	A	G	Homo. Variant		Synonymous	100.00%	100.00%	60	CDS	CG8791	c.1383A>G	E461E
2R	91-c	NT_033778	3,835,265	3,817,641	SNP	C	T	Homo. Variant		Non Synonymous	95.00%	100.00%	60	CDS	CG30381	c.559C>T	V187I
2R	91-r	NT_033778	3,835,265	3,817,641	SNP	C	T	Homo. Variant		Non Synonymous	100.00%	100.00%	60	CDS	CG30381	c.559C>T	V187I
2R	91-c	NT_033778	3,835,356	3,817,732	SNP	T	C	Homo. Variant		Synonymous	100.00%	100.00%	60	CDS	CG30381	c.468T>C	Q156Q
2R	91-r	NT_033778	3,835,356	3,817,732	SNP	T	C	Homo. Variant		Synonymous	100.00%	100.00%	60	CDS	CG30381	c.468T>C	Q156Q
2R	91-c	NT_033778	3,835,652	3,818,028	SNP	G	T	Homo. Variant		Synonymous	100.00%	100.00%	60	CDS	CG30381	c.234G>T	R78R
2R	91-r	NT_033778	3,835,652	3,818,028	SNP	G	T	Homo. Variant		Synonymous	100.00%	100.00%	60	CDS	CG30381	c.234G>T	R78R
2R	91-c	NT_033778	3,835,857	3,818,233	SNP	C	G	Homo. Variant		Non Synonymous	100.00%	100.00%	60	CDS	CG30381	c.88C>G	V30L
2R	91-r	NT_033778	3,835,857	3,818,233	SNP	C	G	Homo. Variant		Non Synonymous	100.00%	100.00%	60	CDS	CG30381	c.88C>G	V30L
2R	91-c	NT_033778	3,835,887	3,818,263	SNP	A	G	Homo. Variant		Synonymous	100.00%	100.00%	60	CDS	CG30381	c.58A>G	L20L
2R	91-r	NT_033778	3,835,887	3,818,263	SNP	A	G	Homo. Variant		Synonymous	100.00%	100.00%	60	CDS	CG30381	c.58A>G	L20L
2R	91-c	NT_033778	3,836,427	3,818,802	SNP	G	A	Homo. Variant		Synonymous	100.00%	100.00%	60	CDS	rnh1	c.837G>A	I279I
2R	91-r	NT_033778	3,836,427	3,818,802	SNP	G	A	Homo. Variant		Synonymous	100.00%	100.00%	60	CDS	rnh1	c.837G>A	I279I
2R	91-c	NT_033778	3,836,436	3,818,811	SNP	C	G	Homo. Variant		Non Synonymous	100.00%	100.00%	60	CDS	rnh1	c.828C>G	E276D
2R	91-r	NT_033778	3,836,436	3,818,811	SNP	C	G	Homo. Variant		Non Synonymous	100.00%	100.00%	60	CDS	rnh1	c.828C>G	E276D
2R	91-c	NT_033778	3,836,785	3,819,160	SNP	T	G	Homo. Variant		Synonymous	100.00%	100.00%	60	CDS	rnh1	c.534T>G	G178G
2R	91-r	NT_033778	3,836,785	3,819,160	SNP	T	G	Homo. Variant		Synonymous	100.00%	100.00%	60	CDS	rnh1	c.534T>G	G178G
2R	91-c	NT_033778	3,836,944	3,819,319	SNP	T	C	Homo. Variant		Synonymous	100.00%	100.00%	60	CDS	rnh1	c.375T>C	T125T
2R	91-r	NT_033778	3,836,944	3,819,319	SNP	T	C	Homo. Variant		Synonymous	100.00%	100.00%	60	CDS	rnh1	c.375T>C	T125T
2R	91-r	NT_033778	3,837,408	3,819,783	SNP	C	A	Homo. Variant		Synonymous	100.00%	100.00%	60	CDS	rnh1	c.72C>A	G24G
2R	91-c	NT_033778	3,837,729	3,820,104	SNP	A	G	Homo. Variant		Synonymous	100.00%	100.00%	60	CDS	drosha	c.84A>G	P28P
2R	91-r	NT_033778	3,837,729	3,820,104	SNP	A	G	Homo. Variant		Synonymous	100.00%	100.00%	60	CDS	drosha	c.84A>G	P28P
2R	91-c	NT_033778	3,837,744	3,820,119	SNP	T	C	Homo. Variant		Synonymous	100.00%	100.00%	60	CDS	drosha	c.99T>C	V33V
2R	91-r	NT_033778	3,837,744	3,820,119	SNP	T	C	Homo. Variant		Synonymous	100.00%	100.00%	60	CDS	drosha	c.99T>C	V33V
2R	91-c	NT_033778	3,837,745	3,820,120	SNP	C	T	Homo. Variant		Non Synonymous	100.00%	100.00%	60	CDS	drosha	c.100C>T	P34S
2R	91-r	NT_033778	3,837,745	3,820,120	SNP	C	T	Homo. Variant		Non Synonymous	100.00%	100.00%	60	CDS	drosha	c.100C>T	P34S
2R	91-c	NT_033778	3,837,847	3,820,222	SNP	A	G	Homo. Variant		Non Synonymous	100.00%	100.00%	60	CDS	drosha	c.202A>G	S68G
2R	91-r	NT_033778	3,837,847	3,820,222	SNP	A	G	Homo. Variant		Non Synonymous	100.00%	100.00%	60	CDS	drosha	c.202A>G	S68G
2R	91-c	NT_033778	3,837,873	3,820,248	SNP	A	G	Homo. Variant		Synonymous	100.00%	100.00%	60	CDS	drosha	c.228A>G	P76P
2R	91-r	NT_033778	3,837,873	3,820,248	SNP	A	G	Homo. Variant		Synonymous	100.00%	100.00%	60	CDS	drosha	c.228A>G	P76P
2R	91-c	NT_033778	3,837,875	3,820,250	SNP	C	G	Homo. Variant		Non Synonymous	100.00%	100.00%	60	CDS	drosha	c.230C>G	A77G
2R	91-r	NT_033778	3,837,875	3,820,250	SNP	C	G	Homo. Variant		Non Synonymous	100.00%	100.00%	60	CDS	drosha	c.230C>G	A77G
2R	91-c	NT_033778	3,837,908	3,820,283	SNP	A	C	Homo. Variant		Non Synonymous	100.00%	100.00%	60	CDS	drosha	c.263A>C	Q88P
2R	91-r	NT_033778	3,837,908	3,820,283	SNP	A	C	Homo. Variant		Non Synonymous	100.00%	100.00%	60	CDS	drosha	c.263A>C	Q88P
2R	91-c	NT_033778	3,838,159	3,820,534	SNP	A	G	Homo. Variant		Non Synonymous	100.00%	100.00%	60	CDS	drosha	c.514A>G	S172G
2R	91-r	NT_033778	3,838,159	3,820,534	SNP	A	G	Homo. Variant		Non Synonymous	100.00%	100.00%	60	CDS	drosha	c.514A>G	S172G
2R	91-c	NT_033778	3,838,274	3,820,649	SNP	C	A	Homo. Variant		Non Synonymous	100.00%	100.00%	60	CDS	drosha	c.629C>A	P210Q
2R	91-r	NT_033778	3,838,274	3,820,649	SNP	C	A	Homo. Variant		Non Synonymous	100.00%	100.00%	60	CDS	drosha	c.629C>A	P210Q
2R	91-c	NT_033778	3,838,282	3,820,657	SNP	C	T	Homo. Variant		Non Synonymous	100.00%	100.00%	60	CDS	drosha	c.637C>T	H213Y
2R	91-r	NT_033778	3,838,282	3,820,657	SNP	C	T	Homo. Variant		Non Synonymous	100.00%	100.00%	60	CDS	drosha	c.637C>T	H213Y
2R	91-c	NT_033778	3,838,306	3,820,681	SNP	A	C	Homo. Variant		Non Synonymous	100.00%	100.00%	60	CDS	drosha	c.661A>C	T221P
2R	91-r	NT_033778	3,838,306	3,820,681	SNP	A	C	Homo. Variant		Non Synonymous	100.00%	100.00%	60	CDS	drosha	c.661A>C	T221P
2R	91-c	NT_033778	3,838,752	3,821,127	SNP	C	G	Homo. Variant		Synonymous	100.00%	100.00%	60	CDS	drosha	c.1107C>G	R369R
2R	91-r	NT_033778	3,838,752	3,821,127	SNP	C	G	Homo. Variant		Synonymous	100.00%	100.00%	60	CDS	drosha	c.1107C>G	R369R
2R	91-c	NT_033778	3,838,774	3,821,149	SNP	G	C	Homo. Variant		Non Synonymous	100.00%	100.00%	60	CDS	drosha	c.1129G>C	V377L
2R	91-r	NT_033778	3,838,774	3,821,149	SNP	G	C	Homo. Variant		Non Synonymous	100.00%	100.00%	60	CDS	drosha	c.1129G>C	V377L
2R	91-c	NT_033778	3,838,866	3,821,241	SNP	A	G	Homo. Variant		Synonymous	100.00%	100.00%	60	CDS	drosha	c.1221A>G	R407R
2R	91-c	NT_033778	3,838,896	3,821,271	SNP	T	C	Homo. Variant		Synonymous	100.00%	100.00%	60	CDS	drosha	c.1251T>C	Y417Y
2R	91-r	NT_033778	3,838,896	3,821,271	SNP	T	C	Homo. Variant		Synonymous	100.00%	100.00%	60	CDS	drosha	c.1251T>C	Y417Y
2R	91-c	NT_033778	3,838,998	3,821,373	SNP	C	T	Homo. Variant		Synonymous	100.00%	100.00%	60	CDS	drosha	c.1353C>T	I451I
2R	91-r	NT_033778	3,838,998	3,821,373	SNP	C	T	Homo. Variant		Synonymous	100.00%	100.00%	60	CDS	drosha	c.1353C>T	I451I
2R	91-c	NT_033778	3,839,311	3,821,686	SNP	C	T	Homo. Variant		Synonymous	100.00%	100.00%	60	CDS	drosha	c.1608C>T	C536C
2R	91-r	NT_033778	3,839,311	3,821,686	SNP	C	T	Homo. Variant		Synonymous	100.00%	100.00%	60	CDS	drosha	c.1608C>T	C536C
2R	91-c	NT_033778	3,839,422	3,821,797	SNP	T	C	Homo. Variant		Synonymous	100.00%	100.00%	60	CDS	drosha	c.1719T>C	L573L
2R	91-r	NT_033778	3,839,422	3,821,797	SNP	T	C	Homo. Variant		Synonymous	100.00%	100.00%	60	CDS	drosha	c.1719T>C	L573L
2R	91-c	NT_033778	3,839,644	3,822,019	SNP	T	C	Homo. Variant		Synonymous	100.00%	100.00%	60	CDS	drosha	c.1941T>C	P647P
2R	91-r	NT_033778	3,839,644	3,822,019	SNP	T	C	Homo. Variant		Synonymous	100.00%	100.00%	60	CDS	drosha	c.1941T>C	P647P
2R	91-c	NT_033778	3,840,103	3,822,478	SNP	T	C	Homo. Variant		Synonymous	100.00%	100.00%	60	CDS	drosha	c.2400T>C	H800H
2R	91-r	NT_033778	3,840,103	3,822,478	SNP	T	C	Homo. Variant		Synonymous	100.00%	100.00%	60	CDS	drosha	c.2400T>C	H800H
2R	91-c	NT_033778	3,840,764	3,823,138	SNP	A	G	Homo. Variant		Synonymous	100.00%	100.00%	60	CDS	drosha	c.3060A>G	T1020T
2R	91-r	NT_033778	3,840,764	3,823,138	SNP	A	G	Homo. Variant		Synonymous	100.00%	100.00%	60	CDS	drosha	c.3060A>G	T1020T
2R	91-c	NT_033778	3,840,834	3,823,208	SNP	C	T	Homo. Variant		Synonymous	100.00%	100.00%	60	CDS	drosha	c.3130C>T	L1044L
2R	91-r	NT_033778	3,840,834	3,823,208	SNP	C	T	Homo. Variant		Synonymous	100.00%	100.00%	60	CDS	drosha	c.3130C>T	L1044L
2R	91-c	NT_033778	3,840,878	3,823,252	SNP	T	C	Homo. Variant		Synonymous	100.00%	100.00%	60	CDS	drosha	c.3174T>C	V1058V
2R	91-r	NT_033778	3,840,878	3,823,252	SNP	T	C	Homo. Variant		Synonymous	100.00%	100.00%	60	CDS	drosha	c.3174T>C	V1058V
2R	91-c	NT_033778	3,843,011	3,825,385	SNP	C	T	Homo. Variant		Non Synonymous	100.00%	100.00%	60	CDS	CG8728	c.875C>T	S292N
2R	91-r	NT_033778	3,843,011	3,825,385	SNP	C	T	Homo. Variant		Non Synonymous	100.00%	100.00%	60	CDS	CG8728	c.875C>T	S292N
2R	91-c	NT_033778	3,846,258	3,828,632	SNP	T	A	Homo. Variant		Non Synonymous	100.00%	100.00%	60	CDS	CG30379	c.133T>A	S45T
2R	91-r	NT_033778	3,846,258	3,828,632	SNP	T	A	Homo. Variant		Non Synonymous	100.00%	100.00%	60	CDS	CG30379	c.133T>A	S45T
2R	91-c	NT_033778	3,846,341	3,828,715	SNP	T	A	Homo. Variant		Synonymous	100.00%	100.00%	60	CDS	CG30379	c.216T>A	L72L
2R	91-r	NT_033778	3,846,341	3,828,715	SNP	T	A	Homo. Variant		Synonymous	100.00%	100.00%	60	CDS	CG30379	c.216T>A	L72L
2R	91-c	NT_033778	3,847,920	3,830,293	SNP	T	G	Homo. Variant		Synonymous	100.00%	100.00%	60	CDS	CG14764	c.1161T>G	L387L
2R	91-r	NT_033778	3,847,920	3,830,293	SNP	T	G	Homo. Variant		Synonymous	100.00%	100.00%	60	CDS	CG14764	c.1161T>G	L387L
2R	91-c	NT_033778	3,848,802	3,831,175	SNP	A	G	Homo. Variant		Non Synonymous	100.00%	100.00%	60	CDS	CG34430	c.169A>G	M57V
2R	91-r	NT_033778	3,848,802	3,831,175	SNP	A	G	Homo. Variant		Non Synonymous	100.00%	100.00%	60	CDS	CG34430	c.169A>G	M57V
2R	91-c	NT_033778	3,848,852	3,831,225	SNP	A	C	Homo. Variant		Synonymous	100.00%	100.00%	60	CDS	CG34430	c.219A>C	P73P
2R	91-r	NT_033778	3,848,852	3,831,225	SNP	A	C	Homo. Variant		Synonymous	100.00%	100.00%	60	CDS	CG34430	c.219A>C	P73P
2R	91-c	NT_033778	3,848,891	3,831,264	SNP	T	G	Homo. Variant		Synonymous	100.00%	100.00%	60	CDS	CG34430	c.258T>G	V86V
2R	91-r	NT_033778	3,848,891	3,831,264	SNP	T	G	Homo. Variant		Synonymous	100.00%	100.00%	60	CDS	CG34430	c.258T>G	V86V
2R	91-r	NT_033778	3,849,978	3,832,351	SNP	T	C	Homo. Variant		Synonymous	100.00%	100.00%	60	CDS	CG34431	c.9T>C	T3T
2R	91-r	NT_033778	3,849,988	3,832,361	SNP	C	A	Homo. Variant		Non Synonymous	100.00%	100.00%	60	CDS	CG34431	c.19C>A	R7S
2R	91-c	NT_033778	3,850,227	3,832,600	SNP	T	A	Homo. Variant		Non Synonymous	100.00%	100.00%	60	CDS	CG34431	c.258T>A	N86K
2R	91-r	NT_033778	3,850,227	3,832,600	SNP	T	A	Homo. Variant		Non Synonymous	100.00%	100.00%	60	CDS	CG34431	c.258T>A	N86K
2R	91-c	NT_033778	3,850,228	3,832,601	SNP	C	A	Homo. Variant		Non Synonymous	100.00%	100.00%	60	CDS	CG34431	c.259C>A	L87I
2R	91-r	NT_033778	3,850,228	3,832,601	SNP	C	A	Homo. Variant		Non Synonymous	100.00%	100.00%	60	CDS	CG34431	c.259C>A	L87I
2R	91-c	NT_033778	3,850,353	3,832,726	SNP	T	C	Homo. Variant		Synonymous	100.00%	100.00%	60	CDS	CG34431	c.384T>C	V128V
2R	91-r	NT_033778	3,850,353	3,832,726	SNP	T	C	Homo. Variant		Synonymous	100.00%	100.00%	60	CDS	CG34431	c.384T>C	V128V
2R	91-c	NT_033778	3,850,526	3,832,899	SNP	C	A	Homo. Variant		Non Synonymous	100.00%	100.00%	60	CDS	CG34431	c.557C>A	P186H
2R	91-r	NT_033778	3,850,526	3,832,899	SNP	C	A	Homo. Variant		Non Synonymous	100.00%	100.00%	60	CDS	CG34431	c.557C>A	P186H
2R	91-c	NT_033778	3,850,528	3,832,901	SNP	A	G	Homo. Variant		Non Synonymous	100.00%	100.00%	60	CDS	CG34431	c.559A>G	T187A
2R	91-r	NT_033778	3,850,528	3,832,901	SNP	A	G	Homo. Variant		Non Synonymous	100.00%	100.00%	60	CDS	CG34431	c.559A>G	T187A
2R	91-c	NT_033778	3,850,538	3,832,911	SNP	T	C	Homo. Variant		Non Synonymous	100.00%	100.00%	60	CDS	CG34431	c.569T>C	L190S
2R	91-r	NT_033778	3,850,538	3,832,911	SNP	T	C	Homo. Variant		Non Synonymous	100.00%	100.00%	60	CDS	CG34431	c.569T>C	L190S
2R	91-c	NT_033778	3,850,550	3,832,923	SNP	T	A	Homo. Variant		Non Synonymous	100.00%	100.00%	60	CDS	CG34431	c.581T>A	V194E
2R	91-r	NT_033778	3,850,550	3,832,923	SNP	T	A	Homo. Variant		Non Synonymous	100.00%	100.00%	60	CDS	CG34431	c.581T>A	V194E
2R	91-c	NT_033778	3,850,554	3,832,927	SNP	G	T	Homo. Variant		Non Synonymous	100.00%	100.00%	60	CDS	CG34431	c.585G>T	K195N
2R	91-r	NT_033778	3,850,554	3,832,927	SNP	G	T	Homo. Variant		Non Synonymous	100.00%	100.00%	60	CDS	CG34431	c.585G>T	K195N
2R	91-c	NT_033778	3,851,409	3,833,782	SNP	T	A	Homo. Variant		Non Synonymous	100.00%	100.00%	60	CDS	CG34431	c.1440T>A	F480L
2R	91-r	NT_033778	3,851,409	3,833,782	SNP	T	A	Homo. Variant		Non Synonymous	100.00%	100.00%	60	CDS	CG34431	c.1440T>A	F480L
2R	91-c	NT_033778	3,851,955	3,834,328	SNP	G	T	Homo. Variant		Non Synonymous	100.00%	100.00%	60	CDS	CG34431	c.1986G>T	E662D
2R	91-r	NT_033778	3,851,955	3,834,328	SNP	G	T	Homo. Variant		Non Synonymous	100.00%	100.00%	60	CDS	CG34431	c.1986G>T	E662D
2R	91-c	NT_033778	3,851,967	3,834,340	SNP	C	T	Homo. Variant		Synonymous	100.00%	100.00%	60	CDS	CG34431	c.1998C>T	S666S
2R	91-r	NT_033778	3,851,967	3,834,340	SNP	C	T	Homo. Variant		Synonymous	100.00%	100.00%	60	CDS	CG34431	c.1998C>T	S666S
2R	91-c	NT_033778	3,852,019	3,834,392	SNP	C	A	Homo. Variant		Non Synonymous	100.00%	100.00%	60	CDS	CG34431	c.2050C>A	L684I
2R	91-r	NT_033778	3,852,019	3,834,392	SNP	C	A	Homo. Variant		Non Synonymous	100.00%	100.00%	60	CDS	CG34431	c.2050C>A	L684I
2R	91-c	NT_033778	3,852,084	3,834,457	SNP	T	C	Homo. Variant		Synonymous	100.00%	100.00%	60	CDS	CG34431	c.2115T>C	N705N
2R	91-r	NT_033778	3,852,084	3,834,457	SNP	T	C	Homo. Variant		Synonymous	100.00%	100.00%	60	CDS	CG34431	c.2115T>C	N705N
2R	91-c	NT_033778	3,852,095	3,834,468	SNP	C	A	Homo. Variant		Non Synonymous	100.00%	100.00%	60	CDS	CG34431	c.2126C>A	P709Q
2R	91-r	NT_033778	3,852,095	3,834,468	SNP	C	A	Homo. Variant		Non Synonymous	100.00%	100.00%	60	CDS	CG34431	c.2126C>A	P709Q
2R	91-c	NT_033778	3,852,997	3,835,370	SNP	T	A	Homo. Variant		Non Synonymous	100.00%	100.00%	60	CDS	CG14764	c.800T>A	Q267L
2R	91-r	NT_033778	3,852,997	3,835,370	SNP	T	A	Homo. Variant		Non Synonymous	100.00%	100.00%	60	CDS	CG14764	c.800T>A	Q267L
2R	91-c	NT_033778	3,853,392	3,835,765	SNP	T	C	Homo. Variant		Synonymous	100.00%	100.00%	60	CDS	CG14764	c.405T>C	A135A
2R	91-r	NT_033778	3,853,392	3,835,765	SNP	T	C	Homo. Variant		Synonymous	100.00%	100.00%	60	CDS	CG14764	c.405T>C	A135A
2R	91-c	NT_033778	3,859,116	3,841,476	SNP	T	G	Homo. Variant		Synonymous	100.00%	100.00%	60	CDS	CG14764	c.75T>G	P25P
2R	91-r	NT_033778	3,859,116	3,841,476	SNP	T	G	Homo. Variant		Synonymous	100.00%	100.00%	60	CDS	CG14764	c.75T>G	P25P
2R	91-c	NT_033778	3,861,964	3,844,323	SNP	A	T	Homo. Variant		Synonymous	100.00%	100.00%	60	CDS	CG2906	c.264A>T	V88V
2R	91-r	NT_033778	3,861,964	3,844,323	SNP	A	T	Homo. Variant		Synonymous	100.00%	100.00%	60	CDS	CG2906	c.264A>T	V88V
2R	91-c	NT_033778	3,862,094	3,844,453	SNP	C	T	Homo. Variant		Synonymous	100.00%	100.00%	60	CDS	CG2906	c.333C>T	F111F
2R	91-r	NT_033778	3,862,094	3,844,453	SNP	C	T	Homo. Variant		Synonymous	100.00%	100.00%	60	CDS	CG2906	c.333C>T	F111F
2R	91-c	NT_033778	3,862,265	3,844,624	SNP	G	A	Homo. Variant		Synonymous	100.00%	100.00%	60	CDS	CG2906	c.504G>A	E168E
2R	91-r	NT_033778	3,862,265	3,844,624	SNP	G	A	Homo. Variant		Synonymous	100.00%	100.00%	60	CDS	CG2906	c.504G>A	E168E
2R	91-c	NT_033778	3,862,332	3,844,691	SNP	C	T	Homo. Variant		Non Synonymous	100.00%	100.00%	60	CDS	CG2906	c.571C>T	H191Y
2R	91-r	NT_033778	3,862,332	3,844,691	SNP	C	T	Homo. Variant		Non Synonymous	94.10%	100.00%	60	CDS	CG2906	c.571C>T	H191Y
2R	91-c	NT_033778	3,862,354	3,844,713	SNP	C	T	Homo. Variant		Non Synonymous	100.00%	100.00%	60	CDS	CG2906	c.593C>T	T198I
2R	91-r	NT_033778	3,862,354	3,844,713	SNP	C	T	Homo. Variant		Non Synonymous	100.00%	100.00%	60	CDS	CG2906	c.593C>T	T198I
2R	91-c	NT_033778	3,862,379	3,844,738	SNP	T	G	Homo. Variant		Synonymous	100.00%	100.00%	60	CDS	CG2906	c.618T>G	L206L
2R	91-r	NT_033778	3,862,379	3,844,738	SNP	T	G	Homo. Variant		Synonymous	100.00%	100.00%	60	CDS	CG2906	c.618T>G	L206L
2R	91-c	NT_033778	3,862,426	3,844,785	SNP	G	T	Homo. Variant		Non Synonymous	100.00%	100.00%	60	CDS	CG2906	c.665G>T	S222I
2R	91-r	NT_033778	3,862,426	3,844,785	SNP	G	T	Homo. Variant		Non Synonymous	100.00%	100.00%	60	CDS	CG2906	c.665G>T	S222I
2R	91-c	NT_033778	3,863,165	3,845,524	SNP	T	C	Homo. Variant	Splice in CDS	Synonymous	100.00%	100.00%	60	CDS	CG2906	c.1293T>C	D431D
2R	91-r	NT_033778	3,863,165	3,845,524	SNP	T	C	Homo. Variant	Splice in CDS	Synonymous	100.00%	100.00%	60	CDS	CG2906	c.1293T>C	D431D
2R	91-c	NT_033778	3,863,680	3,846,039	SNP	T	C	Homo. Variant		Non Synonymous	100.00%	100.00%	60	CDS	CG2915	c.1118T>C	N373S
2R	91-r	NT_033778	3,863,680	3,846,039	SNP	T	C	Homo. Variant		Non Synonymous	100.00%	100.00%	60	CDS	CG2915	c.1118T>C	N373S
2R	91-c	NT_033778	3,863,931	3,846,290	SNP	T	C	Homo. Variant		Synonymous	100.00%	100.00%	60	CDS	CG2915	c.867T>C	S289S
2R	91-r	NT_033778	3,863,931	3,846,290	SNP	T	C	Homo. Variant		Synonymous	100.00%	100.00%	60	CDS	CG2915	c.867T>C	S289S
2R	91-c	NT_033778	3,864,298	3,846,657	SNP	A	G	Homo. Variant		Non Synonymous	100.00%	100.00%	60	CDS	CG2915	c.500A>G	V167A
2R	91-r	NT_033778	3,864,298	3,846,657	SNP	A	G	Homo. Variant		Non Synonymous	100.00%	100.00%	60	CDS	CG2915	c.500A>G	V167A
2R	91-c	NT_033778	3,864,759	3,847,117	SNP	G	A	Homo. Variant		Synonymous	100.00%	100.00%	60	CDS	CG2915	c.99G>A	D33D
2R	91-r	NT_033778	3,864,759	3,847,117	SNP	G	A	Homo. Variant		Synonymous	100.00%	100.00%	60	CDS	CG2915	c.99G>A	D33D
2R	91-c	NT_033778	3,866,122	3,848,480	SNP	G	C	Homo. Variant		Synonymous	100.00%	100.00%	60	CDS	5-Sep	c.675G>C	T225T
2R	91-r	NT_033778	3,866,122	3,848,480	SNP	G	C	Homo. Variant		Synonymous	100.00%	100.00%	60	CDS	5-Sep	c.675G>C	T225T
2R	91-c	NT_033778	3,866,128	3,848,486	SNP	G	A	Homo. Variant		Synonymous	100.00%	100.00%	60	CDS	5-Sep	c.669G>A	D223D
2R	91-r	NT_033778	3,866,128	3,848,486	SNP	G	A	Homo. Variant		Synonymous	100.00%	100.00%	60	CDS	5-Sep	c.669G>A	D223D
2R	91-c	NT_033778	3,868,222	3,850,578	SNP	T	C	Homo. Variant		Synonymous	100.00%	100.00%	60	CDS	nito	c.231T>C	Y77Y
2R	91-r	NT_033778	3,868,222	3,850,578	SNP	T	C	Homo. Variant		Synonymous	100.00%	100.00%	60	CDS	nito	c.231T>C	Y77Y
2R	91-c	NT_033778	3,870,162	3,852,518	SNP	C	T	Homo. Variant		Synonymous	100.00%	100.00%	60	CDS	nito	c.2113C>T	L705L
2R	91-r	NT_033778	3,870,162	3,852,518	SNP	C	T	Homo. Variant		Synonymous	100.00%	100.00%	60	CDS	nito	c.2113C>T	L705L
2R	91-c	NT_033778	3,874,804	3,857,153	SNP	T	C	Homo. Variant		Non Synonymous	100.00%	100.00%	60	CDS	CG8726	c.1649T>C	E550G
2R	91-r	NT_033778	3,874,804	3,857,153	SNP	T	C	Homo. Variant		Non Synonymous	100.00%	100.00%	60	CDS	CG8726	c.1649T>C	E550G
2R	91-c	NT_033778	3,875,091	3,857,440	SNP	C	T	Homo. Variant		Synonymous	100.00%	100.00%	60	CDS	CG8726	c.1461C>T	K487K
2R	91-r	NT_033778	3,875,091	3,857,440	SNP	C	T	Homo. Variant		Synonymous	100.00%	100.00%	60	CDS	CG8726	c.1461C>T	K487K
2R	91-r	NT_033778	3,875,109	3,857,458	SNP	C	T	Homo. Variant		Synonymous	100.00%	100.00%	60	CDS	CG8726	c.1443C>T	K481K
2R	91-c	NT_033778	3,875,215	3,857,564	SNP	G	C	Homo. Variant		Non Synonymous	100.00%	100.00%	60	CDS	CG8726	c.1337G>C	A446G
2R	91-c	NT_033778	3,875,627	3,857,975	SNP	A	G	Homo. Variant		Synonymous	100.00%	100.00%	60	CDS	CG8726	c.984A>G	H328H
2R	91-r	NT_033778	3,875,627	3,857,975	SNP	A	G	Homo. Variant		Synonymous	100.00%	100.00%	60	CDS	CG8726	c.984A>G	H328H
2R	91-r	NT_033778	3,876,615	3,858,963	SNP	G	A	Homo. Variant		Synonymous	100.00%	100.00%	60	CDS	CG8726	c.174G>A	D58D
2R	91-r	NT_033778	3,877,813	3,860,159	SNP	T	C	Homo. Variant		Synonymous	100.00%	100.00%	60	CDS	CSN4	c.39T>C	R13R
2R	91-r	NT_033778	3,878,060	3,860,406	SNP	C	T	Homo. Variant		Synonymous	100.00%	100.00%	60	CDS	CSN4	c.286C>T	L96L
2R	91-c	NT_033778	3,878,188	3,860,534	SNP	T	C	Homo. Variant		Synonymous	100.00%	100.00%	60	CDS	CSN4	c.414T>C	P138P
2R	91-r	NT_033778	3,878,228	3,860,574	SNP	T	C	Homo. Variant		Synonymous	100.00%	100.00%	60	CDS	CSN4	c.454T>C	L152L
2R	91-r	NT_033778	3,878,338	3,860,684	SNP	G	A	Homo. Variant		Synonymous	100.00%	100.00%	60	CDS	CSN4	c.564G>A	E188E
2R	91-r	NT_033778	3,878,856	3,861,202	SNP	A	G	Homo. Variant		Synonymous	100.00%	100.00%	60	CDS	CSN4	c.1023A>G	K341K
2R	91-c	NT_033778	3,879,861	3,862,207	SNP	C	T	Homo. Variant		Synonymous	100.00%	100.00%	60	CDS	CG11198	c.7302C>T	S2434S
2R	91-c	NT_033778	3,880,075	3,862,421	SNP	T	G	Homo. Variant		Synonymous	100.00%	100.00%	60	CDS	CG11198	c.7149T>G	R2383R
2R	91-c	NT_033778	3,880,793	3,863,139	SNP	C	T	Homo. Variant		Synonymous	100.00%	100.00%	60	CDS	CG11198	c.6501C>T	E2167E
2R	91-r	NT_033778	3,880,925	3,863,271	SNP	G	C	Homo. Variant		Synonymous	100.00%	100.00%	60	CDS	CG11198	c.6369G>C	T2123T
2R	91-c	NT_033778	3,881,165	3,863,511	SNP	A	G	Homo. Variant		Synonymous	100.00%	100.00%	60	CDS	CG11198	c.6129A>G	I2043I
2R	91-r	NT_033778	3,881,165	3,863,511	SNP	A	G	Homo. Variant		Synonymous	100.00%	100.00%	60	CDS	CG11198	c.6129A>G	I2043I
2R	91-r	NT_033778	3,881,722	3,864,067	SNP	C	A	Homo. Variant		Synonymous	95.50%	100.00%	60	CDS	CG11198	c.5694C>A	V1898V
2R	91-c	NT_033778	3,881,991	3,864,336	SNP	G	C	Homo. Variant		Synonymous	100.00%	100.00%	60	CDS	CG11198	c.5487G>C	L1829L
2R	91-r	NT_033778	3,881,991	3,864,336	SNP	G	C	Homo. Variant		Synonymous	100.00%	100.00%	60	CDS	CG11198	c.5487G>C	L1829L
2R	91-c	NT_033778	3,882,078	3,864,423	SNP	C	G	Homo. Variant		Synonymous	100.00%	100.00%	60	CDS	CG11198	c.5400C>G	P1800P
2R	91-r	NT_033778	3,882,078	3,864,423	SNP	C	G	Homo. Variant		Synonymous	100.00%	100.00%	60	CDS	CG11198	c.5400C>G	P1800P
2R	91-c	NT_033778	3,882,705	3,865,050	SNP	A	C	Homo. Variant		Synonymous	100.00%	100.00%	60	CDS	CG11198	c.4902A>C	L1634L
2R	91-r	NT_033778	3,882,705	3,865,050	SNP	A	C	Homo. Variant		Synonymous	100.00%	100.00%	60	CDS	CG11198	c.4902A>C	L1634L
2R	91-c	NT_033778	3,882,744	3,865,089	SNP	T	C	Homo. Variant		Synonymous	100.00%	100.00%	60	CDS	CG11198	c.4863T>C	E1621E
2R	91-r	NT_033778	3,882,744	3,865,089	SNP	T	C	Homo. Variant		Synonymous	100.00%	100.00%	60	CDS	CG11198	c.4863T>C	E1621E
2R	91-c	NT_033778	3,882,810	3,865,155	SNP	C	G	Homo. Variant		Synonymous	100.00%	100.00%	60	CDS	CG11198	c.4797C>G	T1599T
2R	91-r	NT_033778	3,882,810	3,865,155	SNP	C	G	Homo. Variant		Synonymous	100.00%	100.00%	60	CDS	CG11198	c.4797C>G	T1599T
2R	91-r	NT_033778	3,882,876	3,865,221	SNP	C	T	Homo. Variant		Synonymous	92.30%	100.00%	60	CDS	CG11198	c.4731C>T	E1577E
2R	91-r	NT_033778	3,882,906	3,865,251	SNP	G	A	Homo. Variant		Synonymous	100.00%	100.00%	60	CDS	CG11198	c.4701G>A	A1567A
2R	91-c	NT_033778	3,883,128	3,865,473	SNP	C	T	Homo. Variant		Synonymous	100.00%	100.00%	60	CDS	CG11198	c.4479C>T	K1493K
2R	91-r	NT_033778	3,883,257	3,865,602	SNP	G	T	Homo. Variant		Synonymous	100.00%	100.00%	60	CDS	CG11198	c.4350G>T	A1450A
2R	91-r	NT_033778	3,883,654	3,865,998	SNP	G	A	Homo. Variant		Synonymous	100.00%	100.00%	60	CDS	CG11198	c.3954G>A	F1318F
2R	91-r	NT_033778	3,884,229	3,866,573	SNP	A	G	Homo. Variant		Synonymous	100.00%	100.00%	60	CDS	CG11198	c.3379A>G	L1127L
2R	91-c	NT_033778	3,884,230	3,866,574	SNP	C	T	Homo. Variant		Synonymous	100.00%	100.00%	60	CDS	CG11198	c.3378C>T	L1126L
2R	91-c	NT_033778	3,884,665	3,867,009	SNP	T	C	Homo. Variant		Synonymous	100.00%	100.00%	60	CDS	CG11198	c.2943T>C	V981V
2R	91-r	NT_033778	3,884,665	3,867,009	SNP	T	C	Homo. Variant		Synonymous	100.00%	100.00%	60	CDS	CG11198	c.2943T>C	V981V
2R	91-r	NT_033778	3,884,692	3,867,036	SNP	C	T	Homo. Variant		Synonymous	100.00%	100.00%	60	CDS	CG11198	c.2916C>T	Q972Q
2R	91-c	NT_033778	3,885,061	3,867,405	SNP	T	A	Homo. Variant		Synonymous	100.00%	100.00%	60	CDS	CG11198	c.2547T>A	G849G
2R	91-r	NT_033778	3,885,061	3,867,405	SNP	T	A	Homo. Variant		Synonymous	100.00%	100.00%	60	CDS	CG11198	c.2547T>A	G849G
2R	91-c	NT_033778	3,885,223	3,867,567	SNP	A	G	Homo. Variant		Synonymous	100.00%	100.00%	60	CDS	CG11198	c.2385A>G	G795G
2R	91-r	NT_033778	3,885,487	3,867,831	SNP	A	T	Homo. Variant		Synonymous	100.00%	100.00%	60	CDS	CG11198	c.2121A>T	A707A
2R	91-c	NT_033778	3,885,781	3,868,125	SNP	C	T	Homo. Variant		Synonymous	100.00%	100.00%	60	CDS	CG11198	c.1827C>T	R609R
2R	91-r	NT_033778	3,886,105	3,868,449	SNP	T	C	Homo. Variant		Synonymous	100.00%	100.00%	60	CDS	CG11198	c.1503T>C	A501A
2R	91-c	NT_033778	3,888,849	3,871,193	SNP	A	G	Homo. Variant		Synonymous	100.00%	100.00%	60	CDS	CG11198	c.723A>G	D241D
2R	91-c	NT_033778	3,890,102	3,872,446	SNP	A	T	Homo. Variant		Non Synonymous	100.00%	100.00%	60	CDS	CG11198	c.608A>T	L203Q
2R	91-r	NT_033778	3,890,102	3,872,446	SNP	A	T	Homo. Variant		Non Synonymous	100.00%	100.00%	60	CDS	CG11198	c.608A>T	L203Q
2R	91-c	NT_033778	3,890,261	3,872,605	SNP	G	T	Homo. Variant		Non Synonymous	100.00%	100.00%	60	CDS	CG11198	c.512G>T	A171D
2R	91-c	NT_033778	3,895,408	3,877,752	SNP	A	C	Homo. Variant		Synonymous	100.00%	100.00%	60	CDS	Nup44A	c.234A>C	S78S
2R	91-c	NT_033778	3,895,460	3,877,804	SNP	T	G	Homo. Variant		Non Synonymous	100.00%	100.00%	60	CDS	Nup44A	c.286T>G	S96A
2R	91-c	NT_033778	3,895,470	3,877,814	SNP	C	A	Homo. Variant		Non Synonymous	91.70%	100.00%	47.14	CDS	Nup44A	c.296C>A	T99N
2R	91-r	NT_033778	3,899,395	3,881,738	SNP	T	A	Homo. Variant		Synonymous	100.00%	100.00%	60	CDS	CG11196	c.525T>A	G175G
[truncated: 37,197 more rows]
