# Supplementary material for: Selective Sweep Analysis in the Genomes of the 91-R and 91-C Drosophila melanogaster Strains Reveals Few of the ‘Usual Suspects’ in Dichlorodiphenyltrichloroethane (DDT) Resistance
Source: PLoS One. 2015 Mar 31;10(3):e0123066. doi: 10.1371/journal.pone.0123066 (PMC4380341; doi:10.1371/journal.pone.0123066)
Supplement: S4 Table — (TXT) [file pone.0123066.s004.txt]

Chromosome	Library	Contig ID	Contig Pos	Ref Pos	Type	Ref Base	Called Base	Genotype	Splice	Impact	SNP %	P not ref	Q call	Feature Type	Feature Name	DNA Change	Protein Change
Chr3R	91-R	NT_033777	1,339	1,339	SNP	T	T|C	Hetero. Ref.		Synonymous	60.00%	100.00%	41.76	CDS	CG12581	c.[225T>T]+[225T>C]	F75F
Chr3R	91-R	NT_033777	1,651	1,651	SNP	C	C|A	Hetero. Ref.		Synonymous	66.70%	100.00%	5.2	CDS	CG12581	c.[537C>C]+[537C>A]	G179G
Chr3R	91-R	NT_033777	9,579	9,576	SNP	G	G|A	Hetero. Ref.		Synonymous	68.40%	100.00%	51.03	CDS	CG12581	c.[1803G>G]+[1803G>A]	V601V
Chr3R	91-R	NT_033777	15,604	15,587	SNP	A	T|A	Hetero. Ref.		Synonymous	50.00%	100.00%	60	CDS	Dsk	c.[369A>T]+[369A>A]	G123G
Chr3R	91-R	NT_033777	15,851	15,834	SNP	T	C	Homo. Variant		Non Synonymous	83.30%	100.00%	6.4	CDS	Dsk	c.122T>C	D41G
Chr3R	91-R	NT_033777	30,549	30,510	SNP	G	G|A	Hetero. Ref.		Synonymous	50.00%	100.00%	46.68	CDS	CG14636	c.[978G>G]+[978G>A]	N326N
Chr3R	91-C	NT_033777	47,012	46,947	SNP	A	G	Homo. Variant		Non Synonymous	100.00%	100.00%	60	CDS	aux	c.83A>G	E28G
Chr3R	91-R	NT_033777	47,012	46,947	SNP	A	G	Homo. Variant		Non Synonymous	100.00%	100.00%	60	CDS	aux	c.83A>G	E28G
Chr3R	91-R	NT_033777	48,246	48,180	SNP	C	T|C	Hetero. Ref.		Synonymous	50.00%	100.00%	30.98	CDS	aux	c.[747C>T]+[747C>C]	P249P
Chr3R	91-R	NT_033777	52,215	52,148	SNP	T	T|C	Hetero. Ref.		Synonymous	61.50%	100.00%	50.9	CDS	aux	c.[3192T>T]+[3192T>C]	D1064D
Chr3R	91-R	NT_033777	52,626	52,559	SNP	G	G|A	Hetero. Ref.		Synonymous	73.30%	100.00%	28.55	CDS	aux	c.[3474G>G]+[3474G>A]	T1158T
Chr3R	91-C	NT_033777	53,366	53,299	SNP	T	C	Homo. Variant		Synonymous	100.00%	100.00%	60	CDS	DhpD	c.1305T>C	E435E
Chr3R	91-R	NT_033777	53,366	53,299	SNP	T	C	Homo. Variant		Synonymous	100.00%	100.00%	60	CDS	DhpD	c.1305T>C	E435E
Chr3R	91-R	NT_033777	59,701	59,630	SNP	C	T|C	Hetero. Ref.		Synonymous	50.00%	100.00%	60	CDS	abs	c.[780C>T]+[780C>C]	C260C
Chr3R	91-R	NT_033777	65,812	65,739	SNP	G	G|A	Hetero. Ref.		Synonymous	66.70%	100.00%	30.91	CDS	Gel	c.[1959G>G]+[1959G>A]	V653V
Chr3R	91-R	NT_033777	67,398	67,324	SNP	G	G|C	Hetero. Ref.		Synonymous	72.70%	100.00%	18.15	CDS	CG14642	c.[846G>G]+[846G>C]	A282A
Chr3R	91-R	NT_033777	67,583	67,509	SNP	G	G|A	Hetero. Ref.		Synonymous	60.00%	100.00%	41.17	CDS	CG14642	c.[717G>G]+[717G>A]	D239D
Chr3R	91-R	NT_033777	68,207	68,133	SNP	G	G|A	Hetero. Ref.		Synonymous	44.40%	100.00%	37.58	CDS	CG14642	c.[285G>G]+[285G>A]	P95P
Chr3R	91-R	NT_033777	72,950	72,874	SNP	G	G|A	Hetero. Ref.		Synonymous	62.50%	100.00%	27.85	CDS	TwdlF	c.[33G>G]+[33G>A]	V11V
Chr3R	91-R	NT_033777	80,711	80,634	SNP	G	G|C	Hetero. Ref.		Non Synonymous	50.00%	100.00%	49.94	CDS	TwdlV	c.[74G>G]+[74G>C]	G25A, G25G
Chr3R	91-C	NT_033777	80,727	80,650	SNP	T	C	Homo. Variant		Synonymous	94.70%	100.00%	60	CDS	TwdlV	c.90T>C	G30G
Chr3R	91-R	NT_033777	80,727	80,650	SNP	T	C	Homo. Variant		Synonymous	100.00%	100.00%	60	CDS	TwdlV	c.90T>C	G30G
Chr3R	91-R	NT_033777	81,325	81,247	SNP	T	C	Homo. Variant		Synonymous	100.00%	100.00%	60	CDS	TwdlV	c.687T>C	A229A
Chr3R	91-C	NT_033777	120,474	120,248	SNP	G	T	Homo. Variant		Non Synonymous	94.40%	100.00%	59.78	CDS	CG9780	c.122G>T	T41N
Chr3R	91-R	NT_033777	120,474	120,248	SNP	G	T|G	Hetero. Ref.		Non Synonymous	54.50%	100.00%	48.9	CDS	CG9780	c.[122G>T]+[122G>G]	T41N, T41T
Chr3R	91-R	NT_033777	138,265	138,038	SNP	T	T|G	Hetero. Ref.		Synonymous	76.90%	100.00%	13.93	CDS	CG9791	c.[597T>T]+[597T>G]	G199G
Chr3R	91-R	NT_033777	149,964	149,735	SNP	C	T|C	Hetero. Ref.		Synonymous	58.30%	100.00%	46.42	CDS	CG9795	c.[963C>T]+[963C>C]	G321G
Chr3R	91-R	NT_033777	171,646	171,408	SNP	C	T|C	Hetero. Ref.		Synonymous	50.00%	100.00%	42.42	CDS	hkb	c.[753C>T]+[753C>C]	R251R
Chr3R	91-R	NT_033777	206,158	205,873	SNP	G	G|A	Hetero. Ref.		Synonymous	62.50%	100.00%	27.85	CDS	CG11739	c.[474G>G]+[474G>A]	L158L
Chr3R	91-R	NT_033777	210,497	210,210	SNP	C	C|A	Hetero. Ref.		Synonymous	64.30%	100.00%	45.86	CDS	Cont	c.[2469C>C]+[2469C>A]	G823G
Chr3R	91-C	NT_033777	214,785	214,498	SNP	C	T	Homo. Variant		Non Synonymous	100.00%	100.00%	60	CDS	tub	c.781C>T	P261S
Chr3R	91-R	NT_033777	214,785	214,498	SNP	C	T	Homo. Variant		Non Synonymous	100.00%	100.00%	60	CDS	tub	c.781C>T	P261S
Chr3R	91-R	NT_033777	217,235	216,948	SNP	T	T|A	Hetero. Ref.		Non Synonymous	28.60%	99.60%	24	CDS	CG14646	c.[749T>T]+[749T>A]	L250Q, L250L
Chr3R	91-R	NT_033777	223,263	222,975	SNP	G	G|A	Hetero. Ref.		Synonymous	21.40%	92.80%	11.09	CDS	CG9855	c.[384G>G]+[384G>A]	F128F
Chr3R	91-C	NT_033777	230,837	230,549	SNP	T	C	Homo. Variant		Non Synonymous	100.00%	100.00%	60	CDS	growl	c.376T>C	W126R
Chr3R	91-R	NT_033777	230,837	230,549	SNP	T	C	Homo. Variant		Non Synonymous	100.00%	100.00%	60	CDS	growl	c.376T>C	W126R
Chr3R	91-C	NT_033777	239,319	239,017	SNP	T	G	Homo. Variant		Non Synonymous	100.00%	100.00%	60	CDS	CG32944	c.421T>G	N141H
Chr3R	91-R	NT_033777	239,319	239,017	SNP	T	G	Homo. Variant		Non Synonymous	100.00%	100.00%	60	CDS	CG32944	c.421T>G	N141H
Chr3R	91-R	NT_033777	240,693	240,391	SNP	G	T|G	Hetero. Ref.		Synonymous	61.50%	100.00%	50.9	CDS	CG32944	c.[141G>T]+[141G>G]	G47G
Chr3R	91-R	NT_033777	241,263	240,961	SNP	G	T|G	Hetero. Ref.		Non Synonymous	54.50%	100.00%	54.09	CDS	CG32944	c.[148G>T]+[148G>G]	L50M, L50L
Chr3R	91-C	NT_033777	243,453	243,150	SNP	A	T	Homo. Variant		Non Synonymous	94.10%	100.00%	60	CDS	CG31528	c.887A>T	Q296L
Chr3R	91-R	NT_033777	250,942	250,629	SNP	G	G|A	Hetero. Ref.		Synonymous	57.90%	100.00%	60	CDS	Spargel	c.[1857G>G]+[1857G>A]	S619S
Chr3R	91-C	NT_033777	261,285	260,970	SNP	G	C	Homo. Variant		Synonymous	100.00%	100.00%	60	CDS	CG1074	c.720G>C	L240L
Chr3R	91-C	NT_033777	262,452	262,136	SNP	C	T	Homo. Variant		Non Synonymous	100.00%	100.00%	60	CDS	CG9804	c.694C>T	E232K
Chr3R	91-R	NT_033777	264,523	264,207	SNP	A	T|A	Hetero. Ref.		Non Synonymous	50.00%	100.00%	57.86	CDS	CG14650	c.[858A>T]+[858A>A]	K286K, K286N
Chr3R	91-R	NT_033777	264,537	264,221	SNP	C	C|A	Hetero. Ref.		Non Synonymous	50.00%	100.00%	45.9	CDS	CG14650	c.[872C>C]+[872C>A]	T291N, T291T
Chr3R	91-C	NT_033777	270,046	269,729	SNP	A	G	Homo. Variant		Synonymous	100.00%	100.00%	60	CDS	CG31522	c.684A>G	D228D
Chr3R	91-R	NT_033777	270,046	269,729	SNP	A	G	Homo. Variant		Synonymous	100.00%	100.00%	60	CDS	CG31522	c.684A>G	D228D
Chr3R	91-C	NT_033777	293,904	293,579	SNP	C	G	Homo. Variant		Synonymous	100.00%	100.00%	60	CDS	CG31523	c.483C>G	L161L
Chr3R	91-R	NT_033777	293,904	293,579	SNP	C	G	Homo. Variant		Synonymous	100.00%	100.00%	60	CDS	CG31523	c.483C>G	L161L
Chr3R	91-C	NT_033777	308,059	307,724	SNP	T	G	Homo. Variant		Non Synonymous	100.00%	100.00%	60	CDS	CG14651	c.1184T>G	V395G
Chr3R	91-R	NT_033777	308,059	307,724	SNP	T	G	Homo. Variant		Non Synonymous	100.00%	100.00%	60	CDS	CG14651	c.1184T>G	V395G
Chr3R	91-R	NT_033777	322,630	322,281	SNP	G	G|A	Hetero. Ref.		Synonymous	33.30%	99.50%	22.97	CDS	CG34357	c.[3006G>G]+[3006G>A]	S1002S
Chr3R	91-R	NT_033777	360,434	360,050	SNP	C	G|C	Hetero. Ref.		Non Synonymous	73.30%	100.00%	17.06	CDS	CG34357	c.[823C>G]+[823C>C]	E275Q, E275E
Chr3R	91-R	NT_033777	404,647	404,127	SNP	C	C|A	Hetero. Ref.		Non Synonymous	50.00%	100.00%	46.68	CDS	CG32945	c.[189C>C]+[189C>A]	M63M, M63I
Chr3R	91-C	NT_033777	404,722	404,202	SNP	T	C	Homo. Variant		Synonymous	100.00%	100.00%	60	CDS	CG32945	c.114T>C	E38E
Chr3R	91-R	NT_033777	404,722	404,202	SNP	T	C	Homo. Variant		Synonymous	100.00%	100.00%	60	CDS	CG32945	c.114T>C	E38E
Chr3R	91-R	NT_033777	449,198	448,589	SNP	T	T|A	Hetero. Ref.		Synonymous	45.50%	100.00%	55.62	CDS	5-HT2	c.[288T>T]+[288T>A]	A96A
Chr3R	91-R	NT_033777	449,228	448,619	SNP	T	T|C	Hetero. Ref.		Synonymous	44.40%	100.00%	44.26	CDS	5-HT2	c.[318T>T]+[318T>C]	Y106Y
Chr3R	91-C	NT_033777	449,423	448,814	SNP	C	T	Homo. Variant		Synonymous	100.00%	100.00%	60	CDS	5-HT2	c.513C>T	G171G
Chr3R	91-R	NT_033777	449,423	448,814	SNP	C	T|C	Hetero. Ref.		Synonymous	53.80%	100.00%	46.9	CDS	5-HT2	c.[513C>T]+[513C>C]	G171G
Chr3R	91-R	NT_033777	449,478	448,869	SNP	C	C|A	Hetero. Ref.		Synonymous	40.00%	100.00%	52.74	CDS	5-HT2	c.[568C>C]+[568C>A]	R190R
Chr3R	91-C	NT_033777	454,534	453,922	SNP	T	A	Homo. Variant		Synonymous	100.00%	100.00%	60	CDS	5-HT2	c.1764T>A	T588T
Chr3R	91-R	NT_033777	454,534	453,922	SNP	T	A	Homo. Variant		Synonymous	100.00%	100.00%	60	CDS	5-HT2	c.1764T>A	T588T
Chr3R	91-R	NT_033777	454,577	453,965	SNP	T	C	Homo. Variant		Non Synonymous	100.00%	100.00%	60	CDS	5-HT2	c.1807T>C	F603L
Chr3R	91-C	NT_033777	456,590	455,978	SNP	A	G	Homo. Variant		Non Synonymous	100.00%	100.00%	60	CDS	5-HT2	c.2041A>G	R681G
Chr3R	91-R	NT_033777	456,590	455,978	SNP	A	G	Homo. Variant		Non Synonymous	100.00%	100.00%	60	CDS	5-HT2	c.2041A>G	R681G
Chr3R	91-C	NT_033777	456,663	456,051	SNP	T	C	Homo. Variant		Non Synonymous	100.00%	100.00%	60	CDS	5-HT2	c.2114T>C	L705P
Chr3R	91-R	NT_033777	456,663	456,051	SNP	T	C	Homo. Variant		Non Synonymous	100.00%	100.00%	60	CDS	5-HT2	c.2114T>C	L705P
Chr3R	91-C	NT_033777	459,096	458,484	SNP	G	C	Homo. Variant		Synonymous	100.00%	100.00%	60	CDS	5-HT2	c.2628G>C	R876R
Chr3R	91-R	NT_033777	459,096	458,484	SNP	G	C	Homo. Variant		Synonymous	100.00%	100.00%	60	CDS	5-HT2	c.2628G>C	R876R
Chr3R	91-C	NT_033777	470,268	469,651	SNP	G	T	Homo. Variant		Synonymous	100.00%	100.00%	60	CDS	CG18271	c.399G>T	L133L
Chr3R	91-R	NT_033777	470,268	469,651	SNP	G	T	Homo. Variant		Synonymous	83.30%	100.00%	6.4	CDS	CG18271	c.399G>T	L133L
Chr3R	91-R	NT_033777	470,552	469,935	SNP	C	T|C	Hetero. Ref.		Non Synonymous	50.00%	100.00%	60	CDS	CG18271	c.[683C>T]+[683C>C]	A228A, A228V
Chr3R	91-C	NT_033777	470,679	470,062	SNP	A	C	Homo. Variant		Non Synonymous	100.00%	100.00%	60	CDS	CG18271	c.810A>C	E270D
Chr3R	91-R	NT_033777	470,679	470,062	SNP	A	G	Homo. Variant		Synonymous	100.00%	100.00%	60	CDS	CG18271	c.810A>G	E270E
Chr3R	91-R	NT_033777	470,687	470,070	SNP	A	G|A	Hetero. Ref.		Non Synonymous	60.00%	100.00%	37.8	CDS	CG18271	c.[818A>G]+[818A>A]	Q273Q, Q273R
Chr3R	91-C	NT_033777	470,743	470,126	SNP	A	G	Homo. Variant		Non Synonymous	100.00%	100.00%	60	CDS	CG18271	c.874A>G	T292A
Chr3R	91-R	NT_033777	470,743	470,126	SNP	A	G|A	Hetero. Ref.		Non Synonymous	60.00%	100.00%	25.12	CDS	CG18271	c.[874A>G]+[874A>A]	T292T, T292A
Chr3R	91-R	NT_033777	471,147	470,530	SNP	T	T|C	Hetero. Ref.		Synonymous	45.50%	100.00%	55.62	CDS	Dip2	c.[657T>T]+[657T>C]	K219K
Chr3R	91-C	NT_033777	471,529	470,912	SNP	C	T	Homo. Variant		Non Synonymous	100.00%	100.00%	60	CDS	Dip2	c.379C>T	V127I
Chr3R	91-R	NT_033777	471,529	470,912	SNP	C	T	Homo. Variant		Non Synonymous	100.00%	100.00%	60	CDS	Dip2	c.379C>T	V127I
Chr3R	91-R	NT_033777	473,133	472,516	SNP	T	T|C	Hetero. Ref.		Non Synonymous	71.40%	100.00%	8.21	CDS	rpk	c.[419T>T]+[419T>C]	M140T, M140M
Chr3R	91-C	NT_033777	473,368	472,751	SNP	G	A	Homo. Variant		Synonymous	100.00%	100.00%	60	CDS	rpk	c.654G>A	K218K
Chr3R	91-R	NT_033777	473,368	472,751	SNP	G	G|A	Hetero. Ref.		Synonymous	35.70%	100.00%	43.29	CDS	rpk	c.[654G>G]+[654G>A]	K218K
Chr3R	91-C	NT_033777	474,011	473,393	SNP	G	A	Homo. Variant		Non Synonymous	100.00%	100.00%	60	CDS	rpk	c.1222G>A	V408M
Chr3R	91-R	NT_033777	474,011	473,393	SNP	G	G|A	Hetero. Ref.		Non Synonymous	38.90%	100.00%	60	CDS	rpk	c.[1222G>G]+[1222G>A]	V408M, V408V
Chr3R	91-C	NT_033777	474,241	473,623	SNP	C	T	Homo. Variant		Synonymous	100.00%	100.00%	60	CDS	rpk	c.1452C>T	D484D
Chr3R	91-R	NT_033777	474,241	473,623	SNP	C	T|C	Hetero. Ref.		Synonymous	60.00%	100.00%	39.94	CDS	rpk	c.[1452C>T]+[1452C>C]	D484D
Chr3R	91-C	NT_033777	474,261	473,643	SNP	A	T	Homo. Variant		Non Synonymous	100.00%	100.00%	60	CDS	rpk	c.1472A>T	Y491F
Chr3R	91-R	NT_033777	474,261	473,643	SNP	A	T|A	Hetero. Ref.		Non Synonymous	53.80%	100.00%	60	CDS	rpk	c.[1472A>T]+[1472A>A]	Y491Y, Y491F
Chr3R	91-R	NT_033777	477,439	476,820	SNP	C	T|C	Hetero. Ref.		Synonymous	36.40%	100.00%	38.61	CDS	Karybeta3	c.[531C>T]+[531C>C]	S177S
Chr3R	91-C	NT_033777	477,646	477,027	SNP	T	C	Homo. Variant		Synonymous	100.00%	100.00%	60	CDS	Karybeta3	c.738T>C	N246N
Chr3R	91-R	NT_033777	477,646	477,027	SNP	T	C	Homo. Variant		Synonymous	100.00%	100.00%	60	CDS	Karybeta3	c.738T>C	N246N
Chr3R	91-R	NT_033777	479,676	479,057	SNP	C	T|C	Hetero. Ref.	Splice in CDS	Synonymous	50.00%	100.00%	46.68	CDS	Karybeta3	c.[2679C>T]+[2679C>C]	I893I
Chr3R	91-R	NT_033777	480,316	479,697	SNP	A	G|A	Hetero. Ref.		Synonymous	46.20%	100.00%	60	CDS	Karybeta3	c.[3204A>G]+[3204A>A]	K1068K
Chr3R	91-R	NT_033777	482,357	481,738	SNP	G	A	Homo. Variant		Non Synonymous	100.00%	100.00%	60	CDS	CG12001	c.484G>A	D162N
Chr3R	91-C	NT_033777	482,823	482,204	SNP	G	A	Homo. Variant		Non Synonymous	100.00%	100.00%	60	CDS	CG12001	c.950G>A	G317E
Chr3R	91-R	NT_033777	524,589	523,945	SNP	G	G|A	Hetero. Ref.		Non Synonymous	71.40%	100.00%	31.26	CDS	CG31531	c.[286G>G]+[286G>A]	V96M, V96V
Chr3R	91-C	NT_033777	527,642	526,997	SNP	G	A	Homo. Variant		Non Synonymous	100.00%	100.00%	60	CDS	CG31531	c.736G>A	G246R
Chr3R	91-R	NT_033777	528,431	527,786	SNP	A	G	Homo. Variant		Non Synonymous	100.00%	100.00%	60	CDS	CG31531	c.1525A>G	K509E
Chr3R	91-R	NT_033777	528,432	527,787	SNP	A	C	Homo. Variant		Non Synonymous	100.00%	100.00%	60	CDS	CG31531	c.1526A>C	K509T
Chr3R	91-C	NT_033777	528,703	528,058	SNP	A	G	Homo. Variant		Synonymous	100.00%	100.00%	60	CDS	CG31531	c.1797A>G	Q599Q
Chr3R	91-R	NT_033777	528,703	528,058	SNP	A	G|A	Hetero. Ref.		Synonymous	23.10%	74.60%	4.67	CDS	CG31531	c.[1797A>G]+[1797A>A]	Q599Q
Chr3R	91-C	NT_033777	530,599	529,954	SNP	C	T	Homo. Variant		Synonymous	100.00%	100.00%	60	CDS	CG31531	c.3693C>T	S1231S
Chr3R	91-C	NT_033777	530,608	529,962	SNP	G	A	Homo. Variant		Non Synonymous	100.00%	100.00%	60	CDS	CG31531	c.3701G>A	S1234N
Chr3R	91-C	NT_033777	533,574	532,928	SNP	A	T	Homo. Variant		Non Synonymous	100.00%	100.00%	60	CDS	CG31534	c.226A>T	T76S
Chr3R	91-R	NT_033777	533,574	532,928	SNP	A	T|A	Hetero. Ref.		Non Synonymous	25.00%	99.50%	23.4	CDS	CG31534	c.[226A>T]+[226A>A]	T76T, T76S
Chr3R	91-C	NT_033777	533,706	533,060	SNP	A	T	Homo. Variant		Non Synonymous	96.70%	100.00%	60	CDS	CG31534	c.358A>T	T120S
Chr3R	91-R	NT_033777	537,293	536,645	SNP	A	G|A	Hetero. Ref.		Synonymous	27.80%	100.00%	37.72	CDS	CG31534	c.[2637A>G]+[2637A>A]	E879E
Chr3R	91-R	NT_033777	540,108	539,457	SNP	G	T|G	Hetero. Ref.		Synonymous	66.70%	100.00%	25.12	CDS	CG9769	c.[351G>T]+[351G>G]	T117T
Chr3R	91-C	NT_033777	549,238	548,579	SNP	T	C	Homo. Variant		Synonymous	100.00%	100.00%	60	CDS	Nep2	c.1209T>C	R403R
Chr3R	91-R	NT_033777	549,238	548,579	SNP	T	C	Homo. Variant		Synonymous	100.00%	100.00%	60	CDS	Nep2	c.1209T>C	R403R
Chr3R	91-R	NT_033777	549,660	549,001	SNP	A	G	Homo. Variant		Synonymous	100.00%	100.00%	60	CDS	Nep2	c.840A>G	V280V
Chr3R	91-C	NT_033777	562,182	561,516	SNP	A	G	Homo. Variant		Synonymous	100.00%	100.00%	60	CDS	tacc	c.3144A>G	I1048I
Chr3R	91-R	NT_033777	562,182	561,516	SNP	A	G|A	Hetero. Ref.		Synonymous	62.50%	100.00%	58.27	CDS	tacc	c.[3144A>G]+[3144A>A]	I1048I
Chr3R	91-C	NT_033777	563,969	563,303	SNP	T	C	Homo. Variant		Synonymous	100.00%	100.00%	60	CDS	tacc	c.2784T>C	T928T
Chr3R	91-R	NT_033777	563,969	563,303	SNP	T	T|C	Hetero. Ref.		Synonymous	57.10%	100.00%	60	CDS	tacc	c.[2784T>T]+[2784T>C]	T928T
Chr3R	91-R	NT_033777	569,025	568,357	SNP	G	T|G	Hetero. Ref.		Non Synonymous	70.00%	100.00%	16.52	CDS	tacc	c.[1843G>T]+[1843G>G]	L615I, L615L
Chr3R	91-R	NT_033777	569,037	568,369	SNP	C	G|C	Hetero. Ref.		Non Synonymous	72.70%	100.00%	19.57	CDS	tacc	c.[1831C>G]+[1831C>C]	E611Q, E611E
Chr3R	91-R	NT_033777	578,609	577,939	SNP	T	T|G	Hetero. Ref.		Non Synonymous	50.00%	100.00%	33.13	CDS	CG31530	c.[1231T>T]+[1231T>G]	K411K, K411Q
Chr3R	91-C	NT_033777	578,849	578,179	SNP	G	A	Homo. Variant		Synonymous	93.80%	100.00%	60	CDS	CG31530	c.991G>A	L331L
Chr3R	91-C	NT_033777	583,999	583,265	SNP	T	T|C	Hetero. Ref.	Splice in CDS	Non Synonymous	33.30%	99.60%	24.01	CDS	CG31530	c.[533T>T]+[533T>C]	Y178Y, Y178C
Chr3R	91-C	NT_033777	594,520	593,767	SNP	A	G	Homo. Variant		Synonymous	100.00%	100.00%	60	CDS	CG14654	c.201A>G	A67A
Chr3R	91-R	NT_033777	594,520	593,767	SNP	A	G	Homo. Variant		Synonymous	100.00%	100.00%	60	CDS	CG14654	c.201A>G	A67A
Chr3R	91-R	NT_033777	603,552	602,792	SNP	G	G|A	Hetero. Ref.		Synonymous	45.50%	100.00%	47.08	CDS	atms	c.[1248G>G]+[1248G>A]	Q416Q
Chr3R	91-R	NT_033777	603,717	602,957	SNP	A	G	Homo. Variant		Synonymous	80.00%	100.00%	12.01	CDS	atms	c.1413A>G	K471K
Chr3R	91-R	NT_033777	603,879	603,119	SNP	T	T|C	Hetero. Ref.		Synonymous	50.00%	100.00%	60	CDS	atms	c.[1575T>T]+[1575T>C]	P525P
Chr3R	91-R	NT_033777	604,713	603,952	SNP	A	G|A	Hetero. Ref.		Synonymous	40.90%	100.00%	60	CDS	CG14655	c.[1176A>G]+[1176A>A]	S392S
Chr3R	91-R	NT_033777	605,291	604,530	SNP	C	T|C	Hetero. Ref.		Synonymous	69.20%	100.00%	33.94	CDS	CG14655	c.[768C>T]+[768C>C]	P256P
Chr3R	91-C	NT_033777	606,238	605,477	SNP	C	G	Homo. Variant		Non Synonymous	100.00%	100.00%	60	CDS	CG14655	c.320C>G	R107P
Chr3R	91-R	NT_033777	606,238	605,477	SNP	C	G	Homo. Variant		Non Synonymous	100.00%	100.00%	60	CDS	CG14655	c.320C>G	R107P
Chr3R	91-C	NT_033777	606,449	605,688	SNP	G	A	Homo. Variant		Non Synonymous	100.00%	100.00%	60	CDS	CG14655	c.109G>A	P37S
Chr3R	91-C	NT_033777	608,012	607,251	SNP	T	C	Homo. Variant		Synonymous	100.00%	100.00%	60	CDS	CG17387	c.2646T>C	K882K
Chr3R	91-R	NT_033777	608,012	607,251	SNP	T	C	Homo. Variant		Synonymous	100.00%	100.00%	60	CDS	CG17387	c.2646T>C	K882K
Chr3R	91-R	NT_033777	608,165	607,404	SNP	C	C|A	Hetero. Ref.		Synonymous	37.50%	99.80%	27.14	CDS	CG17387	c.[2493C>C]+[2493C>A]	A831A
Chr3R	91-R	NT_033777	608,444	607,683	SNP	G	T|G	Hetero. Ref.		Synonymous	23.10%	96.10%	13.93	CDS	CG17387	c.[2214G>T]+[2214G>G]	R738R
Chr3R	91-R	NT_033777	609,023	608,262	SNP	C	T|C	Hetero. Ref.		Synonymous	33.30%	99.80%	26.29	CDS	CG17387	c.[1956C>T]+[1956C>C]	A652A
Chr3R	91-C	NT_033777	616,031	615,270	SNP	A	C	Homo. Variant		Synonymous	100.00%	100.00%	60	CDS	CG42574	c.6747A>C	A2249A
Chr3R	91-R	NT_033777	616,031	615,270	SNP	A	C|A	Hetero. Ref.		Synonymous	40.00%	100.00%	57.52	CDS	CG42574	c.[6747A>C]+[6747A>A]	A2249A
Chr3R	91-R	NT_033777	617,131	616,370	SNP	C	C|A	Hetero. Ref.		Non Synonymous	20.80%	99.30%	21.63	CDS	CG42574	c.[5647C>C]+[5647C>A]	G1883G, G1883C
Chr3R	91-R	NT_033777	618,157	617,396	SNP	G	G|A	Hetero. Ref.		Synonymous	33.30%	92.80%	11.1	CDS	CG42574	c.[4728G>G]+[4728G>A]	S1576S
Chr3R	91-R	NT_033777	620,313	619,551	SNP	G	A	Homo. Variant		Synonymous	80.00%	100.00%	0.53	CDS	CG42574	c.2821G>A	L941L
Chr3R	91-C	NT_033777	620,563	619,801	SNP	T	C	Homo. Variant		Synonymous	100.00%	100.00%	60	CDS	CG42574	c.2571T>C	Q857Q
Chr3R	91-R	NT_033777	620,563	619,801	SNP	T	C	Homo. Variant		Synonymous	100.00%	100.00%	60	CDS	CG42574	c.2571T>C	Q857Q
Chr3R	91-C	NT_033777	621,138	620,376	SNP	C	T	Homo. Variant		Non Synonymous	95.80%	100.00%	60	CDS	CG42574	c.1996C>T	V666M
Chr3R	91-R	NT_033777	621,138	620,376	SNP	C	T	Homo. Variant		Non Synonymous	100.00%	100.00%	60	CDS	CG42574	c.1996C>T	V666M
Chr3R	91-C	NT_033777	623,109	622,347	SNP	C	T	Homo. Variant		Synonymous	100.00%	100.00%	60	CDS	CG42574	c.1941C>T	Q647Q
Chr3R	91-C	NT_033777	623,130	622,368	SNP	T	A	Homo. Variant		Non Synonymous	100.00%	100.00%	60	CDS	CG42574	c.1920T>A	Q640H
Chr3R	91-R	NT_033777	623,662	622,899	SNP	A	G|A	Hetero. Ref.		Synonymous	33.30%	100.00%	45.93	CDS	CG42574	c.[2019A>G]+[2019A>A]	H673H
Chr3R	91-C	NT_033777	626,299	625,535	SNP	T	G	Homo. Variant		Synonymous	100.00%	100.00%	60	CDS	CG42574	c.1377T>G	I459I
Chr3R	91-R	NT_033777	626,299	625,535	SNP	T	T|G	Hetero. Ref.		Synonymous	41.20%	100.00%	60	CDS	CG42574	c.[1377T>T]+[1377T>G]	I459I
Chr3R	91-C	NT_033777	626,557	625,793	SNP	T	C	Homo. Variant		Synonymous	100.00%	100.00%	60	CDS	CG42574	c.1119T>C	E373E
Chr3R	91-R	NT_033777	626,557	625,793	SNP	T	T|C	Hetero. Ref.		Synonymous	60.00%	100.00%	41.76	CDS	CG42574	c.[1119T>T]+[1119T>C]	E373E
Chr3R	91-C	NT_033777	626,668	625,904	SNP	G	T	Homo. Variant		Synonymous	100.00%	100.00%	60	CDS	CG42574	c.1008G>T	S336S
Chr3R	91-R	NT_033777	626,668	625,904	SNP	G	T|G	Hetero. Ref.		Synonymous	44.40%	100.00%	40.01	CDS	CG42574	c.[1008G>T]+[1008G>G]	S336S
Chr3R	91-R	NT_033777	627,075	626,311	SNP	C	C|A	Hetero. Ref.		Non Synonymous	36.40%	100.00%	38	CDS	CG42574	c.[601C>C]+[601C>A]	V201V, V201L
Chr3R	91-R	NT_033777	627,076	626,312	SNP	C	T|C	Hetero. Ref.		Synonymous	36.40%	99.90%	32.82	CDS	CG42574	c.[600C>T]+[600C>C]	A200A
Chr3R	91-C	NT_033777	627,087	626,323	SNP	A	C	Homo. Variant		Non Synonymous	100.00%	100.00%	60	CDS	CG42574	c.589A>C	C197G
Chr3R	91-R	NT_033777	627,087	626,323	SNP	A	C|A	Hetero. Ref.		Non Synonymous	38.50%	100.00%	44.7	CDS	CG42574	c.[589A>C]+[589A>A]	C197G, C197C
Chr3R	91-R	NT_033777	627,913	627,149	SNP	C	C|A	Hetero. Ref.		Synonymous	71.40%	100.00%	8.21	CDS	CG42574	c.[297C>C]+[297C>A]	R99R
Chr3R	91-C	NT_033777	628,125	627,361	SNP	T	C	Homo. Variant		Non Synonymous	100.00%	100.00%	60	CDS	CG42574	c.85T>C	T29A
Chr3R	91-C	NT_033777	628,126	627,362	SNP	C	A	Homo. Variant		Synonymous	100.00%	100.00%	60	CDS	CG42574	c.84C>A	A28A
Chr3R	91-C	NT_033777	635,083	634,316	SNP	C	T	Homo. Variant		Synonymous	96.20%	100.00%	60	CDS	Hus1-like	c.666C>T	Q222Q
Chr3R	91-R	NT_033777	635,130	634,363	SNP	T	T|C	Hetero. Ref.		Non Synonymous	46.20%	100.00%	60	CDS	Hus1-like	c.[619T>T]+[619T>C]	S207S, S207G
Chr3R	91-C	NT_033777	635,194	634,427	SNP	C	A	Homo. Variant		Non Synonymous	100.00%	100.00%	60	CDS	Hus1-like	c.555C>A	E185D
Chr3R	91-R	NT_033777	635,314	634,547	SNP	G	G|A	Hetero. Ref.		Synonymous	73.30%	100.00%	28.55	CDS	Hus1-like	c.[435G>G]+[435G>A]	S145S
Chr3R	91-C	NT_033777	640,366	639,597	SNP	C	A	Homo. Variant		Synonymous	100.00%	100.00%	60	CDS	CG1129	c.73C>A	R25R
Chr3R	91-R	NT_033777	640,366	639,597	SNP	C	C|A	Hetero. Ref.		Synonymous	66.70%	100.00%	23.69	CDS	CG1129	c.[73C>C]+[73C>A]	R25R
Chr3R	91-C	NT_033777	642,842	642,073	SNP	T	A	Homo. Variant		Synonymous	100.00%	100.00%	60	CDS	CG1126	c.18T>A	A6A
Chr3R	91-R	NT_033777	643,474	642,705	SNP	C	T|C	Hetero. Ref.		Synonymous	63.60%	100.00%	22.36	CDS	CG1126	c.[472C>T]+[472C>C]	L158L
Chr3R	91-C	NT_033777	643,669	642,900	SNP	C	A	Homo. Variant		Non Synonymous	94.10%	100.00%	60	CDS	CG1126	c.667C>A	Q223K
Chr3R	91-R	NT_033777	643,826	643,057	SNP	C	T|C	Hetero. Ref.		Synonymous	80.00%	100.00%	8.23	CDS	CG1126	c.[771C>T]+[771C>C]	P257P
Chr3R	91-C	NT_033777	643,932	643,163	SNP	C	T	Homo. Variant		Nonsense	92.30%	100.00%	60	CDS	CG1126	c.877C>T	R293.
Chr3R	91-C	NT_033777	643,974	643,205	SNP	A	T	Homo. Variant		Non Synonymous	100.00%	100.00%	60	CDS	CG1126	c.919A>T	I307F
Chr3R	91-R	NT_033777	643,974	643,205	SNP	A	T	Homo. Variant		Non Synonymous	83.30%	100.00%	60	CDS	CG1126	c.919A>T	I307F
Chr3R	91-C	NT_033777	643,976	643,207	SNP	C	T	Homo. Variant		Synonymous	100.00%	100.00%	60	CDS	CG1126	c.921C>T	I307I
Chr3R	91-R	NT_033777	644,086	643,317	SNP	A	G|A	Hetero. Ref.		Non Synonymous	33.30%	100.00%	45.93	CDS	CG1126	c.[1031A>G]+[1031A>A]	E344E, E344G
Chr3R	91-C	NT_033777	644,136	643,367	SNP	G	A	Homo. Variant		Non Synonymous	100.00%	100.00%	60	CDS	CG1126	c.1081G>A	G361R
Chr3R	91-R	NT_033777	644,136	643,367	SNP	G	G|A	Hetero. Ref.		Non Synonymous	77.80%	100.00%	17.28	CDS	CG1126	c.[1081G>G]+[1081G>A]	G361R, G361G
Chr3R	91-C	NT_033777	646,009	645,240	SNP	A	G	Homo. Variant		Synonymous	100.00%	100.00%	60	CDS	CG14657	c.924A>G	D308D
Chr3R	91-C	NT_033777	656,782	656,011	SNP	A	G	Homo. Variant		Synonymous	100.00%	100.00%	60	CDS	CG14658	c.177A>G	R59R
Chr3R	91-R	NT_033777	656,782	656,011	SNP	A	G	Homo. Variant		Synonymous	83.30%	100.00%	27.48	CDS	CG14658	c.177A>G	R59R
Chr3R	91-R	NT_033777	657,652	656,881	SNP	C	T	Homo. Variant		Synonymous	80.00%	100.00%	0.53	CDS	CG14659	c.105C>T	Q35Q
Chr3R	91-R	NT_033777	657,711	656,940	SNP	T	T|C	Hetero. Ref.		Non Synonymous	71.40%	100.00%	8.21	CDS	CG14659	c.[46T>T]+[46T>C]	K16K, K16E
Chr3R	91-R	NT_033777	680,460	679,676	SNP	C	T|C	Hetero. Ref.		Synonymous	62.50%	100.00%	27.85	CDS	opa	c.[849C>T]+[849C>C]	R283R
Chr3R	91-C	NT_033777	695,064	694,273	SNP	G	T	Homo. Variant		Synonymous	100.00%	100.00%	60	CDS	opa	c.1218G>T	T406T
Chr3R	91-R	NT_033777	695,064	694,273	SNP	G	T	Homo. Variant		Synonymous	100.00%	100.00%	60	CDS	opa	c.1218G>T	T406T
Chr3R	91-C	NT_033777	695,070	694,279	SNP	T	C	Homo. Variant		Synonymous	100.00%	100.00%	60	CDS	opa	c.1224T>C	P408P
Chr3R	91-R	NT_033777	695,070	694,279	SNP	T	C	Homo. Variant		Synonymous	100.00%	100.00%	60	CDS	opa	c.1224T>C	P408P
Chr3R	91-R	NT_033777	695,445	694,654	SNP	C	T|C	Hetero. Ref.		Synonymous	50.00%	100.00%	39.37	CDS	opa	c.[1599C>T]+[1599C>C]	P533P
Chr3R	91-C	NT_033777	702,698	701,906	SNP	T	C	Homo. Variant		Non Synonymous	100.00%	100.00%	60	CDS	laf	c.2168T>C	D723G
Chr3R	91-R	NT_033777	703,353	702,561	SNP	G	T|G	Hetero. Ref.		Synonymous	45.00%	100.00%	60	CDS	laf	c.[1590G>T]+[1590G>G]	S530S
Chr3R	91-C	NT_033777	703,836	703,044	SNP	T	C	Homo. Variant		Synonymous	100.00%	100.00%	60	CDS	laf	c.1107T>C	A369A
Chr3R	91-C	NT_033777	704,065	703,273	SNP	A	G	Homo. Variant		Non Synonymous	100.00%	100.00%	60	CDS	laf	c.878A>G	I293T
Chr3R	91-R	NT_033777	704,065	703,273	SNP	A	G|A	Hetero. Ref.		Non Synonymous	46.20%	100.00%	60	CDS	laf	c.[878A>G]+[878A>A]	I293T, I293I
Chr3R	91-C	NT_033777	704,664	703,872	SNP	G	A	Homo. Variant		Synonymous	100.00%	100.00%	60	CDS	laf	c.279G>A	Y93Y
Chr3R	91-C	NT_033777	734,771	733,945	SNP	T	A	Homo. Variant		Non Synonymous	100.00%	100.00%	60	CDS	Gnf1	c.1382T>A	V461D
Chr3R	91-R	NT_033777	735,078	734,252	SNP	G	T|G	Hetero. Ref.		Synonymous	66.70%	100.00%	45.45	CDS	Gnf1	c.[1689G>T]+[1689G>G]	G563G
Chr3R	91-C	NT_033777	735,327	734,501	SNP	T	C	Homo. Variant		Synonymous	100.00%	100.00%	60	CDS	Gnf1	c.1938T>C	F646F
Chr3R	91-R	NT_033777	735,327	734,501	SNP	T	C	Homo. Variant		Synonymous	100.00%	100.00%	60	CDS	Gnf1	c.1938T>C	F646F
Chr3R	91-R	NT_033777	735,782	734,956	SNP	G	G|A	Hetero. Ref.		Non Synonymous	37.50%	100.00%	58.27	CDS	Gnf1	c.[2335G>G]+[2335G>A]	A779T, A779A
Chr3R	91-C	NT_033777	750,022	749,190	SNP	G	A	Homo. Variant		Synonymous	100.00%	100.00%	60	CDS	Cdep	c.948G>A	P316P
Chr3R	91-R	NT_033777	750,022	749,190	SNP	G	A	Homo. Variant		Synonymous	100.00%	100.00%	60	CDS	Cdep	c.948G>A	P316P
Chr3R	91-R	NT_033777	750,399	749,567	SNP	A	T|A	Hetero. Ref.		Non Synonymous	66.70%	100.00%	44.4	CDS	Cdep	c.[1210A>T]+[1210A>A]	S404S, S404C
Chr3R	91-R	NT_033777	753,574	752,741	SNP	G	G|A	Hetero. Ref.		Synonymous	62.50%	100.00%	27.85	CDS	CG34306	c.[99G>G]+[99G>A]	E33E
Chr3R	91-C	NT_033777	754,685	753,852	SNP	T	C	Homo. Variant		Non Synonymous	100.00%	100.00%	60	CDS	CG34306	c.1210T>C	Y404H
Chr3R	91-R	NT_033777	754,685	753,852	SNP	T	T|C	Hetero. Ref.		Non Synonymous	55.60%	100.00%	43.67	CDS	CG34306	c.[1210T>T]+[1210T>C]	Y404H, Y404Y
Chr3R	91-R	NT_033777	755,182	754,349	SNP	T	T|C	Hetero. Ref.		Synonymous	45.50%	100.00%	55.62	CDS	CG34306	c.[1707T>T]+[1707T>C]	D569D
Chr3R	91-R	NT_033777	755,440	754,607	SNP	A	T|A	Hetero. Ref.		Synonymous	57.10%	100.00%	60	CDS	CG34306	c.[1965A>T]+[1965A>A]	G655G
Chr3R	91-R	NT_033777	755,819	754,986	SNP	T	T|C	Hetero. Ref.		Non Synonymous	76.50%	100.00%	23.07	CDS	CG34306	c.[2344T>T]+[2344T>C]	S782P, S782S
Chr3R	91-C	NT_033777	755,950	755,117	SNP	T	C	Homo. Variant		Synonymous	100.00%	100.00%	60	CDS	CG34306	c.2475T>C	D825D
Chr3R	91-R	NT_033777	755,950	755,117	SNP	T	C	Homo. Variant		Synonymous	100.00%	100.00%	60	CDS	CG34306	c.2475T>C	D825D
Chr3R	91-R	NT_033777	756,742	755,909	SNP	C	T|C	Hetero. Ref.		Synonymous	50.00%	100.00%	60	CDS	CG34306	c.[3267C>T]+[3267C>C]	L1089L
Chr3R	91-R	NT_033777	757,037	756,204	SNP	G	G|A	Hetero. Ref.		Non Synonymous	77.80%	100.00%	20.31	CDS	CG34306	c.[3562G>G]+[3562G>A]	A1188T, A1188A
Chr3R	91-R	NT_033777	757,780	756,947	SNP	G	G|A	Hetero. Ref.		Synonymous	68.40%	100.00%	51.03	CDS	CG34306	c.[4305G>G]+[4305G>A]	R1435R
Chr3R	91-R	NT_033777	758,317	757,484	SNP	T	T|A	Hetero. Ref.		Synonymous	53.30%	100.00%	60	CDS	CG34306	c.[4842T>T]+[4842T>A]	G1614G
Chr3R	91-R	NT_033777	758,410	757,577	SNP	A	G	Homo. Variant		Synonymous	100.00%	100.00%	60	CDS	CG34306	c.4935A>G	R1645R
Chr3R	91-C	NT_033777	759,335	758,502	SNP	C	T	Homo. Variant		Synonymous	100.00%	100.00%	60	CDS	CG34306	c.5721C>T	S1907S
Chr3R	91-R	NT_033777	759,335	758,502	SNP	C	T|C	Hetero. Ref.		Synonymous	63.60%	100.00%	38.61	CDS	CG34306	c.[5721C>T]+[5721C>C]	S1907S
Chr3R	91-C	NT_033777	759,459	758,626	SNP	G	C	Homo. Variant		Non Synonymous	100.00%	100.00%	60	CDS	CG34306	c.5845G>C	A1949P
Chr3R	91-R	NT_033777	759,459	758,626	SNP	G	C	Homo. Variant		Non Synonymous	100.00%	100.00%	60	CDS	CG34306	c.5845G>C	A1949P
Chr3R	91-C	NT_033777	759,492	758,659	SNP	G	T	Homo. Variant		Non Synonymous	100.00%	100.00%	60	CDS	CG34306	c.5878G>T	G1960C
Chr3R	91-R	NT_033777	759,492	758,659	SNP	G	T	Homo. Variant		Non Synonymous	100.00%	100.00%	60	CDS	CG34306	c.5878G>T	G1960C
Chr3R	91-C	NT_033777	759,493	758,660	SNP	G	T	Homo. Variant		Non Synonymous	100.00%	100.00%	60	CDS	CG34306	c.5879G>T	G1960V
Chr3R	91-R	NT_033777	759,493	758,660	SNP	G	T	Homo. Variant		Non Synonymous	100.00%	100.00%	60	CDS	CG34306	c.5879G>T	G1960V
Chr3R	91-R	NT_033777	759,597	758,764	SNP	G	A	Homo. Variant		Non Synonymous	100.00%	100.00%	60	CDS	CG34306	c.5983G>A	G1995R
Chr3R	91-R	NT_033777	763,491	762,656	SNP	C	T|C	Hetero. Ref.		Non Synonymous	44.40%	100.00%	44.26	CDS	CG34306	c.[9875C>T]+[9875C>C]	S3292S, S3292L
Chr3R	91-R	NT_033777	763,768	762,933	SNP	G	T|G	Hetero. Ref.		Non Synonymous	35.70%	100.00%	48.44	CDS	CG34306	c.[10152G>T]+[10152G>G]	K3384K, K3384N
Chr3R	91-C	NT_033777	764,386	763,551	SNP	C	T	Homo. Variant		Synonymous	100.00%	100.00%	60	CDS	CG34306	c.10770C>T	S3590S
Chr3R	91-C	NT_033777	764,391	763,556	SNP	G	T	Homo. Variant		Non Synonymous	100.00%	100.00%	60	CDS	CG34306	c.10775G>T	S3592I
Chr3R	91-C	NT_033777	764,408	763,573	SNP	G	A	Homo. Variant		Non Synonymous	100.00%	100.00%	60	CDS	CG34306	c.10792G>A	A3598T
Chr3R	91-R	NT_033777	767,827	766,990	SNP	C	T|C	Hetero. Ref.		Synonymous	36.40%	100.00%	36.16	CDS	Cdep	c.[2266C>T]+[2266C>C]	L756L
Chr3R	91-R	NT_033777	767,943	767,106	SNP	G	G|A	Hetero. Ref.		Synonymous	21.40%	92.80%	11.09	CDS	Cdep	c.[2382G>G]+[2382G>A]	L794L
Chr3R	91-C	NT_033777	777,173	776,330	SNP	G	A	Homo. Variant		Synonymous	100.00%	100.00%	60	CDS	UbcD6	c.189G>A	Y63Y
Chr3R	91-R	NT_033777	777,173	776,330	SNP	G	A	Homo. Variant		Synonymous	100.00%	100.00%	60	CDS	UbcD6	c.189G>A	Y63Y
Chr3R	91-R	NT_033777	780,953	780,109	SNP	C	T|C	Hetero. Ref.		Non Synonymous	66.70%	100.00%	45.93	CDS	CG14661	c.[19C>T]+[19C>C]	V7I, V7V
Chr3R	91-C	NT_033777	792,195	791,345	SNP	T	C	Homo. Variant		Synonymous	100.00%	100.00%	60	CDS	CG1124	c.40T>C	L14L
Chr3R	91-R	NT_033777	792,195	791,345	SNP	T	C	Homo. Variant		Synonymous	100.00%	100.00%	60	CDS	CG1124	c.40T>C	L14L
Chr3R	91-R	NT_033777	793,714	792,855	SNP	C	C|A	Hetero. Ref.		Synonymous	68.80%	100.00%	42.9	CDS	CG1124	c.[69C>C]+[69C>A]	P23P
Chr3R	91-C	NT_033777	794,510	793,651	SNP	C	T	Homo. Variant		Synonymous	100.00%	100.00%	60	CDS	CG1124	c.483C>T	A161A
Chr3R	91-R	NT_033777	794,510	793,651	SNP	C	T	Homo. Variant		Synonymous	100.00%	100.00%	60	CDS	CG1124	c.483C>T	A161A
Chr3R	91-C	NT_033777	794,512	793,653	SNP	T	C	Homo. Variant		Non Synonymous	100.00%	100.00%	60	CDS	CG1124	c.485T>C	F162S
Chr3R	91-R	NT_033777	794,512	793,653	SNP	T	C	Homo. Variant		Non Synonymous	100.00%	100.00%	60	CDS	CG1124	c.485T>C	F162S
Chr3R	91-C	NT_033777	794,779	793,920	SNP	C	T	Homo. Variant		Synonymous	100.00%	100.00%	60	CDS	CG1124	c.690C>T	L230L
Chr3R	91-R	NT_033777	808,826	807,958	SNP	G	T|G	Hetero. Ref.		Non Synonymous	38.50%	100.00%	50.9	CDS	CG14662	c.[1594G>T]+[1594G>G]	L532I, L532L
Chr3R	91-C	NT_033777	810,102	809,234	SNP	A	G	Homo. Variant		Synonymous	100.00%	100.00%	60	CDS	CG14662	c.552A>G	C184C
Chr3R	91-R	NT_033777	810,102	809,234	SNP	A	G|A	Hetero. Ref.		Synonymous	35.70%	100.00%	48.44	CDS	CG14662	c.[552A>G]+[552A>A]	C184C
Chr3R	91-C	NT_033777	810,412	809,544	SNP	C	T	Homo. Variant		Non Synonymous	96.70%	100.00%	60	CDS	CG14662	c.242C>T	R81H
Chr3R	91-R	NT_033777	810,412	809,544	SNP	C	T|C	Hetero. Ref.		Non Synonymous	63.60%	100.00%	39.2	CDS	CG14662	c.[242C>T]+[242C>C]	R81H, R81R
Chr3R	91-R	NT_033777	911,631	910,581	SNP	C	T	Homo. Variant		Synonymous	100.00%	100.00%	60	CDS	corto	c.1167C>T	A389A
Chr3R	91-R	NT_033777	912,398	911,348	SNP	C	T	Homo. Variant		Non Synonymous	100.00%	100.00%	60	CDS	corto	c.400C>T	A134T
Chr3R	91-C	NT_033777	955,086	954,009	SNP	G	A	Homo. Variant		Synonymous	90.90%	100.00%	60	CDS	CG12007	c.120G>A	E40E
Chr3R	91-R	NT_033777	955,241	954,164	SNP	A	G|A	Hetero. Ref.		Non Synonymous	42.90%	99.90%	30.52	CDS	CG12007	c.[275A>G]+[275A>A]	E92E, E92G
Chr3R	91-R	NT_033777	956,270	955,193	SNP	T	T|C	Hetero. Ref.		Non Synonymous	63.20%	100.00%	60	CDS	CG12007	c.[1304T>T]+[1304T>C]	F435S, F435F
Chr3R	91-C	NT_033777	964,167	963,087	SNP	G	A	Homo. Variant		Non Synonymous	100.00%	100.00%	60	CDS	CG12589	c.113G>A	A38V
Chr3R	91-C	NT_033777	986,834	985,740	SNP	A	G	Homo. Variant		Non Synonymous	100.00%	100.00%	60	CDS	CG12590	c.268A>G	R90G
Chr3R	91-R	NT_033777	986,834	985,740	SNP	A	G	Homo. Variant		Non Synonymous	100.00%	100.00%	60	CDS	CG12590	c.268A>G	R90G
Chr3R	91-C	NT_033777	992,362	991,263	SNP	T	A	Homo. Variant		Non Synonymous	100.00%	100.00%	60	CDS	dpr16	c.235T>A	S79T
Chr3R	91-R	NT_033777	992,362	991,263	SNP	T	A	Homo. Variant		Non Synonymous	100.00%	100.00%	60	CDS	dpr16	c.235T>A	S79T
Chr3R	91-C	NT_033777	992,583	991,484	SNP	A	C	Homo. Variant		Synonymous	100.00%	100.00%	60	CDS	dpr16	c.456A>C	P152P
Chr3R	91-R	NT_033777	992,583	991,484	SNP	A	C	Homo. Variant		Synonymous	100.00%	100.00%	60	CDS	dpr16	c.456A>C	P152P
Chr3R	91-R	NT_033777	992,762	991,663	SNP	C	T|C	Hetero. Ref.		Synonymous	60.00%	100.00%	41.76	CDS	dpr16	c.[18C>T]+[18C>C]	H6H
Chr3R	91-R	NT_033777	992,767	991,668	SNP	T	T|A	Hetero. Ref.		Non Synonymous	45.50%	100.00%	50.19	CDS	dpr16	c.[23T>T]+[23T>A]	I8N, I8I
Chr3R	91-R	NT_033777	1,000,704	999,585	SNP	C	G|C	Hetero. Ref.		Non Synonymous	71.40%	100.00%	31.26	CDS	cno	c.[5589C>G]+[5589C>C]	K1863N, K1863K
Chr3R	91-R	NT_033777	1,001,238	1,000,119	SNP	C	T|C	Hetero. Ref.		Synonymous	76.90%	100.00%	13.93	CDS	cno	c.[5202C>T]+[5202C>C]	R1734R
Chr3R	91-C	NT_033777	1,001,337	1,000,218	SNP	C	T	Homo. Variant		Synonymous	100.00%	100.00%	60	CDS	cno	c.5103C>T	E1701E
Chr3R	91-R	NT_033777	1,001,337	1,000,218	SNP	C	T|C	Hetero. Ref.		Synonymous	66.70%	100.00%	11.1	CDS	cno	c.[5103C>T]+[5103C>C]	E1701E
Chr3R	91-C	NT_033777	1,002,482	1,001,361	SNP	T	T|C	Hetero. Ref.		Synonymous	55.60%	100.00%	44.26	CDS	cno	c.[3960T>T]+[3960T>C]	Q1320Q
Chr3R	91-R	NT_033777	1,002,537	1,001,416	SNP	T	T|C	Hetero. Ref.		Non Synonymous	50.00%	100.00%	43.62	CDS	cno	c.[3905T>T]+[3905T>C]	Y1302Y, Y1302C
Chr3R	91-R	NT_033777	1,002,544	1,001,423	SNP	T	T|A	Hetero. Ref.		Non Synonymous	44.40%	100.00%	42.44	CDS	cno	c.[3898T>T]+[3898T>A]	T1300T, T1300S
Chr3R	91-R	NT_033777	1,004,139	1,003,018	SNP	T	T|C	Hetero. Ref.		Synonymous	43.80%	100.00%	60	CDS	cno	c.[3306T>T]+[3306T>C]	E1102E
Chr3R	91-R	NT_033777	1,004,253	1,003,132	SNP	C	T|C	Hetero. Ref.		Synonymous	53.30%	100.00%	57.59	CDS	cno	c.[3192C>T]+[3192C>C]	Q1064Q
Chr3R	91-C	NT_033777	1,004,649	1,003,528	SNP	G	A	Homo. Variant		Synonymous	100.00%	100.00%	60	CDS	cno	c.2922G>A	A974A
Chr3R	91-R	NT_033777	1,004,649	1,003,528	SNP	G	G|A	Hetero. Ref.		Synonymous	72.70%	100.00%	19.57	CDS	cno	c.[2922G>G]+[2922G>A]	A974A
Chr3R	91-R	NT_033777	1,005,794	1,004,673	SNP	A	T|A	Hetero. Ref.		Non Synonymous	58.30%	100.00%	52.8	CDS	cno	c.[5227A>T]+[5227A>A]	C1743S, C1743C
Chr3R	91-C	NT_033777	1,006,299	1,005,178	SNP	G	T	Homo. Variant		Synonymous	100.00%	100.00%	60	CDS	cno	c.4722G>T	G1574G
Chr3R	91-R	NT_033777	1,006,299	1,005,178	SNP	G	T|G	Hetero. Ref.		Synonymous	61.10%	100.00%	60	CDS	cno	c.[4722G>T]+[4722G>G]	G1574G
Chr3R	91-R	NT_033777	1,006,458	1,005,337	SNP	C	T|C	Hetero. Ref.		Non Synonymous	25.00%	97.90%	16.76	CDS	cno	c.[4563C>T]+[4563C>C]	M1521I, M1521M
Chr3R	91-R	NT_033777	1,006,650	1,005,528	SNP	A	G|A	Hetero. Ref.		Non Synonymous	57.10%	100.00%	60	CDS	cno	c.[4372A>G]+[4372A>A]	C1458R, C1458C
Chr3R	91-R	NT_033777	1,007,056	1,005,934	SNP	T	T|C	Hetero. Ref.		Synonymous	66.70%	100.00%	28.7	CDS	cno	c.[3966T>T]+[3966T>C]	A1322A
Chr3R	91-C	NT_033777	1,008,744	1,007,621	SNP	C	T	Homo. Variant		Synonymous	100.00%	100.00%	60	CDS	cno	c.2124C>T	E708E
Chr3R	91-C	NT_033777	1,009,610	1,008,487	SNP	C	T	Homo. Variant		Synonymous	100.00%	100.00%	60	CDS	cno	c.1605C>T	T535T
Chr3R	91-R	NT_033777	1,010,666	1,009,543	SNP	C	C|A	Hetero. Ref.		Synonymous	66.70%	100.00%	25.12	CDS	cno	c.[1947C>C]+[1947C>A]	P649P
Chr3R	91-R	NT_033777	1,011,165	1,010,042	SNP	C	G	Homo. Variant		Synonymous	81.80%	100.00%	3.46	CDS	cno	c.1743C>G	S581S
Chr3R	91-R	NT_033777	1,011,297	1,010,174	SNP	G	A	Homo. Variant		Synonymous	100.00%	100.00%	60	CDS	cno	c.1611G>A	N537N
Chr3R	91-R	NT_033777	1,028,536	1,027,398	SNP	C	T	Homo. Variant		Synonymous	100.00%	100.00%	60	CDS	cno	c.978C>T	L326L
Chr3R	91-R	NT_033777	1,029,348	1,028,210	SNP	A	G|A	Hetero. Ref.		Synonymous	33.30%	100.00%	45.93	CDS	cno	c.[507A>G]+[507A>A]	D169D
Chr3R	91-R	NT_033777	1,029,932	1,028,794	SNP	A	G	Homo. Variant		Synonymous	94.10%	100.00%	60	CDS	cno	c.192A>G	D64D
Chr3R	91-R	NT_033777	1,029,965	1,028,827	SNP	T	T|C	Hetero. Ref.		Synonymous	81.30%	100.00%	5.37	CDS	cno	c.[159T>T]+[159T>C]	K53K
Chr3R	91-R	NT_033777	1,044,894	1,043,753	SNP	C	T|C	Hetero. Ref.		Non Synonymous	36.40%	100.00%	33.86	CDS	Prosbeta2R2	c.[947C>T]+[947C>C]	R316K, R316R
Chr3R	91-C	NT_033777	1,045,653	1,044,510	SNP	C	T	Homo. Variant		Synonymous	100.00%	100.00%	60	CDS	Prosbeta2R2	c.255C>T	E85E
Chr3R	91-R	NT_033777	1,045,775	1,044,632	SNP	T	T|C	Hetero. Ref.		Non Synonymous	33.30%	100.00%	47.43	CDS	Prosbeta2R2	c.[133T>T]+[133T>C]	S45S, S45G
Chr3R	91-R	NT_033777	1,046,844	1,045,701	SNP	T	C	Homo. Variant		Synonymous	100.00%	100.00%	60	CDS	CG1116	c.210T>C	S70S
Chr3R	91-R	NT_033777	1,047,733	1,046,590	SNP	G	C	Homo. Variant		Non Synonymous	100.00%	100.00%	60	CDS	CG1116	c.906G>C	M302I
Chr3R	91-R	NT_033777	1,047,748	1,046,605	SNP	G	G|A	Hetero. Ref.		Non Synonymous	33.30%	92.80%	11.1	CDS	CG1116	c.[921G>G]+[921G>A]	M307I, M307M
Chr3R	91-R	NT_033777	1,047,770	1,046,627	SNP	T	T|G	Hetero. Ref.		Non Synonymous	33.30%	92.80%	11.1	CDS	CG1116	c.[943T>T]+[943T>G]	L315V, L315L
Chr3R	91-R	NT_033777	1,047,808	1,046,665	SNP	C	T	Homo. Variant		Synonymous	80.00%	100.00%	12.01	CDS	CG1116	c.981C>T	S327S
Chr3R	91-R	NT_033777	1,047,822	1,046,679	SNP	A	G|A	Hetero. Ref.		Non Synonymous	28.60%	86.90%	8.21	CDS	CG1116	c.[995A>G]+[995A>A]	E332E, E332G
Chr3R	91-R	NT_033777	1,047,874	1,046,731	SNP	G	C	Homo. Variant		Synonymous	100.00%	100.00%	60	CDS	CG1116	c.1047G>C	V349V
Chr3R	91-C	NT_033777	1,049,303	1,048,160	SNP	G	T	Homo. Variant		Non Synonymous	100.00%	100.00%	60	CDS	CG2604	c.694G>T	R232S
Chr3R	91-R	NT_033777	1,049,662	1,048,518	SNP	A	G|A	Hetero. Ref.		Synonymous	55.60%	100.00%	44.26	CDS	CG2604	c.[336A>G]+[336A>A]	D112D
Chr3R	91-C	NT_033777	1,049,694	1,048,550	SNP	A	T	Homo. Variant		Non Synonymous	100.00%	100.00%	60	CDS	CG2604	c.304A>T	C102S
Chr3R	91-R	NT_033777	1,049,694	1,048,550	SNP	A	T|A	Hetero. Ref.		Non Synonymous	38.50%	100.00%	49.67	CDS	CG2604	c.[304A>T]+[304A>A]	C102S, C102C
Chr3R	91-C	NT_033777	1,049,857	1,048,713	SNP	C	T	Homo. Variant		Synonymous	100.00%	100.00%	60	CDS	CG2604	c.141C>T	V47V
Chr3R	91-R	NT_033777	1,049,857	1,048,713	SNP	C	T|C	Hetero. Ref.		Synonymous	37.50%	100.00%	58.27	CDS	CG2604	c.[141C>T]+[141C>C]	V47V
Chr3R	91-C	NT_033777	1,053,455	1,052,309	SNP	G	A	Homo. Variant		Synonymous	100.00%	100.00%	60	CDS	CG1115	c.318G>A	T106T
Chr3R	91-C	NT_033777	1,057,177	1,056,030	SNP	G	A	Homo. Variant		Synonymous	100.00%	100.00%	60	CDS	katanin-60	c.552G>A	I184I
Chr3R	91-C	NT_033777	1,057,242	1,056,095	SNP	T	G	Homo. Variant		Synonymous	100.00%	100.00%	60	CDS	katanin-60	c.487T>G	R163R
Chr3R	91-R	NT_033777	1,057,242	1,056,095	SNP	T	T|G	Hetero. Ref.		Synonymous	62.50%	100.00%	27.14	CDS	katanin-60	c.[487T>T]+[487T>G]	R163R
Chr3R	91-R	NT_033777	1,057,480	1,056,333	SNP	A	T|A	Hetero. Ref.		Synonymous	60.00%	100.00%	57.07	CDS	katanin-60	c.[249A>T]+[249A>A]	I83I
Chr3R	91-C	NT_033777	1,059,531	1,058,383	SNP	C	T	Homo. Variant		Non Synonymous	94.70%	100.00%	60	CDS	Mms19	c.20C>T	A7V
Chr3R	91-C	NT_033777	1,059,725	1,058,577	SNP	T	C	Homo. Variant		Synonymous	100.00%	100.00%	60	CDS	Mms19	c.150T>C	S50S
Chr3R	91-R	NT_033777	1,059,725	1,058,577	SNP	T	T|C	Hetero. Ref.		Synonymous	45.50%	100.00%	55.13	CDS	Mms19	c.[150T>T]+[150T>C]	S50S
Chr3R	91-C	NT_033777	1,060,023	1,058,875	SNP	T	C	Homo. Variant		Synonymous	100.00%	100.00%	60	CDS	Mms19	c.448T>C	L150L
Chr3R	91-R	NT_033777	1,060,023	1,058,875	SNP	T	T|C	Hetero. Ref.		Synonymous	66.70%	100.00%	11.1	CDS	Mms19	c.[448T>T]+[448T>C]	L150L
Chr3R	91-C	NT_033777	1,060,346	1,059,198	SNP	C	T	Homo. Variant		Synonymous	100.00%	100.00%	60	CDS	Mms19	c.561C>T	S187S
Chr3R	91-C	NT_033777	1,060,529	1,059,381	SNP	G	A	Homo. Variant		Synonymous	100.00%	100.00%	60	CDS	Mms19	c.744G>A	E248E
Chr3R	91-R	NT_033777	1,060,875	1,059,727	SNP	G	G|C	Hetero. Ref.		Synonymous	60.00%	100.00%	13.95	CDS	Mms19	c.[1032G>G]+[1032G>C]	P344P
Chr3R	91-R	NT_033777	1,060,919	1,059,771	SNP	G	G|A	Hetero. Ref.		Non Synonymous	50.00%	100.00%	46.08	CDS	Mms19	c.[1076G>G]+[1076G>A]	G359E, G359G
Chr3R	91-C	NT_033777	1,061,039	1,059,891	SNP	A	G	Homo. Variant		Non Synonymous	100.00%	100.00%	60	CDS	Mms19	c.1196A>G	Y399C
Chr3R	91-R	NT_033777	1,061,201	1,060,052	SNP	G	G|A	Hetero. Ref.		Non Synonymous	36.40%	100.00%	39.2	CDS	Mms19	c.[1357G>G]+[1357G>A]	A453T, A453A
Chr3R	91-R	NT_033777	1,061,495	1,060,346	SNP	A	G|A	Hetero. Ref.		Non Synonymous	60.00%	100.00%	51.31	CDS	Mms19	c.[1651A>G]+[1651A>A]	T551T, T551A
Chr3R	91-C	NT_033777	1,061,974	1,060,825	SNP	G	C	Homo. Variant		Non Synonymous	100.00%	100.00%	60	CDS	Mms19	c.2130G>C	R710S
Chr3R	91-R	NT_033777	1,061,974	1,060,825	SNP	G	G|C	Hetero. Ref.		Non Synonymous	70.60%	100.00%	40.8	CDS	Mms19	c.[2130G>G]+[2130G>C]	R710S, R710R
Chr3R	91-R	NT_033777	1,062,066	1,060,917	SNP	T	T|A	Hetero. Ref.		Non Synonymous	38.50%	100.00%	50.41	CDS	Mms19	c.[2222T>T]+[2222T>A]	L741Q, L741L
Chr3R	91-C	NT_033777	1,062,486	1,061,337	SNP	T	C	Homo. Variant		Synonymous	100.00%	100.00%	60	CDS	Mms19	c.2575T>C	L859L
Chr3R	91-R	NT_033777	1,062,486	1,061,337	SNP	T	C	Homo. Variant		Synonymous	100.00%	100.00%	60	CDS	Mms19	c.2575T>C	L859L
Chr3R	91-R	NT_033777	1,065,265	1,064,116	SNP	C	G	Homo. Variant	Splice in CDS	Non Synonymous	85.70%	100.00%	19	CDS	CG12163	c.981C>G	K327N
Chr3R	91-R	NT_033777	1,070,753	1,069,600	SNP	C	G|C	Hetero. Ref.		Non Synonymous	66.70%	100.00%	36.59	CDS	CG12163	c.[485C>G]+[485C>C]	G162A, G162G
Chr3R	91-R	NT_033777	1,081,055	1,079,899	SNP	C	T|C	Hetero. Ref.		Synonymous	28.60%	99.90%	31.26	CDS	CG1113	c.[517C>T]+[517C>C]	L173L
Chr3R	91-R	NT_033777	1,081,073	1,079,917	SNP	C	C|A	Hetero. Ref.		Non Synonymous	42.90%	100.00%	60	CDS	CG1113	c.[535C>C]+[535C>A]	Q179K, Q179Q
Chr3R	91-C	NT_033777	1,081,324	1,080,168	SNP	T	C	Homo. Variant		Synonymous	100.00%	100.00%	60	CDS	CG1113	c.786T>C	F262F
Chr3R	91-R	NT_033777	1,081,324	1,080,168	SNP	T	T|C	Hetero. Ref.		Synonymous	58.30%	100.00%	51.76	CDS	CG1113	c.[786T>T]+[786T>C]	F262F
Chr3R	91-C	NT_033777	1,081,465	1,080,309	SNP	G	T	Homo. Variant		Synonymous	100.00%	100.00%	60	CDS	CG1113	c.927G>T	S309S
Chr3R	91-R	NT_033777	1,081,465	1,080,309	SNP	G	T|G	Hetero. Ref.		Synonymous	57.10%	100.00%	30.52	CDS	CG1113	c.[927G>T]+[927G>G]	S309S
Chr3R	91-R	NT_033777	1,081,470	1,080,314	SNP	A	T|A	Hetero. Ref.		Non Synonymous	57.10%	100.00%	30.52	CDS	CG1113	c.[932A>T]+[932A>A]	K311K, K311M
Chr3R	91-R	NT_033777	1,082,227	1,081,071	SNP	G	G|A	Hetero. Ref.		Synonymous	70.00%	100.00%	16.52	CDS	CG1113	c.[1635G>G]+[1635G>A]	T545T
Chr3R	91-C	NT_033777	1,084,898	1,083,742	SNP	A	G	Homo. Variant		Synonymous	100.00%	100.00%	60	CDS	Hph	c.456A>G	T152T
Chr3R	91-R	NT_033777	1,084,898	1,083,742	SNP	A	G|A	Hetero. Ref.		Synonymous	60.00%	100.00%	35.38	CDS	Hph	c.[456A>G]+[456A>A]	T152T
Chr3R	91-C	NT_033777	1,085,445	1,084,289	SNP	A	G	Homo. Variant		Synonymous	100.00%	100.00%	60	CDS	Tim17a2	c.579A>G	P193P
Chr3R	91-R	NT_033777	1,085,445	1,084,289	SNP	A	G|A	Hetero. Ref.		Synonymous	58.30%	100.00%	53.3	CDS	Tim17a2	c.[579A>G]+[579A>A]	P193P
Chr3R	91-R	NT_033777	1,094,444	1,093,271	SNP	C	G|C	Hetero. Ref.		Synonymous	60.00%	100.00%	13.95	CDS	Hph	c.[1146C>G]+[1146C>C]	P382P
Chr3R	91-R	NT_033777	1,094,510	1,093,337	SNP	A	G	Homo. Variant		Synonymous	84.60%	100.00%	9.35	CDS	Hph	c.1212A>G	E404E
Chr3R	91-C	NT_033777	1,094,653	1,093,480	SNP	T	C	Homo. Variant		Non Synonymous	100.00%	100.00%	60	CDS	Hph	c.1355T>C	V452A
Chr3R	91-R	NT_033777	1,094,653	1,093,480	SNP	T	C	Homo. Variant		Non Synonymous	100.00%	100.00%	60	CDS	Hph	c.1355T>C	V452A
Chr3R	91-C	NT_033777	1,102,894	1,101,713	SNP	A	G	Homo. Variant		Non Synonymous	100.00%	100.00%	60	CDS	CG31538	c.1606A>G	S536P
Chr3R	91-R	NT_033777	1,102,894	1,101,713	SNP	A	G|A	Hetero. Ref.		Non Synonymous	40.00%	96.10%	13.95	CDS	CG31538	c.[1606A>G]+[1606A>A]	S536P, S536S
Chr3R	91-C	NT_033777	1,102,951	1,101,770	SNP	T	C	Homo. Variant		Non Synonymous	100.00%	100.00%	60	CDS	CG31538	c.1549T>C	T517A
Chr3R	91-R	NT_033777	1,102,951	1,101,770	SNP	T	T|C	Hetero. Ref.		Non Synonymous	60.00%	100.00%	5.51	CDS	CG31538	c.[1549T>T]+[1549T>C]	T517T, T517A
Chr3R	91-C	NT_033777	1,103,288	1,102,107	SNP	G	A	Homo. Variant		Synonymous	100.00%	100.00%	60	CDS	CG31538	c.1212G>A	F404F
Chr3R	91-R	NT_033777	1,104,137	1,102,956	SNP	T	C	Homo. Variant		Synonymous	87.50%	100.00%	21.02	CDS	CG31538	c.363T>C	E121E
Chr3R	91-R	NT_033777	1,120,177	1,118,978	SNP	G	T	Homo. Variant		Synonymous	100.00%	100.00%	60	CDS	l(3)82Fd	c.2331G>T	S777S
Chr3R	91-R	NT_033777	1,120,218	1,119,019	SNP	C	G|C	Hetero. Ref.		Non Synonymous	50.00%	100.00%	60	CDS	l(3)82Fd	c.[2290C>G]+[2290C>C]	A764P, A764A
Chr3R	91-R	NT_033777	1,121,401	1,120,202	SNP	C	C|A	Hetero. Ref.		Synonymous	33.30%	92.80%	11.1	CDS	l(3)82Fd	c.[1869C>C]+[1869C>A]	P623P
Chr3R	91-R	NT_033777	1,122,813	1,121,612	SNP	C	T	Homo. Variant		Synonymous	100.00%	100.00%	60	CDS	l(3)82Fd	c.1305C>T	A435A
Chr3R	91-R	NT_033777	1,125,580	1,124,379	SNP	A	G	Homo. Variant		Non Synonymous	100.00%	100.00%	60	CDS	l(3)82Fd	c.77A>G	V26A
Chr3R	91-R	NT_033777	1,125,624	1,124,423	SNP	C	G|C	Hetero. Ref.		Non Synonymous	40.00%	96.10%	13.95	CDS	l(3)82Fd	c.[33C>G]+[33C>C]	M11I, M11M
Chr3R	91-C	NT_033777	1,161,400	1,160,180	SNP	C	T	Homo. Variant		Synonymous	100.00%	100.00%	60	CDS	l(3)82Fd	c.297C>T	Q99Q
Chr3R	91-R	NT_033777	1,161,400	1,160,180	SNP	C	T	Homo. Variant		Synonymous	100.00%	100.00%	60	CDS	l(3)82Fd	c.297C>T	Q99Q
Chr3R	91-R	NT_033777	1,181,109	1,179,848	SNP	C	T|C	Hetero. Ref.		Synonymous	57.10%	100.00%	59.24	CDS	CG11999	c.[369C>T]+[369C>C]	A123A
Chr3R	91-R	NT_033777	1,181,216	1,179,955	SNP	G	T|G	Hetero. Ref.		Non Synonymous	28.60%	86.90%	8.21	CDS	CG11999	c.[262G>T]+[262G>G]	P88T, P88P
Chr3R	91-C	NT_033777	1,182,208	1,180,947	SNP	T	C	Homo. Variant		Non Synonymous	100.00%	100.00%	60	CDS	CG1161	c.41T>C	V14A
Chr3R	91-R	NT_033777	1,182,208	1,180,947	SNP	T	C	Homo. Variant		Non Synonymous	100.00%	100.00%	60	CDS	CG1161	c.41T>C	V14A
Chr3R	91-C	NT_033777	1,182,388	1,181,127	SNP	C	T	Homo. Variant		Non Synonymous	100.00%	100.00%	60	CDS	CG1161	c.148C>T	P50S
Chr3R	91-R	NT_033777	1,182,388	1,181,127	SNP	C	T	Homo. Variant		Non Synonymous	100.00%	100.00%	60	CDS	CG1161	c.148C>T	P50S
Chr3R	91-R	NT_033777	1,182,853	1,181,592	SNP	C	T|C	Hetero. Ref.		Synonymous	72.70%	100.00%	19.57	CDS	CG1161	c.[330C>T]+[330C>C]	A110A
Chr3R	91-C	NT_033777	1,183,027	1,181,766	SNP	A	G	Homo. Variant		Synonymous	100.00%	100.00%	60	CDS	CG1161	c.444A>G	V148V
Chr3R	91-R	NT_033777	1,183,027	1,181,766	SNP	A	G	Homo. Variant		Synonymous	100.00%	100.00%	60	CDS	CG1161	c.444A>G	V148V
Chr3R	91-C	NT_033777	1,184,820	1,183,557	SNP	A	G	Homo. Variant		Synonymous	100.00%	100.00%	60	CDS	Prosbeta7	c.174A>G	T58T
Chr3R	91-R	NT_033777	1,184,820	1,183,557	SNP	A	G	Homo. Variant		Synonymous	100.00%	100.00%	60	CDS	Prosbeta7	c.174A>G	T58T
Chr3R	91-C	NT_033777	1,187,648	1,186,385	SNP	C	G	Homo. Variant		Synonymous	100.00%	100.00%	60	CDS	Cerk	c.1047C>G	G349G
Chr3R	91-R	NT_033777	1,187,648	1,186,385	SNP	C	G|A	Hetero. Not Ref.		Synonymous	66.70%	100.00%	8.57	CDS	Cerk	c.[1047C>G]+[1047C>A]	G349G
Chr3R	91-R	NT_033777	1,188,686	1,187,423	SNP	C	G|C	Hetero. Ref.		Non Synonymous	69.20%	100.00%	26.68	CDS	Cerk	c.[9C>G]+[9C>C]	Q3H, Q3Q
Chr3R	91-R	NT_033777	1,196,996	1,195,723	SNP	G	A	Homo. Variant		Synonymous	100.00%	100.00%	60	CDS	CG31542	c.351G>A	E117E
Chr3R	91-R	NT_033777	1,197,556	1,196,283	SNP	G	T|G	Hetero. Ref.		Non Synonymous	63.60%	100.00%	34.96	CDS	CG34277	c.[80G>T]+[80G>G]	R27R, R27L
Chr3R	91-C	NT_033777	1,197,763	1,196,490	SNP	A	G	Homo. Variant		Non Synonymous	100.00%	100.00%	60	CDS	CG34277	c.287A>G	D96G
Chr3R	91-R	NT_033777	1,198,353	1,197,080	SNP	A	T|A	Hetero. Ref.		Non Synonymous	44.40%	100.00%	44.26	CDS	CG34277	c.[877A>T]+[877A>A]	T293T, T293S
Chr3R	91-R	NT_033777	1,198,369	1,197,096	SNP	A	G|A	Hetero. Ref.		Non Synonymous	37.50%	99.80%	27.85	CDS	CG34277	c.[893A>G]+[893A>A]	Q298Q, Q298R
Chr3R	91-C	NT_033777	1,199,957	1,198,683	SNP	G	A	Homo. Variant		Non Synonymous	100.00%	100.00%	60	CDS	hd	c.1421G>A	A474V
Chr3R	91-R	NT_033777	1,200,573	1,199,299	SNP	C	T|C	Hetero. Ref.		Non Synonymous	50.00%	100.00%	59.06	CDS	hd	c.[805C>T]+[805C>C]	A269T, A269A
Chr3R	91-R	NT_033777	1,200,730	1,199,456	SNP	C	A	Homo. Variant		Synonymous	66.70%	99.80%	6	CDS	hd	c.648C>A	L216L
Chr3R	91-C	NT_033777	1,201,065	1,199,791	SNP	C	G	Homo. Variant		Non Synonymous	100.00%	100.00%	60	CDS	hd	c.313C>G	A105P
Chr3R	91-R	NT_033777	1,201,065	1,199,791	SNP	C	G	Homo. Variant		Non Synonymous	100.00%	100.00%	60	CDS	hd	c.313C>G	A105P
Chr3R	91-C	NT_033777	1,201,308	1,200,034	SNP	T	C	Homo. Variant		Non Synonymous	100.00%	100.00%	60	CDS	hd	c.127T>C	R43G
Chr3R	91-R	NT_033777	1,201,308	1,200,034	SNP	T	C	Homo. Variant		Non Synonymous	100.00%	100.00%	60	CDS	hd	c.127T>C	R43G
Chr3R	91-C	NT_033777	1,202,607	1,201,332	SNP	A	G	Homo. Variant		Synonymous	100.00%	100.00%	60	CDS	CG14667	c.459A>G	A153A
Chr3R	91-C	NT_033777	1,203,085	1,201,810	SNP	T	C	Homo. Variant		Non Synonymous	100.00%	100.00%	60	CDS	CG14667	c.875T>C	I292T
Chr3R	91-R	NT_033777	1,203,085	1,201,810	SNP	T	C	Homo. Variant		Non Synonymous	100.00%	100.00%	60	CDS	CG14667	c.875T>C	I292T
Chr3R	91-R	NT_033777	1,204,502	1,203,226	SNP	G	T|G	Hetero. Ref.		Synonymous	77.80%	100.00%	2.4	CDS	7B2	c.[525G>T]+[525G>G]	T175T
Chr3R	91-C	NT_033777	1,204,607	1,203,331	SNP	G	A	Homo. Variant		Synonymous	100.00%	100.00%	60	CDS	7B2	c.630G>A	K210K
Chr3R	91-R	NT_033777	1,206,232	1,204,956	SNP	C	T|C	Hetero. Ref.		Non Synonymous	63.60%	100.00%	39.2	CDS	kkv	c.[4396C>T]+[4396C>C]	A1466T, A1466A
Chr3R	91-R	NT_033777	1,209,317	1,208,040	SNP	G	T|G	Hetero. Ref.		Synonymous	31.30%	100.00%	42.9	CDS	kkv	c.[2823G>T]+[2823G>G]	P941P
Chr3R	91-R	NT_033777	1,209,846	1,208,568	SNP	C	T|C	Hetero. Ref.		Synonymous	35.70%	100.00%	48.44	CDS	kkv	c.[2295C>T]+[2295C>C]	L765L
Chr3R	91-C	NT_033777	1,210,318	1,209,040	SNP	A	G	Homo. Variant		Synonymous	100.00%	100.00%	60	CDS	kkv	c.1878A>G	Y626Y
Chr3R	91-R	NT_033777	1,210,318	1,209,040	SNP	A	G|A	Hetero. Ref.		Synonymous	33.30%	100.00%	45.93	CDS	kkv	c.[1878A>G]+[1878A>A]	Y626Y
Chr3R	91-R	NT_033777	1,211,001	1,209,723	SNP	G	G|A	Hetero. Ref.		Synonymous	60.00%	100.00%	41.76	CDS	kkv	c.[1245G>G]+[1245G>A]	I415I
Chr3R	91-C	NT_033777	1,211,064	1,209,786	SNP	T	C	Homo. Variant		Synonymous	100.00%	100.00%	60	CDS	kkv	c.1182T>C	V394V
Chr3R	91-R	NT_033777	1,211,064	1,209,786	SNP	T	C	Homo. Variant		Synonymous	100.00%	100.00%	60	CDS	kkv	c.1182T>C	V394V
Chr3R	91-C	NT_033777	1,211,598	1,210,320	SNP	T	C	Homo. Variant		Synonymous	100.00%	100.00%	60	CDS	kkv	c.648T>C	L216L
Chr3R	91-R	NT_033777	1,211,598	1,210,320	SNP	T	C	Homo. Variant		Synonymous	100.00%	100.00%	60	CDS	kkv	c.648T>C	L216L
Chr3R	91-C	NT_033777	1,214,221	1,212,939	SNP	A	C	Homo. Variant		Non Synonymous	100.00%	100.00%	60	CDS	CG14668	c.377A>C	L126R
Chr3R	91-R	NT_033777	1,214,221	1,212,939	SNP	A	C	Homo. Variant		Non Synonymous	100.00%	100.00%	60	CDS	CG14668	c.377A>C	L126R
Chr3R	91-C	NT_033777	1,223,175	1,221,891	SNP	C	T	Homo. Variant		Non Synonymous	100.00%	100.00%	60	CDS	CG1172	c.739C>T	H247Y
Chr3R	91-R	NT_033777	1,225,273	1,223,988	SNP	A	G|A	Hetero. Ref.		Synonymous	58.80%	100.00%	60	CDS	Or83a	c.[810A>G]+[810A>A]	Y270Y
Chr3R	91-C	NT_033777	1,225,419	1,224,134	SNP	T	C	Homo. Variant		Synonymous	94.40%	100.00%	60	CDS	Or83a	c.717T>C	L239L
Chr3R	91-R	NT_033777	1,225,419	1,224,134	SNP	T	C	Homo. Variant		Synonymous	100.00%	100.00%	60	CDS	Or83a	c.717T>C	L239L
Chr3R	91-C	NT_033777	1,226,000	1,224,715	SNP	A	T	Homo. Variant		Synonymous	100.00%	100.00%	60	CDS	Or83a	c.204A>T	A68A
Chr3R	91-C	NT_033777	1,228,536	1,227,249	SNP	T	G	Homo. Variant		Synonymous	100.00%	100.00%	60	CDS	CG2663	c.306T>G	L102L
Chr3R	91-R	NT_033777	1,228,545	1,227,258	SNP	C	T|C	Hetero. Ref.		Synonymous	60.00%	100.00%	13.95	CDS	CG2663	c.[297C>T]+[297C>C]	R99R
Chr3R	91-C	NT_033777	1,235,141	1,233,849	SNP	C	A	Homo. Variant		Synonymous	100.00%	100.00%	60	CDS	Or83b	c.1215C>A	V405V
Chr3R	91-R	NT_033777	1,235,141	1,233,849	SNP	C	C|A	Hetero. Ref.		Synonymous	58.30%	100.00%	53.3	CDS	Or83b	c.[1215C>C]+[1215C>A]	V405V
Chr3R	91-R	NT_033777	1,235,222	1,233,930	SNP	T	T|C	Hetero. Ref.		Synonymous	66.70%	100.00%	36.59	CDS	Or83b	c.[1134T>T]+[1134T>C]	A378A
Chr3R	91-C	NT_033777	1,235,901	1,234,609	SNP	C	T	Homo. Variant		Synonymous	100.00%	100.00%	60	CDS	Or83b	c.870C>T	S290S
Chr3R	91-R	NT_033777	1,236,478	1,235,186	SNP	C	G|C	Hetero. Ref.		Synonymous	62.50%	100.00%	22.82	CDS	Or83b	c.[390C>G]+[390C>C]	A130A
Chr3R	91-C	NT_033777	1,236,884	1,235,592	SNP	C	T	Homo. Variant		Non Synonymous	92.00%	100.00%	60	CDS	Or83b	c.54C>T	M18I
Chr3R	91-C	NT_033777	1,252,925	1,251,616	SNP	G	A	Homo. Variant		Synonymous	100.00%	100.00%	60	CDS	CG12147	c.1284G>A	A428A
Chr3R	91-R	NT_033777	1,252,925	1,251,616	SNP	G	G|A	Hetero. Ref.		Synonymous	50.00%	100.00%	36.51	CDS	CG12147	c.[1284G>G]+[1284G>A]	A428A
Chr3R	91-R	NT_033777	1,252,970	1,251,661	SNP	C	T|C	Hetero. Ref.		Synonymous	44.40%	100.00%	44.26	CDS	CG12147	c.[1239C>T]+[1239C>C]	G413G
Chr3R	91-C	NT_033777	1,253,115	1,251,806	SNP	C	A	Homo. Variant		Non Synonymous	100.00%	100.00%	60	CDS	CG12147	c.1094C>A	R365M
Chr3R	91-C	NT_033777	1,253,126	1,251,817	SNP	C	T	Homo. Variant		Synonymous	100.00%	100.00%	60	CDS	CG12147	c.1083C>T	Q361Q
Chr3R	91-C	NT_033777	1,253,134	1,251,825	SNP	G	T	Homo. Variant		Non Synonymous	100.00%	100.00%	60	CDS	CG12147	c.1075G>T	Q359K
Chr3R	91-C	NT_033777	1,253,660	1,252,351	SNP	A	G	Homo. Variant		Synonymous	100.00%	100.00%	60	CDS	CG12147	c.549A>G	F183F
Chr3R	91-R	NT_033777	1,253,660	1,252,351	SNP	A	G|A	Hetero. Ref.		Synonymous	37.50%	99.80%	27.85	CDS	CG12147	c.[549A>G]+[549A>A]	F183F
Chr3R	91-C	NT_033777	1,253,714	1,252,405	SNP	C	T	Homo. Variant		Synonymous	100.00%	100.00%	60	CDS	CG12147	c.495C>T	L165L
Chr3R	91-R	NT_033777	1,253,714	1,252,405	SNP	C	T|C	Hetero. Ref.		Synonymous	60.00%	100.00%	41.76	CDS	CG12147	c.[495C>T]+[495C>C]	L165L
Chr3R	91-C	NT_033777	1,253,789	1,252,480	SNP	C	A	Homo. Variant		Synonymous	100.00%	100.00%	60	CDS	CG12147	c.420C>A	V140V
Chr3R	91-R	NT_033777	1,253,789	1,252,480	SNP	C	C|A	Hetero. Ref.		Synonymous	50.00%	100.00%	53.22	CDS	CG12147	c.[420C>C]+[420C>A]	V140V
Chr3R	91-R	NT_033777	1,254,147	1,252,838	SNP	A	G|A	Hetero. Ref.		Non Synonymous	62.50%	100.00%	27.85	CDS	CG12147	c.[62A>G]+[62A>A]	V21A, V21V
Chr3R	91-C	NT_033777	1,254,158	1,252,849	SNP	G	T	Homo. Variant		Synonymous	89.50%	100.00%	48.46	CDS	CG12147	c.51G>T	G17G
Chr3R	91-R	NT_033777	1,254,158	1,252,849	SNP	G	T|G	Hetero. Ref.		Synonymous	27.30%	99.40%	22.36	CDS	CG12147	c.[51G>T]+[51G>G]	G17G
Chr3R	91-R	NT_033777	1,286,921	1,285,579	SNP	G	T|G	Hetero. Ref.		Synonymous	33.30%	99.70%	25.12	CDS	PEK	c.[3024G>T]+[3024G>G]	I1008I
Chr3R	91-R	NT_033777	1,287,920	1,286,578	SNP	G	G|A	Hetero. Ref.		Synonymous	30.00%	99.40%	22.36	CDS	PEK	c.[2109G>G]+[2109G>A]	Y703Y
Chr3R	91-R	NT_033777	1,287,932	1,286,590	SNP	G	G|A	Hetero. Ref.		Synonymous	30.80%	99.90%	32.13	CDS	PEK	c.[2097G>G]+[2097G>A]	N699N
Chr3R	91-C	NT_033777	1,288,474	1,287,132	SNP	C	T	Homo. Variant		Non Synonymous	100.00%	100.00%	60	CDS	PEK	c.1555C>T	V519I
Chr3R	91-R	NT_033777	1,288,474	1,287,132	SNP	C	T	Homo. Variant		Non Synonymous	100.00%	100.00%	60	CDS	PEK	c.1555C>T	V519I
Chr3R	91-R	NT_033777	1,288,507	1,287,165	SNP	A	G|A	Hetero. Ref.		Non Synonymous	50.00%	100.00%	57.36	CDS	PEK	c.[1522A>G]+[1522A>A]	S508P, S508S
Chr3R	91-R	NT_033777	1,289,181	1,287,839	SNP	G	G|A	Hetero. Ref.		Non Synonymous	23.50%	99.50%	23.07	CDS	PEK	c.[911G>G]+[911G>A]	A304A, A304V
Chr3R	91-R	NT_033777	1,289,852	1,288,510	SNP	A	G	Homo. Variant		Synonymous	100.00%	100.00%	60	CDS	PEK	c.240A>G	L80L
Chr3R	91-C	NT_033777	1,293,000	1,291,657	SNP	C	T	Homo. Variant		Synonymous	100.00%	100.00%	60	CDS	RpL35A	c.315C>T	P105P
Chr3R	91-R	NT_033777	1,293,000	1,291,657	SNP	C	T	Homo. Variant		Synonymous	100.00%	100.00%	60	CDS	RpL35A	c.315C>T	P105P
Chr3R	91-R	NT_033777	1,295,685	1,294,342	SNP	C	T	Homo. Variant		Synonymous	75.00%	100.00%	13.96	CDS	CG12162	c.591C>T	C197C
Chr3R	91-R	NT_033777	1,296,742	1,295,399	SNP	T	T|C	Hetero. Ref.		Non Synonymous	53.30%	100.00%	60	CDS	mRpL44	c.[850T>T]+[850T>C]	T284T, T284A
Chr3R	91-R	NT_033777	1,299,265	1,297,920	SNP	C	T|C	Hetero. Ref.		Non Synonymous	42.90%	99.90%	30.52	CDS	Snr1	c.[646C>T]+[646C>C]	P216P, P216S
Chr3R	91-R	NT_033777	1,300,594	1,299,249	SNP	G	G|A	Hetero. Ref.		Synonymous	52.90%	100.00%	60	CDS	Hdac3	c.[666G>G]+[666G>A]	Y222Y
Chr3R	91-C	NT_033777	1,300,960	1,299,615	SNP	G	T	Homo. Variant		Synonymous	100.00%	100.00%	60	CDS	Hdac3	c.300G>T	P100P
Chr3R	91-R	NT_033777	1,300,960	1,299,615	SNP	G	T|G	Hetero. Ref.		Synonymous	61.50%	100.00%	50.9	CDS	Hdac3	c.[300G>T]+[300G>G]	P100P
Chr3R	91-R	NT_033777	1,302,690	1,301,345	SNP	T	T|G	Hetero. Ref.		Synonymous	36.40%	100.00%	39.2	CDS	Hcs	c.[303T>T]+[303T>G]	L101L
Chr3R	91-C	NT_033777	1,309,687	1,308,341	SNP	T	C	Homo. Variant		Non Synonymous	100.00%	100.00%	60	CDS	ksr	c.1019T>C	N340S
Chr3R	91-R	NT_033777	1,309,687	1,308,341	SNP	T	T|C	Hetero. Ref.		Non Synonymous	28.60%	86.90%	8.21	CDS	ksr	c.[1019T>T]+[1019T>C]	N340N, N340S
Chr3R	91-C	NT_033777	1,309,821	1,308,475	SNP	A	G	Homo. Variant		Synonymous	100.00%	100.00%	60	CDS	ksr	c.885A>G	A295A
Chr3R	91-R	NT_033777	1,309,821	1,308,475	SNP	A	G|A	Hetero. Ref.		Synonymous	50.00%	100.00%	42.42	CDS	ksr	c.[885A>G]+[885A>A]	A295A
Chr3R	91-R	NT_033777	1,310,017	1,308,671	SNP	G	T|G	Hetero. Ref.		Non Synonymous	63.60%	100.00%	27.05	CDS	ksr	c.[689G>T]+[689G>G]	A230D, A230A
Chr3R	91-R	NT_033777	1,311,464	1,310,115	SNP	C	G|C	Hetero. Ref.		Synonymous	53.80%	100.00%	60	CDS	Hcs	c.[2682C>G]+[2682C>C]	G894G
Chr3R	91-C	NT_033777	1,311,883	1,310,534	SNP	G	A	Homo. Variant		Non Synonymous	100.00%	100.00%	60	CDS	Hcs	c.3031G>A	E1011K
Chr3R	91-R	NT_033777	1,311,883	1,310,534	SNP	G	A	Homo. Variant		Non Synonymous	100.00%	100.00%	60	CDS	Hcs	c.3031G>A	E1011K
Chr3R	91-C	NT_033777	1,313,498	1,312,149	SNP	A	C	Homo. Variant		Synonymous	100.00%	100.00%	60	CDS	CG31550	c.735A>C	A245A
Chr3R	91-R	NT_033777	1,313,498	1,312,149	SNP	A	C|A	Hetero. Ref.		Synonymous	44.40%	99.70%	24.88	CDS	CG31550	c.[735A>C]+[735A>A]	A245A
Chr3R	91-R	NT_033777	1,319,815	1,318,466	SNP	C	C|A	Hetero. Ref.		Non Synonymous	60.00%	100.00%	41.76	CDS	CG31547	c.[883C>C]+[883C>A]	V295V, V295F
Chr3R	91-C	NT_033777	1,320,225	1,318,876	SNP	T	G	Homo. Variant		Synonymous	92.30%	100.00%	60	CDS	CG31547	c.690T>G	S230S
Chr3R	91-R	NT_033777	1,320,225	1,318,876	SNP	T	T|G	Hetero. Ref.		Synonymous	35.70%	100.00%	49.88	CDS	CG31547	c.[690T>T]+[690T>G]	S230S
Chr3R	91-R	NT_033777	1,336,906	1,335,544	SNP	A	T|A	Hetero. Ref.		Non Synonymous	33.30%	99.50%	22.97	CDS	Nmdar1	c.[2950A>T]+[2950A>A]	Y984N, Y984Y
Chr3R	91-R	NT_033777	1,337,306	1,335,944	SNP	G	G|A	Hetero. Ref.		Nonsense	60.00%	100.00%	51.86	CDS	Nmdar1	c.[2611G>G]+[2611G>A]	R871R, R871.
Chr3R	91-R	NT_033777	1,338,624	1,337,261	SNP	G	G|C	Hetero. Ref.		Synonymous	62.50%	100.00%	24.27	CDS	Nmdar1	c.[2058G>G]+[2058G>C]	R686R
Chr3R	91-C	NT_033777	1,356,429	1,355,063	SNP	G	A	Homo. Variant		Synonymous	100.00%	100.00%	60	CDS	Itp-r83A	c.1230G>A	Q410Q
Chr3R	91-R	NT_033777	1,356,847	1,355,481	SNP	C	G	Homo. Variant		Non Synonymous	100.00%	100.00%	60	CDS	Itp-r83A	c.1648C>G	Q550E
Chr3R	91-R	NT_033777	1,377,268	1,375,897	SNP	G	T|G	Hetero. Ref.		Non Synonymous	37.50%	99.80%	27.85	CDS	mia	c.[446G>T]+[446G>G]	P149Q, P149P
Chr3R	91-C	NT_033777	1,377,285	1,375,914	SNP	G	G|A	Hetero. Ref.		Synonymous	33.30%	91.40%	10.26	CDS	mia	c.[429G>G]+[429G>A]	S143S
Chr3R	91-R	NT_033777	1,377,285	1,375,914	SNP	G	G|A	Hetero. Ref.		Synonymous	33.30%	92.80%	11.1	CDS	mia	c.[429G>G]+[429G>A]	S143S
Chr3R	91-R	NT_033777	1,380,411	1,379,037	SNP	T	T|A	Hetero. Ref.		Non Synonymous	66.70%	100.00%	8.57	CDS	Pcmt	c.[553T>T]+[553T>A]	I185I, I185L
Chr3R	91-R	NT_033777	1,380,451	1,379,077	SNP	G	G|A	Hetero. Ref.		Synonymous	40.00%	96.10%	13.95	CDS	Pcmt	c.[513G>G]+[513G>A]	P171P
Chr3R	91-C	NT_033777	1,382,309	1,380,934	SNP	C	T	Homo. Variant		Synonymous	100.00%	100.00%	60	CDS	Snm1	c.78C>T	D26D
Chr3R	91-R	NT_033777	1,393,794	1,392,417	SNP	A	G|A	Hetero. Ref.		Synonymous	50.00%	100.00%	44.85	CDS	CG12746	c.[486A>G]+[486A>A]	P162P
Chr3R	91-C	NT_033777	1,405,421	1,404,043	SNP	T	C	Homo. Variant		Synonymous	100.00%	100.00%	60	CDS	CRMP	c.1656T>C	G552G
Chr3R	91-R	NT_033777	1,405,421	1,404,043	SNP	T	C	Homo. Variant		Synonymous	100.00%	100.00%	60	CDS	CRMP	c.1656T>C	G552G
Chr3R	91-C	NT_033777	1,409,392	1,408,013	SNP	C	T	Homo. Variant		Synonymous	100.00%	100.00%	60	CDS	CG2926	c.4965C>T	T1655T
Chr3R	91-C	NT_033777	1,410,186	1,408,807	SNP	G	A	Homo. Variant		Non Synonymous	86.70%	100.00%	43.86	CDS	CG2926	c.4171G>A	P1391S
Chr3R	91-R	NT_033777	1,410,186	1,408,807	SNP	G	G|A	Hetero. Ref.		Non Synonymous	40.00%	96.10%	13.95	CDS	CG2926	c.[4171G>G]+[4171G>A]	P1391P, P1391S
Chr3R	91-C	NT_033777	1,411,002	1,409,623	SNP	T	C	Homo. Variant		Non Synonymous	100.00%	100.00%	60	CDS	CG2926	c.3355T>C	N1119D
Chr3R	91-R	NT_033777	1,412,711	1,411,332	SNP	G	G|A	Hetero. Ref.		Synonymous	70.00%	100.00%	20.93	CDS	CG2926	c.[2139G>G]+[2139G>A]	F713F
Chr3R	91-C	NT_033777	1,412,912	1,411,533	SNP	G	T	Homo. Variant		Synonymous	100.00%	100.00%	60	CDS	CG2926	c.1938G>T	G646G
Chr3R	91-C	NT_033777	1,413,151	1,411,772	SNP	G	T	Homo. Variant		Non Synonymous	100.00%	100.00%	60	CDS	CG2926	c.1699G>T	R567S
Chr3R	91-C	NT_033777	1,413,754	1,412,375	SNP	G	A	Homo. Variant		Synonymous	100.00%	100.00%	60	CDS	CG2926	c.1096G>A	L366L
Chr3R	91-C	NT_033777	1,414,188	1,412,809	SNP	A	T	Homo. Variant		Non Synonymous	100.00%	100.00%	60	CDS	CG2926	c.662A>T	L221Q
Chr3R	91-C	NT_033777	1,414,883	1,413,504	SNP	A	T	Homo. Variant		Synonymous	100.00%	100.00%	60	CDS	CG2926	c.36A>T	A12A
Chr3R	91-C	NT_033777	1,417,708	1,416,329	SNP	G	A	Homo. Variant		Synonymous	100.00%	100.00%	60	CDS	noi	c.726G>A	A242A
Chr3R	91-R	NT_033777	1,418,373	1,416,994	SNP	G	A	Homo. Variant		Synonymous	100.00%	100.00%	60	CDS	noi	c.61G>A	L21L
Chr3R	91-C	NT_033777	1,424,227	1,422,848	SNP	C	T	Homo. Variant		Synonymous	100.00%	100.00%	60	CDS	exba	c.966C>T	L322L
Chr3R	91-R	NT_033777	1,428,675	1,427,292	SNP	G	T	Homo. Variant		Non Synonymous	81.80%	100.00%	3.46	CDS	CG1427	c.15G>T	Q5H
Chr3R	91-C	NT_033777	1,430,487	1,429,104	SNP	T	C	Homo. Variant		Non Synonymous	100.00%	100.00%	60	CDS	asl	c.2944T>C	T982A
Chr3R	91-R	NT_033777	1,430,487	1,429,104	SNP	T	T|C	Hetero. Ref.		Non Synonymous	50.00%	100.00%	60	CDS	asl	c.[2944T>T]+[2944T>C]	T982T, T982A
Chr3R	91-C	NT_033777	1,430,656	1,429,273	SNP	G	A	Homo. Variant		Synonymous	100.00%	100.00%	60	CDS	asl	c.2775G>A	A925A
Chr3R	91-R	NT_033777	1,430,656	1,429,273	SNP	G	G|A	Hetero. Ref.		Synonymous	57.90%	100.00%	60	CDS	asl	c.[2775G>G]+[2775G>A]	A925A
Chr3R	91-R	NT_033777	1,431,954	1,430,571	SNP	T	T|A	Hetero. Ref.		Synonymous	66.70%	100.00%	53.49	CDS	asl	c.[1542T>T]+[1542T>A]	R514R
Chr3R	91-R	NT_033777	1,434,537	1,433,154	SNP	G	C	Homo. Variant		Non Synonymous	100.00%	100.00%	60	CDS	Rga	c.1681G>C	P561A
Chr3R	91-R	NT_033777	1,434,806	1,433,423	SNP	C	T|C	Hetero. Ref.		Synonymous	62.50%	100.00%	58.27	CDS	Rga	c.[1503C>T]+[1503C>C]	L501L
Chr3R	91-R	NT_033777	1,441,784	1,440,400	SNP	C	G|C	Hetero. Ref.		Non Synonymous	22.20%	63.50%	2.4	CDS	Atu	c.[986C>G]+[986C>C]	S329S, S329C
Chr3R	91-C	NT_033777	1,452,674	1,451,285	SNP	A	G	Homo. Variant		Synonymous	100.00%	100.00%	60	CDS	RpL13A	c.312A>G	L104L
Chr3R	91-R	NT_033777	1,452,674	1,451,285	SNP	A	G	Homo. Variant		Synonymous	100.00%	100.00%	60	CDS	RpL13A	c.312A>G	L104L
Chr3R	91-C	NT_033777	1,453,699	1,452,310	SNP	G	A	Homo. Variant		Non Synonymous	100.00%	100.00%	60	CDS	CG14673	c.287G>A	S96L
Chr3R	91-R	NT_033777	1,453,699	1,452,310	SNP	G	G|A	Hetero. Ref.		Non Synonymous	70.00%	100.00%	22.36	CDS	CG14673	c.[287G>G]+[287G>A]	S96S, S96L
Chr3R	91-C	NT_033777	1,455,425	1,454,035	SNP	T	C	Homo. Variant		Synonymous	100.00%	100.00%	60	CDS	CG31551	c.462T>C	Y154Y
Chr3R	91-R	NT_033777	1,455,425	1,454,035	SNP	T	C	Homo. Variant		Synonymous	100.00%	100.00%	60	CDS	CG31551	c.462T>C	Y154Y
Chr3R	91-C	NT_033777	1,455,753	1,454,363	SNP	A	G	Homo. Variant		Non Synonymous	100.00%	100.00%	60	CDS	CG31551	c.790A>G	K264E
Chr3R	91-R	NT_033777	1,455,753	1,454,363	SNP	A	G|A	Hetero. Ref.		Non Synonymous	57.10%	100.00%	30.52	CDS	CG31551	c.[790A>G]+[790A>A]	K264K, K264E
Chr3R	91-C	NT_033777	1,455,757	1,454,367	SNP	G	A	Homo. Variant		Non Synonymous	100.00%	100.00%	60	CDS	CG31551	c.794G>A	R265K
Chr3R	91-R	NT_033777	1,455,757	1,454,367	SNP	G	G|A	Hetero. Ref.		Non Synonymous	57.10%	100.00%	30.52	CDS	CG31551	c.[794G>G]+[794G>A]	R265K, R265R
Chr3R	91-R	NT_033777	1,455,818	1,454,428	SNP	T	T|G	Hetero. Ref.		Synonymous	42.90%	90.00%	9.53	CDS	CG31551	c.[855T>T]+[855T>G]	R285R
Chr3R	91-C	NT_033777	1,455,904	1,454,514	SNP	T	C	Homo. Variant		Non Synonymous	100.00%	100.00%	60	CDS	CG31551	c.941T>C	I314T
Chr3R	91-R	NT_033777	1,455,904	1,454,514	SNP	T	C	Homo. Variant		Non Synonymous	100.00%	100.00%	60	CDS	CG31551	c.941T>C	I314T
Chr3R	91-C	NT_033777	1,455,918	1,454,528	SNP	A	G	Homo. Variant		Non Synonymous	100.00%	100.00%	60	CDS	CG31551	c.955A>G	N319D
Chr3R	91-R	NT_033777	1,455,918	1,454,528	SNP	A	G|A	Hetero. Ref.		Non Synonymous	42.90%	99.90%	30.52	CDS	CG31551	c.[955A>G]+[955A>A]	N319N, N319D
Chr3R	91-C	NT_033777	1,456,802	1,455,412	SNP	A	T	Homo. Variant		Non Synonymous	100.00%	100.00%	60	CDS	CG31551	c.1839A>T	E613D
Chr3R	91-C	NT_033777	1,457,710	1,456,320	SNP	T	C	Homo. Variant		Non Synonymous	100.00%	100.00%	60	CDS	CG31551	c.2747T>C	L916P
Chr3R	91-R	NT_033777	1,457,710	1,456,320	SNP	T	C	Homo. Variant		Non Synonymous	100.00%	100.00%	60	CDS	CG31551	c.2747T>C	L916P
Chr3R	91-R	NT_033777	1,457,889	1,456,499	SNP	G	G|A	Hetero. Ref.		Non Synonymous	46.70%	100.00%	60	CDS	CG31551	c.[2926G>G]+[2926G>A]	E976K, E976E
Chr3R	91-C	NT_033777	1,459,898	1,458,507	SNP	A	G	Homo. Variant		Synonymous	100.00%	100.00%	60	CDS	CG31549	c.390A>G	L130L
Chr3R	91-R	NT_033777	1,459,898	1,458,507	SNP	A	G	Homo. Variant		Synonymous	100.00%	100.00%	60	CDS	CG31549	c.390A>G	L130L
Chr3R	91-R	NT_033777	1,460,015	1,458,624	SNP	A	T|A	Hetero. Ref.		Synonymous	68.80%	100.00%	42.9	CDS	CG31549	c.[507A>T]+[507A>A]	I169I
Chr3R	91-C	NT_033777	1,461,013	1,459,620	SNP	C	G	Homo. Variant		Synonymous	100.00%	100.00%	60	CDS	CG12171	c.207C>G	S69S
Chr3R	91-R	NT_033777	1,461,013	1,459,620	SNP	C	G	Homo. Variant		Synonymous	100.00%	100.00%	60	CDS	CG12171	c.207C>G	S69S
Chr3R	91-C	NT_033777	1,461,031	1,459,638	SNP	C	A	Homo. Variant		Synonymous	100.00%	100.00%	60	CDS	CG12171	c.225C>A	V75V
Chr3R	91-R	NT_033777	1,461,031	1,459,638	SNP	C	A	Homo. Variant		Synonymous	100.00%	100.00%	60	CDS	CG12171	c.225C>A	V75V
Chr3R	91-C	NT_033777	1,461,110	1,459,717	SNP	A	G	Homo. Variant		Non Synonymous	100.00%	100.00%	60	CDS	CG12171	c.304A>G	N102D
Chr3R	91-R	NT_033777	1,461,110	1,459,717	SNP	A	G	Homo. Variant		Non Synonymous	100.00%	100.00%	60	CDS	CG12171	c.304A>G	N102D
Chr3R	91-C	NT_033777	1,461,367	1,459,974	SNP	A	G	Homo. Variant		Synonymous	100.00%	100.00%	60	CDS	CG12171	c.561A>G	V187V
Chr3R	91-R	NT_033777	1,461,367	1,459,974	SNP	A	G	Homo. Variant		Synonymous	100.00%	100.00%	60	CDS	CG12171	c.561A>G	V187V
Chr3R	91-C	NT_033777	1,464,629	1,463,236	SNP	C	T	Homo. Variant		Synonymous	100.00%	100.00%	60	CDS	CG12170	c.249C>T	H83H
Chr3R	91-R	NT_033777	1,464,629	1,463,236	SNP	C	T	Homo. Variant		Synonymous	100.00%	100.00%	60	CDS	CG12170	c.249C>T	H83H
Chr3R	91-C	NT_033777	1,465,040	1,463,647	SNP	G	A	Homo. Variant		Synonymous	100.00%	100.00%	60	CDS	CG12170	c.660G>A	P220P
Chr3R	91-R	NT_033777	1,465,040	1,463,647	SNP	G	C|A	Hetero. Not Ref.		Synonymous	71.40%	100.00%	8.21	CDS	CG12170	c.[660G>C]+[660G>A]	P220P
Chr3R	91-C	NT_033777	1,477,215	1,475,822	SNP	G	C	Homo. Variant		Synonymous	100.00%	100.00%	60	CDS	sec23	c.660G>C	L220L
Chr3R	91-C	NT_033777	1,477,836	1,476,443	SNP	C	G	Homo. Variant		Synonymous	100.00%	100.00%	60	CDS	sec23	c.1281C>G	G427G
Chr3R	91-R	NT_033777	1,477,836	1,476,443	SNP	C	G	Homo. Variant		Synonymous	100.00%	100.00%	60	CDS	sec23	c.1281C>G	G427G
Chr3R	91-R	NT_033777	1,478,812	1,477,419	SNP	C	A	Homo. Variant		Synonymous	100.00%	100.00%	60	CDS	sec23	c.2127C>A	P709P
Chr3R	91-C	NT_033777	1,480,640	1,479,247	SNP	T	C	Homo. Variant		Synonymous	100.00%	100.00%	60	CDS	elm	c.297T>C	Q99Q
Chr3R	91-C	NT_033777	1,482,670	1,481,276	SNP	G	C	Homo. Variant		Synonymous	100.00%	100.00%	60	CDS	MED27	c.291G>C	V97V
Chr3R	91-C	NT_033777	1,485,314	1,483,920	SNP	G	A	Homo. Variant		Synonymous	100.00%	100.00%	60	CDS	CG2182	c.606G>A	H202H
Chr3R	91-C	NT_033777	1,485,479	1,484,085	SNP	G	A	Homo. Variant		Synonymous	100.00%	100.00%	60	CDS	CG2182	c.441G>A	L147L
Chr3R	91-R	NT_033777	1,488,838	1,487,443	SNP	A	G|A	Hetero. Ref.		Synonymous	40.00%	100.00%	44.26	CDS	CG1109	c.[468A>G]+[468A>A]	P156P
Chr3R	91-R	NT_033777	1,490,629	1,489,234	SNP	C	T	Homo. Variant		Synonymous	100.00%	100.00%	60	CDS	CG1109	c.1026C>T	F342F
Chr3R	91-R	NT_033777	1,490,958	1,489,563	SNP	G	A	Homo. Variant		Synonymous	100.00%	100.00%	60	CDS	CG1109	c.1290G>A	T430T
Chr3R	91-R	NT_033777	1,491,705	1,490,310	SNP	C	T|C	Hetero. Ref.		Synonymous	66.70%	100.00%	17.96	CDS	CG1109	c.[1974C>T]+[1974C>C]	A658A
Chr3R	91-C	NT_033777	1,492,816	1,491,421	SNP	G	T	Homo. Variant		Non Synonymous	100.00%	100.00%	60	CDS	Xe7	c.2175G>T	D725E
Chr3R	91-R	NT_033777	1,492,816	1,491,421	SNP	G	T	Homo. Variant		Non Synonymous	100.00%	100.00%	60	CDS	Xe7	c.2175G>T	D725E
Chr3R	91-R	NT_033777	1,493,511	1,492,116	SNP	T	A	Homo. Variant		Non Synonymous	72.70%	100.00%	0.53	CDS	Xe7	c.1696T>A	T566S
Chr3R	91-R	NT_033777	1,493,950	1,492,555	SNP	C	T|C	Hetero. Ref.		Synonymous	66.70%	100.00%	11.1	CDS	Xe7	c.[1257C>T]+[1257C>C]	Q419Q
Chr3R	91-R	NT_033777	1,495,803	1,494,408	SNP	G	T|G	Hetero. Ref.		Non Synonymous	42.90%	100.00%	57.15	CDS	Xe7	c.[142G>T]+[142G>G]	L48M, L48L
Chr3R	91-R	NT_033777	1,501,353	1,499,955	SNP	C	G|C	Hetero. Ref.		Synonymous	25.00%	77.30%	5.31	CDS	CG1347	c.[525C>G]+[525C>C]	L175L
Chr3R	91-C	NT_033777	1,519,324	1,517,925	SNP	G	A	Homo. Variant		Non Synonymous	100.00%	100.00%	60	CDS	CG2104	c.1040G>A	P347L
Chr3R	91-R	NT_033777	1,519,324	1,517,925	SNP	G	G|A	Hetero. Ref.		Non Synonymous	50.00%	98.00%	14.23	CDS	CG2104	c.[1040G>G]+[1040G>A]	P347P, P347L
Chr3R	91-C	NT_033777	1,520,265	1,518,866	SNP	C	T	Homo. Variant		Non Synonymous	100.00%	100.00%	60	CDS	CG2104	c.99C>T	M33I
Chr3R	91-R	NT_033777	1,520,265	1,518,866	SNP	C	T|C	Hetero. Ref.		Non Synonymous	55.60%	100.00%	44.26	CDS	CG2104	c.[99C>T]+[99C>C]	M33I, M33M
Chr3R	91-C	NT_033777	1,520,338	1,518,939	SNP	G	A	Homo. Variant		Non Synonymous	100.00%	100.00%	60	CDS	CG2104	c.26G>A	P9L
Chr3R	91-C	NT_033777	1,524,562	1,523,162	SNP	T	C	Homo. Variant		Synonymous	100.00%	100.00%	60	CDS	plx	c.534T>C	D178D
Chr3R	91-R	NT_033777	1,524,562	1,523,162	SNP	T	T|C	Hetero. Ref.		Synonymous	58.30%	100.00%	51.67	CDS	plx	c.[534T>T]+[534T>C]	D178D
Chr3R	91-C	NT_033777	1,534,442	1,533,030	SNP	A	G	Homo. Variant		Non Synonymous	100.00%	100.00%	60	CDS	plx	c.704A>G	N235S
Chr3R	91-R	NT_033777	1,534,442	1,533,030	SNP	A	G|A	Hetero. Ref.		Non Synonymous	40.00%	100.00%	41.76	CDS	plx	c.[704A>G]+[704A>A]	N235N, N235S
Chr3R	91-R	NT_033777	1,534,476	1,533,064	SNP	G	G|A	Hetero. Ref.		Synonymous	57.10%	100.00%	30.52	CDS	plx	c.[738G>G]+[738G>A]	K246K
Chr3R	91-C	NT_033777	1,534,536	1,533,124	SNP	G	A	Homo. Variant		Synonymous	100.00%	100.00%	60	CDS	plx	c.798G>A	K266K
Chr3R	91-R	NT_033777	1,534,536	1,533,124	SNP	G	G|A	Hetero. Ref.		Synonymous	44.40%	100.00%	44.26	CDS	plx	c.[798G>G]+[798G>A]	K266K
Chr3R	91-C	NT_033777	1,535,175	1,533,763	SNP	T	C	Homo. Variant		Non Synonymous	100.00%	100.00%	60	CDS	plx	c.1358T>C	L453S
Chr3R	91-R	NT_033777	1,535,175	1,533,763	SNP	T	C	Homo. Variant		Non Synonymous	100.00%	100.00%	60	CDS	plx	c.1358T>C	L453S
Chr3R	91-R	NT_033777	1,535,252	1,533,840	SNP	G	G|A	Hetero. Ref.		Non Synonymous	28.60%	86.90%	8.21	CDS	plx	c.[1435G>G]+[1435G>A]	G479S, G479G
Chr3R	91-R	NT_033777	1,536,089	1,534,677	SNP	A	G|A	Hetero. Ref.		Synonymous	33.30%	100.00%	36.59	CDS	plx	c.[1956A>G]+[1956A>A]	L652L
Chr3R	91-R	NT_033777	1,536,113	1,534,701	SNP	C	G|C	Hetero. Ref.		Synonymous	41.70%	100.00%	53.3	CDS	plx	c.[1980C>G]+[1980C>C]	V660V
Chr3R	91-C	NT_033777	1,536,798	1,535,386	SNP	G	A	Homo. Variant		Non Synonymous	100.00%	100.00%	60	CDS	plx	c.2551G>A	D851N
Chr3R	91-C	NT_033777	1,537,443	1,536,031	SNP	T	G	Homo. Variant		Non Synonymous	100.00%	100.00%	60	CDS	plx	c.3139T>G	S1047A
Chr3R	91-C	NT_033777	1,537,892	1,536,480	SNP	A	T	Homo. Variant		Non Synonymous	100.00%	100.00%	60	CDS	plx	c.3588A>T	K1196N
Chr3R	91-C	NT_033777	1,538,872	1,537,460	SNP	C	T	Homo. Variant		Non Synonymous	100.00%	100.00%	60	CDS	plx	c.4501C>T	P1501S
Chr3R	91-C	NT_033777	1,541,515	1,540,103	SNP	T	C	Homo. Variant		Synonymous	100.00%	100.00%	60	CDS	cas	c.1623T>C	V541V
Chr3R	91-R	NT_033777	1,541,515	1,540,103	SNP	T	C	Homo. Variant		Synonymous	100.00%	100.00%	60	CDS	cas	c.1623T>C	V541V
Chr3R	91-R	NT_033777	1,561,328	1,559,905	SNP	G	G|A	Hetero. Ref.		Synonymous	70.00%	100.00%	20.21	CDS	CG1239	c.[489G>G]+[489G>A]	G163G
Chr3R	91-C	NT_033777	1,561,502	1,560,079	SNP	G	A	Homo. Variant		Synonymous	100.00%	100.00%	60	CDS	CG1239	c.663G>A	L221L
Chr3R	91-R	NT_033777	1,561,733	1,560,310	SNP	C	C|A	Hetero. Ref.		Synonymous	57.10%	100.00%	60	CDS	CG1239	c.[825C>C]+[825C>A]	A275A
Chr3R	91-R	NT_033777	1,561,801	1,560,378	SNP	C	C|A	Hetero. Ref.		Non Synonymous	63.20%	100.00%	53.49	CDS	CG1239	c.[893C>C]+[893C>A]	T298K, T298T
Chr3R	91-R	NT_033777	1,563,966	1,562,543	SNP	A	G|A	Hetero. Ref.		Synonymous	25.00%	77.30%	5.31	CDS	CG1236	c.[33A>G]+[33A>A]	R11R
Chr3R	91-R	NT_033777	1,563,976	1,562,553	SNP	A	C|A	Hetero. Ref.		Non Synonymous	25.00%	77.30%	5.31	CDS	CG1236	c.[43A>C]+[43A>A]	I15I, I15L
Chr3R	91-C	NT_033777	1,564,508	1,563,085	SNP	G	C	Homo. Variant		Non Synonymous	100.00%	100.00%	60	CDS	CG1236	c.499G>C	G167R
Chr3R	91-C	NT_033777	1,564,756	1,563,333	SNP	C	A	Homo. Variant		Synonymous	100.00%	100.00%	60	CDS	CG1236	c.747C>A	A249A
Chr3R	91-R	NT_033777	1,566,037	1,564,614	SNP	A	G|A	Hetero. Ref.		Synonymous	37.50%	98.60%	18.54	CDS	Sym	c.[3030A>G]+[3030A>A]	R1010R
Chr3R	91-R	NT_033777	1,566,166	1,564,743	SNP	T	T|G	Hetero. Ref.		Synonymous	70.00%	100.00%	22.36	CDS	Sym	c.[2901T>T]+[2901T>G]	L967L
Chr3R	91-R	NT_033777	1,566,169	1,564,746	SNP	G	G|A	Hetero. Ref.		Synonymous	66.70%	100.00%	22.97	CDS	Sym	c.[2898G>G]+[2898G>A]	S966S
Chr3R	91-C	NT_033777	1,566,538	1,565,115	SNP	T	C	Homo. Variant		Synonymous	100.00%	100.00%	60	CDS	Sym	c.2529T>C	L843L
Chr3R	91-R	NT_033777	1,566,538	1,565,115	SNP	T	T|C	Hetero. Ref.		Synonymous	33.30%	100.00%	36.59	CDS	Sym	c.[2529T>T]+[2529T>C]	L843L
Chr3R	91-R	NT_033777	1,566,850	1,565,426	SNP	G	T|G	Hetero. Ref.		Non Synonymous	25.00%	99.20%	20.88	CDS	Sym	c.[2294G>T]+[2294G>G]	A765D, A765A
Chr3R	91-C	NT_033777	1,567,358	1,565,934	SNP	G	A	Homo. Variant		Synonymous	100.00%	100.00%	60	CDS	Sym	c.1786G>A	L596L
Chr3R	91-C	NT_033777	1,570,808	1,569,384	SNP	T	C	Homo. Variant		Synonymous	100.00%	100.00%	60	CDS	Madm	c.678T>C	I226I
Chr3R	91-R	NT_033777	1,570,808	1,569,384	SNP	T	C	Homo. Variant		Synonymous	100.00%	100.00%	60	CDS	Madm	c.678T>C	I226I
Chr3R	91-R	NT_033777	1,572,465	1,571,040	SNP	C	T	Homo. Variant		Synonymous	87.50%	100.00%	21.02	CDS	Madm	c.1482C>T	R494R
Chr3R	91-R	NT_033777	1,580,744	1,579,311	SNP	A	C|A	Hetero. Ref.		Non Synonymous	66.70%	100.00%	36.59	CDS	CG2091	c.[967A>C]+[967A>A]	S323A, S323S
Chr3R	91-R	NT_033777	1,580,810	1,579,377	SNP	G	G|C	Hetero. Ref.		Non Synonymous	50.00%	100.00%	60	CDS	CG2091	c.[901G>G]+[901G>C]	L301L, L301V
Chr3R	91-R	NT_033777	1,581,155	1,579,722	SNP	G	T|G	Hetero. Ref.		Non Synonymous	52.60%	100.00%	60	CDS	CG2091	c.[556G>T]+[556G>G]	L186I, L186L
Chr3R	91-R	NT_033777	1,581,532	1,580,099	SNP	C	T|C	Hetero. Ref.		Synonymous	46.70%	100.00%	60	CDS	CG2091	c.[240C>T]+[240C>C]	A80A
Chr3R	91-C	NT_033777	1,583,390	1,581,957	SNP	T	G	Homo. Variant		Non Synonymous	100.00%	100.00%	60	CDS	sec8	c.2003T>G	Y668S
Chr3R	91-R	NT_033777	1,583,390	1,581,957	SNP	T	G	Homo. Variant		Non Synonymous	100.00%	100.00%	60	CDS	sec8	c.2003T>G	Y668S
Chr3R	91-R	NT_033777	1,584,128	1,582,695	SNP	A	C|A	Hetero. Ref.		Non Synonymous	44.40%	100.00%	44.26	CDS	sec8	c.[1383A>C]+[1383A>A]	D461E, D461D
Chr3R	91-R	NT_033777	1,584,545	1,583,112	SNP	A	T|A	Hetero. Ref.		Synonymous	54.50%	100.00%	55.62	CDS	sec8	c.[1098A>T]+[1098A>A]	V366V
Chr3R	91-R	NT_033777	1,584,646	1,583,213	SNP	A	T|A	Hetero. Ref.		Non Synonymous	73.30%	100.00%	28.55	CDS	sec8	c.[997A>T]+[997A>A]	S333T, S333S
Chr3R	91-R	NT_033777	1,584,694	1,583,261	SNP	G	G|A	Hetero. Ref.		Non Synonymous	82.40%	100.00%	2.49	CDS	sec8	c.[949G>G]+[949G>A]	H317H, H317Y
Chr3R	91-C	NT_033777	1,584,929	1,583,496	SNP	G	A	Homo. Variant		Synonymous	100.00%	100.00%	60	CDS	sec8	c.714G>A	R238R
Chr3R	91-R	NT_033777	1,585,016	1,583,583	SNP	C	C|A	Hetero. Ref.		Non Synonymous	66.70%	100.00%	17.96	CDS	sec8	c.[627C>C]+[627C>A]	E209E, E209D
Chr3R	91-R	NT_033777	1,585,151	1,583,718	SNP	G	G|A	Hetero. Ref.		Synonymous	66.70%	100.00%	45.93	CDS	sec8	c.[492G>G]+[492G>A]	T164T
Chr3R	91-R	NT_033777	1,585,195	1,583,762	SNP	G	G|C	Hetero. Ref.		Non Synonymous	28.60%	99.90%	30.68	CDS	sec8	c.[448G>G]+[448G>C]	R150R, R150G
Chr3R	91-C	NT_033777	1,585,349	1,583,916	SNP	A	G	Homo. Variant		Non Synonymous	100.00%	100.00%	60	CDS	sec8	c.353A>G	M118T
Chr3R	91-R	NT_033777	1,585,349	1,583,916	SNP	A	G|A	Hetero. Ref.		Non Synonymous	40.00%	100.00%	38.72	CDS	sec8	c.[353A>G]+[353A>A]	M118T, M118M
Chr3R	91-R	NT_033777	1,588,108	1,586,675	SNP	C	T	Homo. Variant		Synonymous	100.00%	100.00%	60	CDS	CG2082	c.585C>T	V195V
Chr3R	91-C	NT_033777	1,588,822	1,587,389	SNP	C	T	Homo. Variant		Synonymous	100.00%	100.00%	60	CDS	CG2082	c.555C>T	L185L
Chr3R	91-R	NT_033777	1,588,822	1,587,389	SNP	C	T|C	Hetero. Ref.		Synonymous	26.70%	99.90%	28.55	CDS	CG2082	c.[555C>T]+[555C>C]	L185L
Chr3R	91-R	NT_033777	1,589,746	1,588,313	SNP	G	T|G	Hetero. Ref.		Synonymous	71.40%	100.00%	8.21	CDS	CG2082	c.[141G>T]+[141G>G]	A47A
Chr3R	91-R	NT_033777	1,607,065	1,605,617	SNP	A	G|A	Hetero. Ref.		Non Synonymous	42.90%	99.90%	30.52	CDS	jagn	c.[185A>G]+[185A>A]	H62H, H62R
Chr3R	91-R	NT_033777	1,609,077	1,607,629	SNP	T	T|G	Hetero. Ref.		Non Synonymous	33.30%	92.80%	11.1	CDS	kat-60L1	c.[8T>T]+[8T>G]	V3G, V3V
Chr3R	91-R	NT_033777	1,612,825	1,611,375	SNP	T	T|C	Hetero. Ref.		Synonymous	66.70%	100.00%	0.14	CDS	kat-60L1	c.[615T>T]+[615T>C]	P205P
Chr3R	91-R	NT_033777	1,617,913	1,616,461	SNP	G	G|A	Hetero. Ref.		Non Synonymous	36.40%	100.00%	39.2	CDS	Rpn5	c.[964G>G]+[964G>A]	V322I, V322V
Chr3R	91-R	NT_033777	1,620,645	1,619,191	SNP	T	G	Homo. Variant		Non Synonymous	100.00%	100.00%	60	CDS	CG2046	c.637T>G	K213Q
Chr3R	91-R	NT_033777	1,624,892	1,623,438	SNP	C	G	Homo. Variant		Synonymous	100.00%	100.00%	60	CDS	CG10979	c.2202C>G	P734P
Chr3R	91-R	NT_033777	1,647,369	1,645,904	SNP	G	A	Homo. Variant		Synonymous	87.50%	100.00%	18.21	CDS	Hpr1	c.927G>A	A309A
Chr3R	91-R	NT_033777	1,647,949	1,646,484	SNP	A	G|A	Hetero. Ref.		Synonymous	50.00%	100.00%	33.13	CDS	Hpr1	c.[504A>G]+[504A>A]	L168L
Chr3R	91-C	NT_033777	1,652,381	1,650,894	SNP	A	G	Homo. Variant		Non Synonymous	95.70%	100.00%	60	CDS	CG10981	c.164A>G	Q55R
Chr3R	91-C	NT_033777	1,652,485	1,650,998	SNP	A	T	Homo. Variant		Non Synonymous	100.00%	100.00%	60	CDS	CG10981	c.268A>T	T90S
Chr3R	91-R	NT_033777	1,652,485	1,650,998	SNP	A	T	Homo. Variant		Non Synonymous	100.00%	100.00%	60	CDS	CG10981	c.268A>T	T90S
Chr3R	91-R	NT_033777	1,658,422	1,656,919	SNP	G	T|G	Hetero. Ref.		Synonymous	42.90%	100.00%	60	CDS	glob3	c.[438G>T]+[438G>G]	V146V
Chr3R	91-C	NT_033777	1,664,177	1,662,673	SNP	T	C	Homo. Variant		Synonymous	100.00%	100.00%	60	CDS	CG1208	c.390T>C	A130A
Chr3R	91-R	NT_033777	1,664,177	1,662,673	SNP	T	C	Homo. Variant		Synonymous	100.00%	100.00%	60	CDS	CG1208	c.390T>C	A130A
Chr3R	91-C	NT_033777	1,665,046	1,663,542	SNP	T	C	Homo. Variant		Non Synonymous	100.00%	100.00%	60	CDS	CG1208	c.1028T>C	M343T
Chr3R	91-C	NT_033777	1,665,245	1,663,741	SNP	T	C	Homo. Variant		Synonymous	100.00%	100.00%	60	CDS	CG1208	c.1227T>C	Y409Y
Chr3R	91-R	NT_033777	1,665,245	1,663,741	SNP	T	T|C	Hetero. Ref.		Synonymous	70.00%	100.00%	22.36	CDS	CG1208	c.[1227T>T]+[1227T>C]	Y409Y
Chr3R	91-C	NT_033777	1,672,492	1,670,987	SNP	T	C	Homo. Variant		Synonymous	100.00%	100.00%	60	CDS	CG1213	c.402T>C	N134N
Chr3R	91-R	NT_033777	1,672,492	1,670,987	SNP	T	T|C	Hetero. Ref.		Synonymous	57.10%	100.00%	30.52	CDS	CG1213	c.[402T>T]+[402T>C]	N134N
Chr3R	91-R	NT_033777	1,672,628	1,671,123	SNP	T	T|C	Hetero. Ref.		Synonymous	57.10%	100.00%	30.52	CDS	CG1213	c.[538T>T]+[538T>C]	L180L
Chr3R	91-C	NT_033777	1,674,649	1,673,142	SNP	C	T	Homo. Variant		Synonymous	100.00%	100.00%	60	CDS	CG14676	c.123C>T	A41A
Chr3R	91-C	NT_033777	1,676,208	1,674,699	SNP	T	G	Homo. Variant		Non Synonymous	100.00%	100.00%	60	CDS	CG10991	c.25T>G	L9V
Chr3R	91-R	NT_033777	1,676,208	1,674,699	SNP	T	T|G	Hetero. Ref.		Non Synonymous	44.40%	100.00%	60	CDS	CG10991	c.[25T>T]+[25T>G]	L9V, L9L
Chr3R	91-C	NT_033777	1,676,555	1,675,046	SNP	T	G	Homo. Variant		Non Synonymous	100.00%	100.00%	60	CDS	CG10991	c.168T>G	N56K
Chr3R	91-R	NT_033777	1,676,555	1,675,046	SNP	T	G	Homo. Variant		Non Synonymous	100.00%	100.00%	60	CDS	CG10991	c.168T>G	N56K
Chr3R	91-C	NT_033777	1,676,575	1,675,066	SNP	C	G	Homo. Variant		Non Synonymous	100.00%	100.00%	60	CDS	CG10991	c.188C>G	P63R
Chr3R	91-C	NT_033777	1,676,580	1,675,071	SNP	C	T	Homo. Variant		Synonymous	97.60%	100.00%	60	CDS	CG10991	c.193C>T	L65L
Chr3R	91-R	NT_033777	1,676,580	1,675,071	SNP	C	T|C	Hetero. Ref.		Synonymous	55.60%	100.00%	44.26	CDS	CG10991	c.[193C>T]+[193C>C]	L65L
Chr3R	91-R	NT_033777	1,677,921	1,676,412	SNP	G	G|A	Hetero. Ref.		Non Synonymous	36.40%	99.30%	21.69	CDS	disp	c.[3488G>G]+[3488G>A]	A1163A, A1163V
Chr3R	91-C	NT_033777	1,678,817	1,677,308	SNP	G	C	Homo. Variant		Synonymous	100.00%	100.00%	60	CDS	disp	c.2724G>C	S908S
Chr3R	91-R	NT_033777	1,679,011	1,677,502	SNP	A	G	Homo. Variant		Synonymous	81.30%	100.00%	3.86	CDS	disp	c.2530A>G	L844L
Chr3R	91-R	NT_033777	1,679,036	1,677,527	SNP	A	G	Homo. Variant		Synonymous	100.00%	100.00%	60	CDS	disp	c.2505A>G	F835F
Chr3R	91-R	NT_033777	1,679,545	1,678,036	SNP	A	C|A	Hetero. Ref.		Non Synonymous	38.50%	100.00%	50.41	CDS	disp	c.[2180A>C]+[2180A>A]	L727W, L727L
Chr3R	91-R	NT_033777	1,680,805	1,679,295	SNP	C	T|C	Hetero. Ref.		Synonymous	54.50%	100.00%	55.62	CDS	CG34287	c.[178C>T]+[178C>C]	L60L
Chr3R	91-R	NT_033777	1,680,874	1,679,364	SNP	G	G|A	Hetero. Ref.		Non Synonymous	62.50%	100.00%	27.85	CDS	CG34287	c.[247G>G]+[247G>A]	A83T, A83A
Chr3R	91-R	NT_033777	1,681,155	1,679,645	SNP	T	T|C	Hetero. Ref.		Synonymous	61.50%	100.00%	36.59	CDS	CG34287	c.[528T>T]+[528T>C]	Y176Y
Chr3R	91-R	NT_033777	1,684,993	1,683,480	SNP	C	C|A	Hetero. Ref.		Non Synonymous	46.70%	100.00%	60	CDS	ECSIT	c.[1088C>C]+[1088C>A]	P363H, P363P
Chr3R	91-C	NT_033777	1,686,085	1,684,572	SNP	A	T	Homo. Variant		Synonymous	100.00%	100.00%	60	CDS	CG2017	c.1452A>T	I484I
Chr3R	91-C	NT_033777	1,686,155	1,684,642	SNP	G	C	Homo. Variant		Non Synonymous	100.00%	100.00%	60	CDS	CG2017	c.1382G>C	S461C
Chr3R	91-R	NT_033777	1,686,616	1,685,103	SNP	G	G|A	Hetero. Ref.		Synonymous	66.70%	100.00%	36.59	CDS	CG2017	c.[921G>G]+[921G>A]	A307A
Chr3R	91-R	NT_033777	1,686,649	1,685,136	SNP	C	T|C	Hetero. Ref.		Synonymous	66.70%	100.00%	36.59	CDS	CG2017	c.[888C>T]+[888C>C]	R296R
Chr3R	91-C	NT_033777	1,687,463	1,685,950	SNP	G	A	Homo. Variant		Synonymous	80.00%	100.00%	35.21	CDS	CG2017	c.285G>A	G95G
Chr3R	91-C	NT_033777	1,692,648	1,691,135	SNP	A	G	Homo. Variant		Synonymous	100.00%	100.00%	60	CDS	CG34113	c.2907A>G	L969L
Chr3R	91-R	NT_033777	1,692,648	1,691,135	SNP	A	G	Homo. Variant		Synonymous	80.00%	100.00%	12.01	CDS	CG34113	c.2907A>G	L969L
Chr3R	91-C	NT_033777	1,692,846	1,691,333	SNP	T	G	Homo. Variant		Synonymous	100.00%	100.00%	60	CDS	CG34113	c.2709T>G	S903S
Chr3R	91-R	NT_033777	1,692,846	1,691,333	SNP	T	T|G	Hetero. Ref.		Synonymous	40.00%	96.10%	13.95	CDS	CG34113	c.[2709T>T]+[2709T>G]	S903S
Chr3R	91-R	NT_033777	1,700,731	1,699,218	SNP	G	T|G	Hetero. Ref.		Synonymous	75.00%	100.00%	16.76	CDS	CG34113	c.[1998G>T]+[1998G>G]	V666V
Chr3R	91-R	NT_033777	1,700,743	1,699,230	SNP	C	G|C	Hetero. Ref.		Synonymous	66.70%	100.00%	25.12	CDS	CG34113	c.[1986C>G]+[1986C>C]	L662L
Chr3R	91-C	NT_033777	1,703,377	1,701,864	SNP	A	T	Homo. Variant		Non Synonymous	100.00%	100.00%	60	CDS	CG34113	c.1877A>T	M626K
Chr3R	91-R	NT_033777	1,703,377	1,701,864	SNP	A	T	Homo. Variant		Non Synonymous	100.00%	100.00%	60	CDS	CG34113	c.1877A>T	M626K
Chr3R	91-C	NT_033777	1,704,150	1,702,637	SNP	T	C	Homo. Variant		Synonymous	100.00%	100.00%	60	CDS	CG34113	c.3003T>C	K1001K
Chr3R	91-C	NT_033777	1,704,235	1,702,722	SNP	T	T|G	Hetero. Ref.		Non Synonymous	29.60%	99.70%	25.02	CDS	CG34113	c.[2918T>T]+[2918T>G]	N973N, N973T
Chr3R	91-C	NT_033777	1,704,282	1,702,769	SNP	C	G	Homo. Variant		Non Synonymous	100.00%	100.00%	60	CDS	CG34113	c.2871C>G	Q957H
Chr3R	91-C	NT_033777	1,704,287	1,702,774	SNP	G	T	Homo. Variant		Non Synonymous	100.00%	100.00%	60	CDS	CG34113	c.2866G>T	Q956K
Chr3R	91-C	NT_033777	1,704,427	1,702,914	SNP	G	A	Homo. Variant		Non Synonymous	100.00%	100.00%	60	CDS	CG34113	c.2726G>A	S909L
Chr3R	91-C	NT_033777	1,704,702	1,703,189	SNP	T	G	Homo. Variant		Non Synonymous	100.00%	100.00%	60	CDS	CG34113	c.2451T>G	R817S
Chr3R	91-R	NT_033777	1,705,355	1,703,838	SNP	C	T	Homo. Variant		Non Synonymous	87.50%	100.00%	21.02	CDS	CG34113	c.1802C>T	R601Q
Chr3R	91-R	NT_033777	1,706,859	1,705,342	SNP	C	C|A	Hetero. Ref.		Synonymous	33.30%	100.00%	36.59	CDS	CG34113	c.[1611C>C]+[1611C>A]	V537V
Chr3R	91-R	NT_033777	1,706,895	1,705,378	SNP	T	G	Homo. Variant		Synonymous	90.00%	100.00%	27.02	CDS	CG34113	c.1575T>G	T525T
Chr3R	91-C	NT_033777	1,707,004	1,705,487	SNP	T	G	Homo. Variant		Non Synonymous	100.00%	100.00%	60	CDS	CG34113	c.1466T>G	D489A
Chr3R	91-R	NT_033777	1,707,004	1,705,487	SNP	T	G	Homo. Variant		Non Synonymous	100.00%	100.00%	60	CDS	CG34113	c.1466T>G	D489A
Chr3R	91-C	NT_033777	1,714,155	1,712,636	SNP	A	G	Homo. Variant		Synonymous	100.00%	100.00%	60	CDS	CG34113	c.918A>G	D306D
Chr3R	91-R	NT_033777	1,714,155	1,712,636	SNP	A	G	Homo. Variant		Synonymous	100.00%	100.00%	60	CDS	CG34113	c.918A>G	D306D
Chr3R	91-C	NT_033777	1,766,757	1,765,193	SNP	T	A	Homo. Variant		Non Synonymous	100.00%	100.00%	60	CDS	CG34113	c.53T>A	N18I
Chr3R	91-R	NT_033777	1,803,565	1,801,987	SNP	T	C	Homo. Variant		Synonymous	100.00%	100.00%	60	CDS	Os-E	c.426T>C	.142.
Chr3R	91-R	NT_033777	1,804,074	1,802,496	SNP	C	T|C	Hetero. Ref.		Synonymous	44.40%	100.00%	44.26	CDS	Os-E	c.[30C>T]+[30C>C]	L10L
Chr3R	91-R	NT_033777	1,828,620	1,827,036	SNP	T	T|G	Hetero. Ref.		Non Synonymous	40.00%	86.40%	8.04	CDS	Rm62	c.[2009T>T]+[2009T>G]	D670D, D670A
Chr3R	91-R	NT_033777	1,831,516	1,829,927	SNP	G	A	Homo. Variant		Synonymous	100.00%	100.00%	60	CDS	Rm62	c.1356G>A	I452I
Chr3R	91-R	NT_033777	1,835,460	1,833,863	SNP	G	T	Homo. Variant		Non Synonymous	91.70%	100.00%	60	CDS	Rm62	c.330G>T	D110E
Chr3R	91-R	NT_033777	1,854,104	1,852,471	SNP	G	T	Homo. Variant		Non Synonymous	100.00%	100.00%	60	CDS	CG11459	c.454G>T	L152I
Chr3R	91-C	NT_033777	1,855,618	1,853,984	SNP	C	T	Homo. Variant		Non Synonymous	100.00%	100.00%	60	CDS	CG1075	c.433C>T	R145C
Chr3R	91-R	NT_033777	1,855,724	1,854,090	SNP	A	C	Homo. Variant		Non Synonymous	100.00%	100.00%	60	CDS	CG1075	c.539A>C	E180A
Chr3R	91-C	NT_033777	1,855,806	1,854,172	SNP	C	G	Homo. Variant		Non Synonymous	100.00%	100.00%	60	CDS	CG1075	c.621C>G	N207K
Chr3R	91-C	NT_033777	1,855,824	1,854,190	SNP	T	C	Homo. Variant		Synonymous	100.00%	100.00%	60	CDS	CG1075	c.639T>C	S213S
Chr3R	91-C	NT_033777	1,882,480	1,880,824	SNP	C	A	Homo. Variant		Non Synonymous	100.00%	100.00%	60	CDS	CG15580	c.1935C>A	E645D
Chr3R	91-C	NT_033777	1,882,630	1,880,974	SNP	T	C	Homo. Variant		Synonymous	100.00%	100.00%	60	CDS	CG15580	c.1785T>C	E595E
Chr3R	91-R	NT_033777	1,882,630	1,880,974	SNP	T	C	Homo. Variant		Synonymous	100.00%	100.00%	60	CDS	CG15580	c.1785T>C	E595E
Chr3R	91-C	NT_033777	1,882,990	1,881,334	SNP	A	G	Homo. Variant		Synonymous	100.00%	100.00%	60	CDS	CG15580	c.1533A>G	H511H
Chr3R	91-R	NT_033777	1,882,990	1,881,334	SNP	A	G	Homo. Variant		Synonymous	100.00%	100.00%	60	CDS	CG15580	c.1533A>G	H511H
Chr3R	91-C	NT_033777	1,884,239	1,882,583	SNP	C	T	Homo. Variant		Non Synonymous	100.00%	100.00%	60	CDS	CG15580	c.505C>T	E169K
Chr3R	91-C	NT_033777	1,884,665	1,883,009	SNP	T	G	Homo. Variant		Synonymous	100.00%	100.00%	60	CDS	CG15580	c.204T>G	V68V
Chr3R	91-C	NT_033777	1,884,688	1,883,032	SNP	T	C	Homo. Variant		Non Synonymous	100.00%	100.00%	60	CDS	CG15580	c.181T>C	N61D
Chr3R	91-R	NT_033777	1,884,688	1,883,032	SNP	T	C	Homo. Variant		Non Synonymous	100.00%	100.00%	60	CDS	CG15580	c.181T>C	N61D
Chr3R	91-C	NT_033777	1,904,423	1,902,754	SNP	G	A	Homo. Variant		Non Synonymous	100.00%	100.00%	60	CDS	Or83c	c.1022G>A	T341I
Chr3R	91-C	NT_033777	1,904,525	1,902,856	SNP	G	C	Homo. Variant	Splice in CDS	Non Synonymous	100.00%	100.00%	60	CDS	Or83c	c.986G>C	A329G
Chr3R	91-R	NT_033777	1,904,525	1,902,856	SNP	G	C	Homo. Variant	Splice in CDS	Non Synonymous	100.00%	100.00%	60	CDS	Or83c	c.986G>C	A329G
Chr3R	91-C	NT_033777	1,904,839	1,903,170	SNP	A	T	Homo. Variant		Synonymous	100.00%	100.00%	60	CDS	Or83c	c.759A>T	L253L
Chr3R	91-R	NT_033777	1,904,839	1,903,170	SNP	A	T	Homo. Variant		Synonymous	100.00%	100.00%	60	CDS	Or83c	c.759A>T	L253L
Chr3R	91-C	NT_033777	1,905,001	1,903,332	SNP	A	G	Homo. Variant		Synonymous	100.00%	100.00%	60	CDS	Or83c	c.597A>G	G199G
Chr3R	91-C	NT_033777	1,905,377	1,903,708	SNP	G	A	Homo. Variant		Non Synonymous	100.00%	100.00%	60	CDS	Or83c	c.298G>A	L100F
Chr3R	91-C	NT_033777	1,936,755	1,935,071	SNP	T	G	Homo. Variant		Synonymous	100.00%	100.00%	60	CDS	Obp83cd	c.462T>G	L154L
Chr3R	91-R	NT_033777	1,936,755	1,935,071	SNP	T	G	Homo. Variant		Synonymous	100.00%	100.00%	60	CDS	Obp83cd	c.462T>G	L154L
Chr3R	91-C	NT_033777	1,936,875	1,935,191	SNP	A	G	Homo. Variant		Synonymous	100.00%	100.00%	60	CDS	Obp83cd	c.582A>G	K194K
Chr3R	91-R	NT_033777	1,937,213	1,935,529	SNP	T	G	Homo. Variant		Non Synonymous	100.00%	100.00%	60	CDS	Obp83ef	c.710T>G	K237T
Chr3R	91-R	NT_033777	1,937,451	1,935,767	SNP	C	G	Homo. Variant		Non Synonymous	100.00%	100.00%	60	CDS	Obp83ef	c.472C>G	E158Q
Chr3R	91-C	NT_033777	1,937,820	1,936,136	SNP	G	C	Homo. Variant		Non Synonymous	100.00%	100.00%	60	CDS	Obp83ef	c.103G>C	Q35E
Chr3R	91-R	NT_033777	1,937,820	1,936,136	SNP	G	C	Homo. Variant		Non Synonymous	100.00%	100.00%	60	CDS	Obp83ef	c.103G>C	Q35E
Chr3R	91-R	NT_033777	1,939,367	1,937,681	SNP	C	G	Homo. Variant		Non Synonymous	100.00%	100.00%	60	CDS	Obp83g	c.225C>G	K75N
Chr3R	91-R	NT_033777	1,939,607	1,937,921	SNP	A	C	Homo. Variant		Non Synonymous	100.00%	100.00%	60	CDS	Obp83g	c.48A>C	F16L
Chr3R	91-C	NT_033777	1,995,046	1,993,308	SNP	A	C	Homo. Variant		Synonymous	100.00%	100.00%	60	CDS	CG1077	c.69A>C	G23G
Chr3R	91-R	NT_033777	1,995,046	1,993,308	SNP	A	C	Homo. Variant		Synonymous	100.00%	100.00%	60	CDS	CG1077	c.69A>C	G23G
Chr3R	91-C	NT_033777	1,995,971	1,994,233	SNP	G	A	Homo. Variant		Non Synonymous	95.20%	100.00%	60	CDS	CG1077	c.694G>A	A232T
Chr3R	91-R	NT_033777	1,997,329	1,995,591	SNP	A	G	Homo. Variant		Synonymous	100.00%	100.00%	60	CDS	CG1077	c.1827A>G	E609E
Chr3R	91-C	NT_033777	2,001,272	1,999,534	SNP	C	T	Homo. Variant		Synonymous	100.00%	100.00%	60	CDS	Osi1	c.168C>T	I56I
Chr3R	91-C	NT_033777	2,001,406	1,999,668	SNP	C	T	Homo. Variant		Non Synonymous	100.00%	100.00%	60	CDS	Osi1	c.302C>T	A101V
Chr3R	91-C	NT_033777	2,001,741	2,000,003	SNP	A	G	Homo. Variant		Non Synonymous	100.00%	100.00%	60	CDS	Osi1	c.436A>G	M146V
Chr3R	91-R	NT_033777	2,001,770	2,000,032	SNP	C	T	Homo. Variant		Synonymous	100.00%	100.00%	60	CDS	Osi1	c.465C>T	L155L
Chr3R	91-C	NT_033777	2,001,948	2,000,210	SNP	T	C	Homo. Variant		Synonymous	100.00%	100.00%	60	CDS	Osi1	c.582T>C	I194I
Chr3R	91-C	NT_033777	2,012,600	2,010,828	SNP	G	C	Homo. Variant		Non Synonymous	100.00%	100.00%	60	CDS	CG31562	c.460G>C	A154P
Chr3R	91-C	NT_033777	2,012,753	2,010,981	SNP	G	C	Homo. Variant		Non Synonymous	100.00%	100.00%	60	CDS	CG31562	c.613G>C	A205P
Chr3R	91-C	NT_033777	2,012,887	2,011,115	SNP	C	T	Homo. Variant		Synonymous	100.00%	100.00%	60	CDS	CG31562	c.747C>T	P249P
Chr3R	91-C	NT_033777	2,019,558	2,017,783	SNP	A	G	Homo. Variant		Synonymous	100.00%	100.00%	60	CDS	NPFR1	c.42A>G	A14A
Chr3R	91-C	NT_033777	2,019,708	2,017,933	SNP	C	T	Homo. Variant		Synonymous	100.00%	100.00%	60	CDS	NPFR1	c.192C>T	S64S
Chr3R	91-R	NT_033777	2,021,427	2,019,651	SNP	G	A	Homo. Variant		Non Synonymous	100.00%	100.00%	60	CDS	NPFR1	c.1238G>A	R413K
Chr3R	91-R	NT_033777	2,032,066	2,030,287	SNP	G	A	Homo. Variant		Non Synonymous	100.00%	100.00%	60	CDS	CG15589	c.121G>A	A41T
Chr3R	91-C	NT_033777	2,032,076	2,030,297	SNP	C	T	Homo. Variant		Non Synonymous	100.00%	100.00%	60	CDS	CG15589	c.131C>T	P44L
Chr3R	91-C	NT_033777	2,032,516	2,030,737	SNP	G	C	Homo. Variant		Non Synonymous	100.00%	100.00%	60	CDS	CG15589	c.571G>C	G191R
Chr3R	91-R	NT_033777	2,032,516	2,030,737	SNP	G	C	Homo. Variant		Non Synonymous	100.00%	100.00%	60	CDS	CG15589	c.571G>C	G191R
Chr3R	91-C	NT_033777	2,033,177	2,031,398	SNP	C	T	Homo. Variant		Non Synonymous	100.00%	100.00%	60	CDS	CG15589	c.797C>T	A266V
Chr3R	91-C	NT_033777	2,033,552	2,031,773	SNP	C	A	Homo. Variant		Synonymous	100.00%	100.00%	60	CDS	CG15589	c.1107C>A	S369S
Chr3R	91-R	NT_033777	2,034,677	2,032,897	SNP	G	A	Homo. Variant		Synonymous	100.00%	100.00%	60	CDS	CG15589	c.1596G>A	L532L
Chr3R	91-C	NT_033777	2,044,971	2,043,190	SNP	A	G	Homo. Variant		Non Synonymous	100.00%	100.00%	60	CDS	Osi3	c.418A>G	T140A
Chr3R	91-R	NT_033777	2,044,971	2,043,190	SNP	A	G	Homo. Variant		Non Synonymous	100.00%	100.00%	60	CDS	Osi3	c.418A>G	T140A
Chr3R	91-C	NT_033777	2,048,806	2,047,023	SNP	T	C	Homo. Variant		Non Synonymous	100.00%	100.00%	60	CDS	Osi4	c.362T>C	E121G
Chr3R	91-R	NT_033777	2,048,806	2,047,023	SNP	T	C	Homo. Variant		Non Synonymous	100.00%	100.00%	60	CDS	Osi4	c.362T>C	E121G
Chr3R	91-C	NT_033777	2,049,159	2,047,376	SNP	C	G	Homo. Variant		Non Synonymous	100.00%	100.00%	60	CDS	Osi4	c.9C>G	R3S
Chr3R	91-R	NT_033777	2,049,159	2,047,376	SNP	C	G	Homo. Variant		Non Synonymous	100.00%	100.00%	60	CDS	Osi4	c.9C>G	R3S
Chr3R	91-C	NT_033777	2,083,075	2,081,279	SNP	C	G	Homo. Variant		Non Synonymous	100.00%	100.00%	60	CDS	Osi8	c.283C>G	L95V
Chr3R	91-R	NT_033777	2,091,433	2,089,634	SNP	C	T	Homo. Variant		Synonymous	100.00%	100.00%	60	CDS	Osi10	c.54C>T	G18G
Chr3R	91-R	NT_033777	2,091,435	2,089,636	SNP	G	T	Homo. Variant		Non Synonymous	100.00%	100.00%	60	CDS	Osi10	c.56G>T	G19V
Chr3R	91-R	NT_033777	2,091,625	2,089,826	SNP	T	C	Homo. Variant		Synonymous	100.00%	100.00%	60	CDS	Osi10	c.246T>C	C82C
Chr3R	91-C	NT_033777	2,116,967	2,115,159	SNP	T	C	Homo. Variant		Synonymous	100.00%	100.00%	60	CDS	CG15594	c.933T>C	G311G
Chr3R	91-R	NT_033777	2,116,967	2,115,159	SNP	T	C	Homo. Variant		Synonymous	100.00%	100.00%	60	CDS	CG15594	c.933T>C	G311G
Chr3R	91-C	NT_033777	2,119,445	2,117,635	SNP	A	T	Homo. Variant		Synonymous	100.00%	100.00%	60	CDS	Osi13	c.12A>T	S4S
Chr3R	91-R	NT_033777	2,119,445	2,117,635	SNP	A	T	Homo. Variant		Synonymous	100.00%	100.00%	60	CDS	Osi13	c.12A>T	S4S
Chr3R	91-C	NT_033777	2,119,459	2,117,649	SNP	T	C	Homo. Variant		Non Synonymous	100.00%	100.00%	60	CDS	Osi13	c.26T>C	V9A
Chr3R	91-R	NT_033777	2,119,459	2,117,649	SNP	T	C	Homo. Variant		Non Synonymous	100.00%	100.00%	60	CDS	Osi13	c.26T>C	V9A
Chr3R	91-C	NT_033777	2,119,520	2,117,710	SNP	G	A	Homo. Variant		Synonymous	100.00%	100.00%	60	CDS	Osi13	c.87G>A	V29V
Chr3R	91-R	NT_033777	2,119,520	2,117,710	SNP	G	A	Homo. Variant		Synonymous	100.00%	100.00%	60	CDS	Osi13	c.87G>A	V29V
Chr3R	91-C	NT_033777	2,119,544	2,117,734	SNP	A	C	Homo. Variant		Synonymous	100.00%	100.00%	60	CDS	Osi13	c.111A>C	A37A
Chr3R	91-R	NT_033777	2,119,544	2,117,734	SNP	A	C	Homo. Variant		Synonymous	100.00%	100.00%	60	CDS	Osi13	c.111A>C	A37A
Chr3R	91-C	NT_033777	2,127,589	2,125,773	SNP	G	C	Homo. Variant		Non Synonymous	100.00%	100.00%	60	CDS	Osi14	c.335G>C	G112A
Chr3R	91-R	NT_033777	2,127,797	2,125,981	SNP	G	A	Homo. Variant		Synonymous	100.00%	100.00%	60	CDS	Osi14	c.489G>A	L163L
Chr3R	91-R	NT_033777	2,128,111	2,126,295	SNP	A	G	Homo. Variant		Non Synonymous	100.00%	100.00%	60	CDS	Osi14	c.803A>G	Q268R
Chr3R	91-C	NT_033777	2,129,569	2,127,752	SNP	A	G	Homo. Variant		Non Synonymous	100.00%	100.00%	60	CDS	Osi15	c.118A>G	S40G
Chr3R	91-R	NT_033777	2,129,569	2,127,752	SNP	A	G	Homo. Variant		Non Synonymous	100.00%	100.00%	60	CDS	Osi15	c.118A>G	S40G
Chr3R	91-R	NT_033777	2,130,672	2,128,855	SNP	C	T	Homo. Variant		Synonymous	100.00%	100.00%	60	CDS	Osi15	c.603C>T	A201A
Chr3R	91-C	NT_033777	2,132,830	2,131,013	SNP	A	G	Homo. Variant		Non Synonymous	100.00%	100.00%	60	CDS	Osi16	c.22A>G	K8E
Chr3R	91-R	NT_033777	2,132,830	2,131,013	SNP	A	G	Homo. Variant		Non Synonymous	100.00%	100.00%	60	CDS	Osi16	c.22A>G	K8E
Chr3R	91-C	NT_033777	2,132,997	2,131,180	SNP	C	T	Homo. Variant		Synonymous	100.00%	100.00%	60	CDS	Osi16	c.189C>T	C63C
Chr3R	91-C	NT_033777	2,133,036	2,131,219	SNP	C	T	Homo. Variant		Synonymous	100.00%	100.00%	60	CDS	Osi16	c.228C>T	A76A
Chr3R	91-R	NT_033777	2,133,036	2,131,219	SNP	C	T	Homo. Variant		Synonymous	100.00%	100.00%	60	CDS	Osi16	c.228C>T	A76A
Chr3R	91-C	NT_033777	2,134,788	2,132,971	SNP	A	C	Homo. Variant		Non Synonymous	100.00%	100.00%	60	CDS	CG31556	c.1769A>C	L590W
Chr3R	91-R	NT_033777	2,134,788	2,132,971	SNP	A	C	Homo. Variant		Non Synonymous	100.00%	100.00%	60	CDS	CG31556	c.1769A>C	L590W
Chr3R	91-R	NT_033777	2,134,915	2,133,098	SNP	C	T	Homo. Variant		Non Synonymous	100.00%	100.00%	60	CDS	CG31556	c.1642C>T	V548I
Chr3R	91-C	NT_033777	2,135,016	2,133,199	SNP	A	T	Homo. Variant		Non Synonymous	100.00%	100.00%	60	CDS	CG31556	c.1541A>T	V514D
Chr3R	91-R	NT_033777	2,135,016	2,133,199	SNP	A	T	Homo. Variant		Non Synonymous	100.00%	100.00%	60	CDS	CG31556	c.1541A>T	V514D
Chr3R	91-C	NT_033777	2,135,397	2,133,580	SNP	T	G	Homo. Variant		Non Synonymous	100.00%	100.00%	60	CDS	CG31556	c.1160T>G	D387A
Chr3R	91-C	NT_033777	2,135,474	2,133,657	SNP	A	T	Homo. Variant		Synonymous	100.00%	100.00%	60	CDS	CG31556	c.1083A>T	V361V
Chr3R	91-C	NT_033777	2,135,479	2,133,662	SNP	C	A	Homo. Variant		Non Synonymous	100.00%	100.00%	60	CDS	CG31556	c.1078C>A	A360S
Chr3R	91-C	NT_033777	2,136,029	2,134,212	SNP	G	A	Homo. Variant		Synonymous	100.00%	100.00%	60	CDS	CG31556	c.528G>A	V176V
Chr3R	91-R	NT_033777	2,136,029	2,134,212	SNP	G	A	Homo. Variant		Synonymous	100.00%	100.00%	60	CDS	CG31556	c.528G>A	V176V
Chr3R	91-C	NT_033777	2,136,438	2,134,621	SNP	C	A	Homo. Variant		Non Synonymous	100.00%	100.00%	60	CDS	CG31556	c.119C>A	G40V
Chr3R	91-R	NT_033777	2,136,438	2,134,621	SNP	C	A	Homo. Variant		Non Synonymous	96.30%	100.00%	60	CDS	CG31556	c.119C>A	G40V
Chr3R	91-C	NT_033777	2,137,777	2,135,959	SNP	G	A	Homo. Variant		Non Synonymous	100.00%	100.00%	60	CDS	CG31560	c.187G>A	D63N
Chr3R	91-R	NT_033777	2,137,777	2,135,959	SNP	G	A	Homo. Variant		Non Synonymous	100.00%	100.00%	60	CDS	CG31560	c.187G>A	D63N
Chr3R	91-C	NT_033777	2,137,825	2,136,007	SNP	G	T	Homo. Variant		Non Synonymous	100.00%	100.00%	60	CDS	CG31560	c.235G>T	A79S
Chr3R	91-R	NT_033777	2,137,825	2,136,007	SNP	G	T	Homo. Variant		Non Synonymous	100.00%	100.00%	60	CDS	CG31560	c.235G>T	A79S
Chr3R	91-C	NT_033777	2,138,119	2,136,301	SNP	A	G	Homo. Variant		Non Synonymous	100.00%	100.00%	60	CDS	CG31560	c.529A>G	I177V
Chr3R	91-R	NT_033777	2,138,119	2,136,301	SNP	A	G	Homo. Variant		Non Synonymous	100.00%	100.00%	60	CDS	CG31560	c.529A>G	I177V
Chr3R	91-C	NT_033777	2,138,122	2,136,304	SNP	G	T	Homo. Variant		Non Synonymous	100.00%	100.00%	60	CDS	CG31560	c.532G>T	A178S
Chr3R	91-R	NT_033777	2,138,122	2,136,304	SNP	G	T	Homo. Variant		Non Synonymous	100.00%	100.00%	60	CDS	CG31560	c.532G>T	A178S
Chr3R	91-C	NT_033777	2,138,384	2,136,566	SNP	T	C	Homo. Variant		Non Synonymous	100.00%	100.00%	60	CDS	CG31560	c.794T>C	L265S
Chr3R	91-R	NT_033777	2,138,384	2,136,566	SNP	T	C	Homo. Variant		Non Synonymous	100.00%	100.00%	60	CDS	CG31560	c.794T>C	L265S
Chr3R	91-R	NT_033777	2,138,413	2,136,595	SNP	A	T	Homo. Variant		Non Synonymous	100.00%	100.00%	60	CDS	CG31560	c.823A>T	T275S
Chr3R	91-C	NT_033777	2,143,478	2,141,660	SNP	C	A	Homo. Variant		Non Synonymous	100.00%	100.00%	60	CDS	Osi17	c.52C>A	Q18K
Chr3R	91-C	NT_033777	2,143,829	2,142,011	SNP	A	G	Homo. Variant		Non Synonymous	100.00%	100.00%	60	CDS	Osi17	c.403A>G	M135V
Chr3R	91-R	NT_033777	2,143,829	2,142,011	SNP	A	G	Homo. Variant		Non Synonymous	100.00%	100.00%	60	CDS	Osi17	c.403A>G	M135V
Chr3R	91-C	NT_033777	2,143,855	2,142,037	SNP	T	C	Homo. Variant		Synonymous	100.00%	100.00%	60	CDS	Osi17	c.429T>C	L143L
Chr3R	91-R	NT_033777	2,143,855	2,142,037	SNP	T	C	Homo. Variant		Synonymous	100.00%	100.00%	60	CDS	Osi17	c.429T>C	L143L
Chr3R	91-C	NT_033777	2,145,370	2,143,551	SNP	C	A	Homo. Variant		Synonymous	100.00%	100.00%	60	CDS	Osi17	c.711C>A	I237I
Chr3R	91-R	NT_033777	2,145,370	2,143,551	SNP	C	A	Homo. Variant		Synonymous	100.00%	100.00%	60	CDS	Osi17	c.711C>A	I237I
Chr3R	91-C	NT_033777	2,145,466	2,143,647	SNP	T	C	Homo. Variant		Synonymous	100.00%	100.00%	60	CDS	Osi17	c.807T>C	N269N
Chr3R	91-R	NT_033777	2,145,466	2,143,647	SNP	T	C	Homo. Variant		Synonymous	100.00%	100.00%	60	CDS	Osi17	c.807T>C	N269N
Chr3R	91-R	NT_033777	2,149,457	2,147,638	SNP	C	A	Homo. Variant		Non Synonymous	100.00%	100.00%	60	CDS	Osi17	c.1432C>A	Q478K
Chr3R	91-C	NT_033777	2,157,942	2,156,121	SNP	A	G	Homo. Variant		Non Synonymous	100.00%	100.00%	60	CDS	Osi18	c.49A>G	T17A
Chr3R	91-R	NT_033777	2,157,942	2,156,121	SNP	A	G	Homo. Variant		Non Synonymous	100.00%	100.00%	60	CDS	Osi18	c.49A>G	T17A
Chr3R	91-C	NT_033777	2,159,028	2,157,207	SNP	C	T	Homo. Variant		Synonymous	83.30%	100.00%	60	CDS	Osi18	c.843C>T	A281A
Chr3R	91-R	NT_033777	2,168,300	2,166,476	SNP	G	A	Homo. Variant		Synonymous	87.50%	100.00%	60	CDS	Osi20	c.501G>A	L167L
Chr3R	91-C	NT_033777	2,170,242	2,168,413	SNP	G	A	Homo. Variant		Non Synonymous	95.70%	100.00%	60	CDS	CG17917	c.491G>A	S164N
Chr3R	91-R	NT_033777	2,170,242	2,168,413	SNP	G	A	Homo. Variant		Non Synonymous	100.00%	100.00%	60	CDS	CG17917	c.491G>A	S164N
Chr3R	91-C	NT_033777	2,170,833	2,169,004	SNP	A	G	Homo. Variant		Non Synonymous	100.00%	100.00%	60	CDS	CG10298	c.160A>G	K54E
Chr3R	91-R	NT_033777	2,170,833	2,169,004	SNP	A	G	Homo. Variant		Non Synonymous	100.00%	100.00%	60	CDS	CG10298	c.160A>G	K54E
Chr3R	91-C	NT_033777	2,170,971	2,169,142	SNP	G	A	Homo. Variant		Non Synonymous	100.00%	100.00%	60	CDS	CG10298	c.298G>A	V100I
Chr3R	91-C	NT_033777	2,173,141	2,171,310	SNP	C	G	Homo. Variant		Synonymous	100.00%	100.00%	60	CDS	SmD2	c.51C>G	R17R
Chr3R	91-R	NT_033777	2,173,141	2,171,310	SNP	C	G	Homo. Variant		Synonymous	100.00%	100.00%	60	CDS	SmD2	c.51C>G	R17R
Chr3R	91-C	NT_033777	2,173,887	2,172,056	SNP	T	C	Homo. Variant		Non Synonymous	95.80%	100.00%	60	CDS	CG18048	c.142T>C	S48P
Chr3R	91-R	NT_033777	2,173,887	2,172,056	SNP	T	C	Homo. Variant		Non Synonymous	100.00%	100.00%	60	CDS	CG18048	c.142T>C	S48P
Chr3R	91-C	NT_033777	2,173,924	2,172,093	SNP	C	A	Homo. Variant		Non Synonymous	100.00%	100.00%	60	CDS	CG18048	c.179C>A	A60D
Chr3R	91-R	NT_033777	2,173,924	2,172,093	SNP	C	A	Homo. Variant		Non Synonymous	100.00%	100.00%	60	CDS	CG18048	c.179C>A	A60D
Chr3R	91-C	NT_033777	2,174,135	2,172,304	SNP	A	G	Homo. Variant		Synonymous	100.00%	100.00%	60	CDS	CG18048	c.390A>G	E130E
Chr3R	91-R	NT_033777	2,174,135	2,172,304	SNP	A	G	Homo. Variant		Synonymous	100.00%	100.00%	60	CDS	CG18048	c.390A>G	E130E
Chr3R	91-C	NT_033777	2,174,342	2,172,511	SNP	G	A	Homo. Variant		Non Synonymous	100.00%	100.00%	60	CDS	CG18048	c.597G>A	M199I
Chr3R	91-R	NT_033777	2,174,342	2,172,511	SNP	G	A	Homo. Variant		Non Synonymous	100.00%	100.00%	60	CDS	CG18048	c.597G>A	M199I
Chr3R	91-R	NT_033777	2,174,558	2,172,727	SNP	G	T	Homo. Variant		Non Synonymous	100.00%	100.00%	60	CDS	CG18048	c.813G>T	E271D
Chr3R	91-C	NT_033777	2,177,240	2,175,409	SNP	T	C	Homo. Variant		Non Synonymous	100.00%	100.00%	60	CDS	Hr83	c.445T>C	F149L
Chr3R	91-R	NT_033777	2,177,240	2,175,409	SNP	T	C	Homo. Variant		Non Synonymous	100.00%	100.00%	60	CDS	Hr83	c.445T>C	F149L
Chr3R	91-C	NT_033777	2,177,903	2,176,072	SNP	A	T	Homo. Variant		Non Synonymous	100.00%	100.00%	60	CDS	Hr83	c.675A>T	K225N
Chr3R	91-R	NT_033777	2,177,903	2,176,072	SNP	A	T	Homo. Variant		Non Synonymous	100.00%	100.00%	60	CDS	Hr83	c.675A>T	K225N
Chr3R	91-R	NT_033777	2,178,023	2,176,192	SNP	T	C	Homo. Variant		Synonymous	100.00%	100.00%	60	CDS	Hr83	c.795T>C	C265C
Chr3R	91-C	NT_033777	2,184,356	2,182,521	SNP	A	G	Homo. Variant		Synonymous	100.00%	100.00%	60	CDS	Pak	c.531A>G	T177T
Chr3R	91-R	NT_033777	2,184,356	2,182,521	SNP	A	G	Homo. Variant		Synonymous	100.00%	100.00%	60	CDS	Pak	c.531A>G	T177T
Chr3R	91-C	NT_033777	2,184,395	2,182,560	SNP	G	A	Homo. Variant		Synonymous	96.20%	100.00%	60	CDS	Pak	c.570G>A	L190L
Chr3R	91-R	NT_033777	2,184,395	2,182,560	SNP	G	A	Homo. Variant		Synonymous	100.00%	100.00%	60	CDS	Pak	c.570G>A	L190L
Chr3R	91-C	NT_033777	2,184,731	2,182,896	SNP	C	T	Homo. Variant		Synonymous	100.00%	100.00%	60	CDS	Pak	c.906C>T	I302I
Chr3R	91-R	NT_033777	2,184,731	2,182,896	SNP	C	T	Homo. Variant		Synonymous	100.00%	100.00%	60	CDS	Pak	c.906C>T	I302I
Chr3R	91-C	NT_033777	2,184,812	2,182,977	SNP	G	T	Homo. Variant		Synonymous	100.00%	100.00%	60	CDS	Pak	c.987G>T	T329T
Chr3R	91-R	NT_033777	2,184,812	2,182,977	SNP	G	T	Homo. Variant		Synonymous	100.00%	100.00%	60	CDS	Pak	c.987G>T	T329T
Chr3R	91-R	NT_033777	2,185,827	2,183,992	SNP	A	G	Homo. Variant		Non Synonymous	100.00%	100.00%	60	CDS	Pak	c.1393A>G	I465V
Chr3R	91-R	NT_033777	2,186,147	2,184,312	SNP	G	A	Homo. Variant		Synonymous	100.00%	100.00%	60	CDS	Pak	c.1713G>A	Q571Q
Chr3R	91-C	NT_033777	2,190,567	2,188,729	SNP	A	C	Homo. Variant		Non Synonymous	100.00%	100.00%	60	CDS	CG42724	c.2381A>C	L794R
Chr3R	91-R	NT_033777	2,190,567	2,188,729	SNP	A	C	Homo. Variant		Non Synonymous	100.00%	100.00%	60	CDS	CG42724	c.2381A>C	L794R
Chr3R	91-R	NT_033777	2,194,223	2,192,383	SNP	G	T	Homo. Variant		Synonymous	100.00%	100.00%	60	CDS	CG42724	c.1359G>T	V453V
Chr3R	91-C	NT_033777	2,194,507	2,192,667	SNP	T	G	Homo. Variant		Non Synonymous	100.00%	100.00%	60	CDS	CG42724	c.1075T>G	M359L
Chr3R	91-R	NT_033777	2,195,566	2,193,726	SNP	G	A	Homo. Variant		Non Synonymous	100.00%	100.00%	60	CDS	CG42724	c.82G>A	P28S
Chr3R	91-C	NT_033777	2,197,379	2,195,539	SNP	C	A	Homo. Variant		Synonymous	100.00%	100.00%	60	CDS	CG10286	c.801C>A	A267A
Chr3R	91-C	NT_033777	2,197,431	2,195,591	SNP	G	A	Homo. Variant		Non Synonymous	100.00%	100.00%	60	CDS	CG10286	c.853G>A	A285T
Chr3R	91-C	NT_033777	2,198,343	2,196,503	SNP	T	A	Homo. Variant		Non Synonymous	100.00%	100.00%	60	CDS	CG10286	c.1765T>A	S589T
Chr3R	91-R	NT_033777	2,199,126	2,197,286	SNP	A	G	Homo. Variant		Synonymous	100.00%	100.00%	60	CDS	CG1041	c.1662A>G	L554L
Chr3R	91-R	NT_033777	2,199,228	2,197,388	SNP	A	T	Homo. Variant		Synonymous	100.00%	100.00%	60	CDS	CG1041	c.1560A>T	V520V
Chr3R	91-R	NT_033777	2,199,288	2,197,448	SNP	A	G	Homo. Variant		Synonymous	100.00%	100.00%	60	CDS	CG1041	c.1500A>G	T500T
Chr3R	91-R	NT_033777	2,199,806	2,197,966	SNP	G	A	Homo. Variant		Synonymous	100.00%	100.00%	60	CDS	CG1041	c.1104G>A	V368V
Chr3R	91-R	NT_033777	2,199,936	2,198,096	SNP	A	G	Homo. Variant		Non Synonymous	100.00%	100.00%	60	CDS	CG1041	c.974A>G	I325T
Chr3R	91-R	NT_033777	2,200,071	2,198,231	SNP	T	A	Homo. Variant		Non Synonymous	100.00%	100.00%	60	CDS	CG1041	c.839T>A	Y280F
Chr3R	91-R	NT_033777	2,200,511	2,198,671	SNP	A	C	Homo. Variant		Non Synonymous	66.70%	55.60%	0.34	CDS	CG1041	c.399A>C	N133K
Chr3R	91-R	NT_033777	2,200,909	2,199,069	SNP	T	G	Homo. Variant		Non Synonymous	100.00%	100.00%	60	CDS	CG1041	c.66T>G	E22D
Chr3R	91-R	NT_033777	2,200,942	2,199,102	SNP	G	A	Homo. Variant	Splice in CDS	Synonymous	100.00%	100.00%	60	CDS	CG1041	c.33G>A	S11S
Chr3R	91-R	NT_033777	2,202,166	2,200,325	SNP	A	C	Homo. Variant		Non Synonymous	100.00%	100.00%	60	CDS	CG42564	c.125A>C	E42A
Chr3R	91-R	NT_033777	2,202,195	2,200,354	SNP	C	A	Homo. Variant		Non Synonymous	100.00%	100.00%	60	CDS	CG42564	c.154C>A	L52I
Chr3R	91-R	NT_033777	2,202,663	2,200,822	SNP	T	A	Homo. Variant		Non Synonymous	100.00%	100.00%	60	CDS	CG42564	c.303T>A	F101L
Chr3R	91-C	NT_033777	2,203,993	2,202,152	SNP	C	T	Homo. Variant		Non Synonymous	100.00%	100.00%	60	CDS	CG42564	c.665C>T	S222F
Chr3R	91-R	NT_033777	2,203,993	2,202,152	SNP	C	T	Homo. Variant		Non Synonymous	100.00%	100.00%	60	CDS	CG42564	c.665C>T	S222F
Chr3R	91-R	NT_033777	2,204,781	2,202,940	SNP	A	G	Homo. Variant		Non Synonymous	100.00%	100.00%	60	CDS	CG42564	c.1453A>G	S485G
Chr3R	91-R	NT_033777	2,208,835	2,206,992	SNP	T	C	Homo. Variant		Synonymous	100.00%	100.00%	60	CDS	TfIIFalpha	c.609T>C	L203L
Chr3R	91-R	NT_033777	2,214,550	2,212,707	SNP	G	A	Homo. Variant		Synonymous	100.00%	100.00%	60	CDS	CG10277	c.1284G>A	R428R
Chr3R	91-R	NT_033777	2,218,353	2,216,510	SNP	T	C	Homo. Variant		Synonymous	100.00%	100.00%	60	CDS	CG1021	c.1197T>C	E399E
Chr3R	91-C	NT_033777	2,218,461	2,216,618	SNP	G	A	Homo. Variant		Synonymous	100.00%	100.00%	60	CDS	CG1021	c.1089G>A	G363G
Chr3R	91-R	NT_033777	2,218,461	2,216,618	SNP	G	A	Homo. Variant		Synonymous	100.00%	100.00%	60	CDS	CG1021	c.1089G>A	G363G
Chr3R	91-R	NT_033777	2,267,685	2,265,787	SNP	C	T	Homo. Variant		Synonymous	100.00%	100.00%	60	CDS	gpp	c.1518C>T	G506G
Chr3R	91-R	NT_033777	2,268,028	2,266,130	SNP	T	C	Homo. Variant		Synonymous	100.00%	100.00%	60	CDS	gpp	c.1861T>C	L621L
Chr3R	91-R	NT_033777	2,268,126	2,266,228	SNP	C	T	Homo. Variant		Synonymous	100.00%	100.00%	60	CDS	gpp	c.1959C>T	D653D
Chr3R	91-R	NT_033777	2,268,219	2,266,321	SNP	A	G	Homo. Variant		Synonymous	100.00%	100.00%	60	CDS	gpp	c.2052A>G	Q684Q
Chr3R	91-R	NT_033777	2,269,027	2,267,129	SNP	G	T	Homo. Variant		Non Synonymous	100.00%	100.00%	60	CDS	gpp	c.2860G>T	A954S
Chr3R	91-R	NT_033777	2,271,553	2,269,654	SNP	C	A	Homo. Variant		Non Synonymous	100.00%	100.00%	60	CDS	gpp	c.5002C>A	L1668M
Chr3R	91-R	NT_033777	2,274,147	2,272,243	SNP	C	T	Homo. Variant		Synonymous	100.00%	100.00%	60	CDS	gpp	c.5442C>T	D1814D
Chr3R	91-R	NT_033777	2,275,096	2,273,192	SNP	T	A	Homo. Variant		Non Synonymous	100.00%	100.00%	60	CDS	gpp	c.6391T>A	S2131T
Chr3R	91-R	NT_033777	2,280,537	2,278,629	SNP	A	G	Homo. Variant		Synonymous	100.00%	100.00%	60	CDS	CG9727	c.2785A>G	L929L
Chr3R	91-C	NT_033777	2,280,724	2,278,816	SNP	G	T	Homo. Variant		Non Synonymous	100.00%	100.00%	60	CDS	CG9727	c.2598G>T	N866K
Chr3R	91-R	NT_033777	2,281,201	2,279,293	SNP	G	A	Homo. Variant		Synonymous	100.00%	100.00%	60	CDS	CG9727	c.2121G>A	A707A
Chr3R	91-C	NT_033777	2,281,749	2,279,841	SNP	G	A	Homo. Variant		Synonymous	100.00%	100.00%	60	CDS	CG9727	c.1573G>A	L525L
Chr3R	91-R	NT_033777	2,281,855	2,279,947	SNP	C	T	Homo. Variant		Synonymous	100.00%	100.00%	60	CDS	CG9727	c.1467C>T	R489R
Chr3R	91-C	NT_033777	2,281,870	2,279,962	SNP	T	C	Homo. Variant		Synonymous	97.30%	100.00%	60	CDS	CG9727	c.1452T>C	G484G
Chr3R	91-R	NT_033777	2,281,870	2,279,962	SNP	T	C	Homo. Variant		Synonymous	100.00%	100.00%	60	CDS	CG9727	c.1452T>C	G484G
Chr3R	91-R	NT_033777	2,283,091	2,281,183	SNP	C	T	Homo. Variant		Synonymous	100.00%	100.00%	60	CDS	CG9727	c.561C>T	T187T
Chr3R	91-R	NT_033777	2,283,130	2,281,222	SNP	A	T	Homo. Variant		Synonymous	100.00%	100.00%	60	CDS	CG9727	c.522A>T	A174A
Chr3R	91-C	NT_033777	2,283,229	2,281,321	SNP	C	T	Homo. Variant		Synonymous	100.00%	100.00%	60	CDS	CG9727	c.423C>T	A141A
Chr3R	91-R	NT_033777	2,283,229	2,281,321	SNP	C	T	Homo. Variant		Synonymous	88.90%	100.00%	60	CDS	CG9727	c.423C>T	A141A
Chr3R	91-R	NT_033777	2,283,385	2,281,477	SNP	T	T|G	Hetero. Ref.		Synonymous	37.50%	72.30%	4.17	CDS	CG9727	c.[267T>T]+[267T>G]	A89A
Chr3R	91-R	NT_033777	2,283,532	2,281,624	SNP	G	A	Homo. Variant		Synonymous	100.00%	100.00%	60	CDS	CG9727	c.120G>A	P40P
Chr3R	91-C	NT_033777	2,285,683	2,283,775	SNP	C	T	Homo. Variant		Synonymous	100.00%	100.00%	60	CDS	CG10267	c.705C>T	R235R
Chr3R	91-C	NT_033777	2,286,213	2,284,305	SNP	C	T	Homo. Variant		Synonymous	100.00%	100.00%	60	CDS	CG10267	c.1077C>T	H359H
Chr3R	91-R	NT_033777	2,286,213	2,284,305	SNP	C	T	Homo. Variant		Synonymous	100.00%	100.00%	60	CDS	CG10267	c.1077C>T	H359H
Chr3R	91-C	NT_033777	2,297,658	2,295,732	SNP	T	C	Homo. Variant		Synonymous	100.00%	100.00%	60	CDS	Neurochondrin	c.1338T>C	H446H
Chr3R	91-R	NT_033777	2,297,658	2,295,732	SNP	T	C	Homo. Variant		Synonymous	100.00%	100.00%	60	CDS	Neurochondrin	c.1338T>C	H446H
Chr3R	91-C	NT_033777	2,297,661	2,295,735	SNP	C	T	Homo. Variant		Synonymous	100.00%	100.00%	60	CDS	Neurochondrin	c.1341C>T	F447F
Chr3R	91-R	NT_033777	2,297,661	2,295,735	SNP	C	T	Homo. Variant		Synonymous	100.00%	100.00%	60	CDS	Neurochondrin	c.1341C>T	F447F
Chr3R	91-C	NT_033777	2,297,790	2,295,864	SNP	G	A	Homo. Variant		Synonymous	100.00%	100.00%	60	CDS	Neurochondrin	c.1470G>A	L490L
Chr3R	91-R	NT_033777	2,297,790	2,295,864	SNP	G	A	Homo. Variant		Synonymous	100.00%	100.00%	60	CDS	Neurochondrin	c.1470G>A	L490L
Chr3R	91-C	NT_033777	2,298,155	2,296,229	SNP	C	G	Homo. Variant		Non Synonymous	100.00%	100.00%	60	CDS	Neurochondrin	c.1835C>G	T612S
Chr3R	91-R	NT_033777	2,298,155	2,296,229	SNP	C	G	Homo. Variant		Non Synonymous	100.00%	100.00%	60	CDS	Neurochondrin	c.1835C>G	T612S
Chr3R	91-C	NT_033777	2,318,570	2,316,625	SNP	G	T	Homo. Variant		Synonymous	92.30%	100.00%	50.12	CDS	CG15186	c.717G>T	L239L
Chr3R	91-R	NT_033777	2,318,570	2,316,625	SNP	G	T	Homo. Variant		Synonymous	100.00%	100.00%	60	CDS	CG15186	c.717G>T	L239L
Chr3R	91-C	NT_033777	2,319,475	2,317,530	SNP	T	G	Homo. Variant		Non Synonymous	100.00%	100.00%	60	CDS	CG15186	c.1555T>G	C519G
Chr3R	91-R	NT_033777	2,319,475	2,317,530	SNP	T	G	Homo. Variant		Non Synonymous	100.00%	100.00%	60	CDS	CG15186	c.1555T>G	C519G
Chr3R	91-C	NT_033777	2,320,835	2,318,890	SNP	T	C	Homo. Variant		Non Synonymous	100.00%	100.00%	60	CDS	CG15186	c.2287T>C	S763P
Chr3R	91-R	NT_033777	2,320,835	2,318,890	SNP	T	C	Homo. Variant		Non Synonymous	100.00%	100.00%	60	CDS	CG15186	c.2287T>C	S763P
Chr3R	91-C	NT_033777	2,321,530	2,319,585	SNP	A	G	Homo. Variant		Non Synonymous	100.00%	100.00%	60	CDS	CG15186	c.2810A>G	H937R
Chr3R	91-R	NT_033777	2,321,530	2,319,585	SNP	A	G	Homo. Variant		Non Synonymous	100.00%	100.00%	60	CDS	CG15186	c.2810A>G	H937R
Chr3R	91-C	NT_033777	2,321,642	2,319,697	SNP	G	T	Homo. Variant		Synonymous	100.00%	100.00%	60	CDS	CG15186	c.2922G>T	R974R
Chr3R	91-R	NT_033777	2,321,642	2,319,697	SNP	G	T	Homo. Variant		Synonymous	100.00%	100.00%	60	CDS	CG15186	c.2922G>T	R974R
Chr3R	91-R	NT_033777	2,355,349	2,353,364	SNP	T	G	Homo. Variant		Non Synonymous	66.70%	99.80%	6	CDS	CG15185	c.114T>G	D38E
Chr3R	91-R	NT_033777	2,355,376	2,353,391	SNP	G	G|A	Hetero. Ref.		Synonymous	70.00%	100.00%	22.36	CDS	CG15185	c.[141G>G]+[141G>A]	V47V
Chr3R	91-R	NT_033777	2,355,670	2,353,685	SNP	G	G|A	Hetero. Ref.		Synonymous	50.00%	98.00%	16.77	CDS	CG15185	c.[435G>G]+[435G>A]	L145L
Chr3R	91-C	NT_033777	2,355,678	2,353,693	SNP	A	G	Homo. Variant		Non Synonymous	100.00%	100.00%	60	CDS	CG15185	c.443A>G	N148S
Chr3R	91-C	NT_033777	2,370,306	2,368,313	SNP	C	A	Homo. Variant		Synonymous	100.00%	100.00%	60	CDS	dpr11	c.471C>A	G157G
Chr3R	91-R	NT_033777	2,376,980	2,374,987	SNP	C	C|A	Hetero. Ref.		Synonymous	50.00%	100.00%	33.13	CDS	Pif2	c.[48C>C]+[48C>A]	P16P
Chr3R	91-C	NT_033777	2,386,507	2,384,509	SNP	G	C	Homo. Variant		Synonymous	100.00%	100.00%	60	CDS	CG1137	c.1068G>C	A356A
Chr3R	91-C	NT_033777	2,387,118	2,385,120	SNP	T	G	Homo. Variant		Non Synonymous	100.00%	100.00%	60	CDS	CG1137	c.583T>G	S195R
Chr3R	91-R	NT_033777	2,387,118	2,385,120	SNP	T	G	Homo. Variant		Non Synonymous	100.00%	100.00%	60	CDS	CG1137	c.583T>G	S195R
Chr3R	91-R	NT_033777	2,387,221	2,385,223	SNP	C	T|C	Hetero. Ref.		Synonymous	50.00%	100.00%	46.68	CDS	CG1137	c.[480C>T]+[480C>C]	Q160Q
Chr3R	91-R	NT_033777	2,387,398	2,385,400	SNP	A	G|A	Hetero. Ref.		Synonymous	45.50%	100.00%	55.13	CDS	CG1137	c.[303A>G]+[303A>A]	D101D
Chr3R	91-R	NT_033777	2,387,539	2,385,541	SNP	G	T|G	Hetero. Ref.		Synonymous	53.80%	100.00%	60	CDS	CG1137	c.[162G>T]+[162G>G]	I54I
Chr3R	91-R	NT_033777	2,409,416	2,407,401	SNP	G	G|A	Hetero. Ref.		Synonymous	58.30%	100.00%	49.67	CDS	CG2336	c.[633G>G]+[633G>A]	G211G
Chr3R	91-C	NT_033777	2,424,927	2,422,906	SNP	G	C	Homo. Variant		Non Synonymous	100.00%	100.00%	60	CDS	CG1138	c.753G>C	I251M
Chr3R	91-R	NT_033777	2,424,990	2,422,969	SNP	A	G|A	Hetero. Ref.		Synonymous	33.30%	100.00%	39.2	CDS	CG1138	c.[690A>G]+[690A>A]	L230L
Chr3R	91-R	NT_033777	2,425,008	2,422,987	SNP	C	T|C	Hetero. Ref.		Synonymous	38.50%	100.00%	49.36	CDS	CG1138	c.[672C>T]+[672C>C]	E224E
Chr3R	91-R	NT_033777	2,425,161	2,423,140	SNP	T	T|C	Hetero. Ref.		Synonymous	41.20%	100.00%	60	CDS	CG1138	c.[519T>T]+[519T>C]	L173L
Chr3R	91-C	NT_033777	2,425,470	2,423,449	SNP	T	C	Homo. Variant		Synonymous	100.00%	100.00%	60	CDS	CG1138	c.210T>C	L70L
Chr3R	91-R	NT_033777	2,425,470	2,423,449	SNP	T	C	Homo. Variant		Synonymous	100.00%	100.00%	60	CDS	CG1138	c.210T>C	L70L
Chr3R	91-R	NT_033777	2,425,481	2,423,460	SNP	C	T|C	Hetero. Ref.		Non Synonymous	54.50%	100.00%	55.62	CDS	CG1138	c.[199C>T]+[199C>C]	E67K, E67E
Chr3R	91-R	NT_033777	2,425,547	2,423,526	SNP	C	T	Homo. Variant		Non Synonymous	100.00%	100.00%	60	CDS	CG1138	c.133C>T	G45R
Chr3R	91-C	NT_033777	2,425,551	2,423,530	SNP	A	C	Homo. Variant		Non Synonymous	100.00%	100.00%	60	CDS	CG1138	c.129A>C	H43Q
Chr3R	91-R	NT_033777	2,425,551	2,423,530	SNP	A	C	Homo. Variant		Non Synonymous	100.00%	100.00%	60	CDS	CG1138	c.129A>C	H43Q
Chr3R	91-C	NT_033777	2,425,571	2,423,550	SNP	A	G	Homo. Variant		Non Synonymous	100.00%	100.00%	60	CDS	CG1138	c.109A>G	S37P
Chr3R	91-R	NT_033777	2,425,571	2,423,550	SNP	A	G	Homo. Variant		Non Synonymous	100.00%	100.00%	60	CDS	CG1138	c.109A>G	S37P
Chr3R	91-R	NT_033777	2,429,549	2,427,525	SNP	A	T|A	Hetero. Ref.		Non Synonymous	25.00%	77.30%	5.31	CDS	CG31482	c.[379A>T]+[379A>A]	I127I, I127F
Chr3R	91-R	NT_033777	2,429,728	2,427,704	SNP	G	G|A	Hetero. Ref.		Non Synonymous	26.30%	100.00%	35.08	CDS	CG31482	c.[505G>G]+[505G>A]	G169S, G169G
Chr3R	91-R	NT_033777	2,436,580	2,434,555	SNP	G	A	Homo. Variant		Synonymous	87.50%	100.00%	21.02	CDS	glob2	c.6G>A	S2S
Chr3R	91-R	NT_033777	2,455,310	2,453,278	SNP	C	T|C	Hetero. Ref.		Synonymous	54.50%	100.00%	55.62	CDS	sowi	c.[198C>T]+[198C>C]	Q66Q
Chr3R	91-R	NT_033777	2,456,369	2,454,334	SNP	G	G|A	Hetero. Ref.		Synonymous	33.30%	100.00%	53.49	CDS	CG15177	c.[474G>G]+[474G>A]	D158D
Chr3R	91-C	NT_033777	2,458,160	2,456,125	SNP	G	A	Homo. Variant		Synonymous	100.00%	100.00%	60	CDS	sunz	c.159G>A	R53R
Chr3R	91-R	NT_033777	2,469,299	2,467,257	SNP	G	T|G	Hetero. Ref.		Synonymous	47.40%	100.00%	60	CDS	CG31286	c.[159G>T]+[159G>G]	V53V
Chr3R	91-R	NT_033777	2,469,550	2,467,508	SNP	T	C	Homo. Variant		Synonymous	100.00%	100.00%	60	CDS	CG31286	c.354T>C	F118F
Chr3R	91-R	NT_033777	2,470,340	2,468,297	SNP	C	T|C	Hetero. Ref.		Synonymous	50.00%	100.00%	60	CDS	CG1315	c.[1095C>T]+[1095C>C]	A365A
Chr3R	91-R	NT_033777	2,470,571	2,468,528	SNP	G	G|A	Hetero. Ref.		Synonymous	50.00%	100.00%	55.28	CDS	CG1315	c.[864G>G]+[864G>A]	T288T
Chr3R	91-R	NT_033777	2,470,738	2,468,695	SNP	A	T|A	Hetero. Ref.		Non Synonymous	50.00%	100.00%	54.23	CDS	CG1315	c.[697A>T]+[697A>A]	S233T, S233S
Chr3R	91-R	NT_033777	2,470,907	2,468,864	SNP	T	T|A	Hetero. Ref.		Synonymous	66.70%	100.00%	24.42	CDS	CG1315	c.[528T>T]+[528T>A]	T176T
Chr3R	91-C	NT_033777	2,471,710	2,469,667	SNP	A	G	Homo. Variant		Synonymous	100.00%	100.00%	60	CDS	CG1315	c.336A>G	Y112Y
Chr3R	91-R	NT_033777	2,471,710	2,469,667	SNP	A	G|A	Hetero. Ref.		Synonymous	41.70%	100.00%	53.3	CDS	CG1315	c.[336A>G]+[336A>A]	Y112Y
Chr3R	91-C	NT_033777	2,472,097	2,470,054	SNP	C	T	Homo. Variant		Non Synonymous	100.00%	100.00%	60	CDS	CG1315	c.55C>T	V19I
Chr3R	91-R	NT_033777	2,472,097	2,470,054	SNP	C	T	Homo. Variant		Non Synonymous	100.00%	100.00%	60	CDS	CG1315	c.55C>T	V19I
Chr3R	91-R	NT_033777	2,474,770	2,472,726	SNP	T	C	Homo. Variant		Synonymous	100.00%	100.00%	60	CDS	Taf1	c.15T>C	S5S
Chr3R	91-R	NT_033777	2,474,871	2,472,827	SNP	A	T|A	Hetero. Ref.		Non Synonymous	26.10%	100.00%	37.87	CDS	Taf1	c.[116A>T]+[116A>A]	D39D, D39V
Chr3R	91-R	NT_033777	2,475,170	2,473,126	SNP	A	G|A	Hetero. Ref.		Non Synonymous	57.10%	100.00%	30.52	CDS	Taf1	c.[293A>G]+[293A>A]	E98E, E98G
Chr3R	91-C	NT_033777	2,476,345	2,474,301	SNP	C	A	Homo. Variant		Non Synonymous	100.00%	100.00%	60	CDS	Taf1	c.1157C>A	P386Q
Chr3R	91-R	NT_033777	2,476,345	2,474,301	SNP	C	C|A	Hetero. Ref.		Non Synonymous	53.80%	100.00%	60	CDS	Taf1	c.[1157C>C]+[1157C>A]	P386Q, P386P
Chr3R	91-C	NT_033777	2,477,342	2,475,298	SNP	T	C	Homo. Variant		Synonymous	100.00%	100.00%	60	CDS	Taf1	c.2040T>C	P680P
Chr3R	91-R	NT_033777	2,477,342	2,475,298	SNP	T	C	Homo. Variant		Synonymous	100.00%	100.00%	60	CDS	Taf1	c.2040T>C	P680P
Chr3R	91-C	NT_033777	2,477,564	2,475,520	SNP	G	A	Homo. Variant		Synonymous	95.50%	100.00%	60	CDS	Taf1	c.2262G>A	E754E
Chr3R	91-R	NT_033777	2,479,660	2,477,616	SNP	A	G	Homo. Variant		Synonymous	100.00%	100.00%	60	CDS	Taf1	c.4158A>G	E1386E
Chr3R	91-R	NT_033777	2,480,188	2,478,144	SNP	C	C|A	Hetero. Ref.		Synonymous	63.60%	100.00%	39.2	CDS	Taf1	c.[4686C>C]+[4686C>A]	R1562R
Chr3R	91-R	NT_033777	2,480,803	2,478,759	SNP	T	T|C	Hetero. Ref.		Synonymous	64.30%	100.00%	48.44	CDS	Taf1	c.[5163T>T]+[5163T>C]	F1721F
Chr3R	91-C	NT_033777	2,480,917	2,478,873	SNP	C	T	Homo. Variant		Synonymous	100.00%	100.00%	60	CDS	Taf1	c.5277C>T	N1759N
Chr3R	91-R	NT_033777	2,482,423	2,480,379	SNP	G	T|G	Hetero. Ref.		Non Synonymous	44.40%	100.00%	60	CDS	Taf1	c.[5703G>T]+[5703G>G]	Q1901Q, Q1901H
Chr3R	91-R	NT_033777	2,483,398	2,481,354	SNP	A	G|A	Hetero. Ref.		Non Synonymous	66.70%	100.00%	19.57	CDS	Taf1	c.[6227A>G]+[6227A>A]	N2076N, N2076S
Chr3R	91-R	NT_033777	2,484,330	2,482,286	SNP	G	A	Homo. Variant		Synonymous	100.00%	100.00%	60	CDS	CG1307	c.519G>A	A173A
Chr3R	91-R	NT_033777	2,484,988	2,482,944	SNP	T	C	Homo. Variant		Non Synonymous	100.00%	100.00%	60	CDS	CG1307	c.115T>C	T39A
Chr3R	91-R	NT_033777	2,486,024	2,483,979	SNP	G	G|A	Hetero. Ref.		Synonymous	28.60%	75.30%	4.84	CDS	Spase18-21	c.[159G>G]+[159G>A]	S53S
Chr3R	91-R	NT_033777	2,486,772	2,484,725	SNP	A	G|A	Hetero. Ref.	Splice in CDS	Synonymous	42.90%	100.00%	60	CDS	Spase18-21	c.[330A>G]+[330A>A]	K110K
Chr3R	91-R	NT_033777	2,487,658	2,485,609	SNP	C	G	Homo. Variant		Non Synonymous	80.00%	100.00%	0.53	CDS	agt	c.136C>G	D46H
Chr3R	91-R	NT_033777	2,487,723	2,485,674	SNP	C	T|C	Hetero. Ref.		Non Synonymous	62.50%	100.00%	27.85	CDS	agt	c.[71C>T]+[71C>C]	R24Q, R24R
Chr3R	91-R	NT_033777	2,490,528	2,488,475	SNP	C	T	Homo. Variant		Non Synonymous	100.00%	100.00%	60	CDS	lab	c.1450C>T	G484S
Chr3R	91-R	NT_033777	2,490,656	2,488,603	SNP	T	T|C	Hetero. Ref.		Non Synonymous	50.00%	100.00%	46.68	CDS	lab	c.[1322T>T]+[1322T>C]	N441N, N441S
Chr3R	91-R	NT_033777	2,505,305	2,503,240	SNP	G	G|C	Hetero. Ref.		Non Synonymous	58.30%	100.00%	53.3	CDS	lab	c.[829G>G]+[829G>C]	L277L, L277V
Chr3R	91-R	NT_033777	2,505,997	2,503,932	SNP	G	T	Homo. Variant		Non Synonymous	100.00%	100.00%	60	CDS	lab	c.137G>T	P46H
Chr3R	91-R	NT_033777	2,506,043	2,503,978	SNP	A	C	Homo. Variant		Non Synonymous	100.00%	100.00%	60	CDS	lab	c.91A>C	S31A
Chr3R	91-R	NT_033777	2,506,072	2,504,007	SNP	G	A	Homo. Variant		Non Synonymous	100.00%	100.00%	60	CDS	lab	c.62G>A	A21V
Chr3R	91-R	NT_033777	2,512,373	2,510,301	SNP	A	G|A	Hetero. Ref.	Splice in CDS	Non Synonymous	41.70%	100.00%	53.3	CDS	Edg84A	c.[13A>G]+[13A>A]	T5T, T5A
Chr3R	91-C	NT_033777	2,512,391	2,510,319	SNP	C	T	Homo. Variant		Non Synonymous	100.00%	100.00%	60	CDS	Edg84A	c.31C>T	L11F
Chr3R	91-R	NT_033777	2,512,423	2,510,351	SNP	A	C	Homo. Variant		Synonymous	100.00%	100.00%	60	CDS	Edg84A	c.63A>C	P21P
Chr3R	91-R	NT_033777	2,512,764	2,510,692	SNP	C	C|A	Hetero. Ref.		Non Synonymous	61.50%	100.00%	50.9	CDS	Edg84A	c.[404C>C]+[404C>A]	A135D, A135A
Chr3R	91-R	NT_033777	2,515,280	2,513,200	SNP	G	G|A	Hetero. Ref.		Non Synonymous	50.00%	98.00%	15.92	CDS	Ccp84Ag	c.[490G>G]+[490G>A]	V164I, V164V
Chr3R	91-C	NT_033777	2,519,008	2,516,926	SNP	A	G	Homo. Variant		Synonymous	100.00%	100.00%	60	CDS	Ccp84Ae	c.382A>G	L128L
Chr3R	91-C	NT_033777	2,519,018	2,516,936	SNP	A	G	Homo. Variant		Synonymous	100.00%	100.00%	60	CDS	Ccp84Ae	c.372A>G	V124V
Chr3R	91-R	NT_033777	2,520,791	2,518,709	SNP	T	C	Homo. Variant		Synonymous	100.00%	100.00%	60	CDS	Ccp84Ad	c.129T>C	A43A
Chr3R	91-R	NT_033777	2,523,362	2,521,278	SNP	C	T|C	Hetero. Ref.		Non Synonymous	60.00%	100.00%	13.95	CDS	Ccp84Ac	c.[563C>T]+[563C>C]	R188Q, R188R
Chr3R	91-R	NT_033777	2,523,839	2,521,755	SNP	T	T|A	Hetero. Ref.		Non Synonymous	71.40%	100.00%	31.26	CDS	Ccp84Ac	c.[86T>T]+[86T>A]	H29H, H29L
Chr3R	91-R	NT_033777	2,530,057	2,527,971	SNP	G	A	Homo. Variant		Synonymous	100.00%	100.00%	60	CDS	Ccp84Ab	c.495G>A	H165H
Chr3R	91-R	NT_033777	2,530,072	2,527,986	SNP	A	C	Homo. Variant		Synonymous	100.00%	100.00%	60	CDS	Ccp84Ab	c.480A>C	V160V
Chr3R	91-R	NT_033777	2,530,492	2,528,406	SNP	A	G|A	Hetero. Ref.		Synonymous	42.90%	99.90%	30.52	CDS	Ccp84Ab	c.[60A>G]+[60A>A]	A20A
Chr3R	91-R	NT_033777	2,532,148	2,530,061	SNP	G	A	Homo. Variant		Synonymous	100.00%	100.00%	60	CDS	Ccp84Aa	c.138G>A	Q46Q
Chr3R	91-C	NT_033777	2,532,505	2,530,418	SNP	C	T	Homo. Variant		Synonymous	88.90%	100.00%	26.97	CDS	Ccp84Aa	c.495C>T	H165H
Chr3R	91-R	NT_033777	2,532,505	2,530,418	SNP	C	T|C	Hetero. Ref.		Synonymous	72.70%	100.00%	19.57	CDS	Ccp84Aa	c.[495C>T]+[495C>C]	H165H
Chr3R	91-R	NT_033777	2,532,624	2,530,537	SNP	C	A	Homo. Variant		Non Synonymous	100.00%	100.00%	60	CDS	Ccp84Aa	c.614C>A	P205H
Chr3R	91-R	NT_033777	2,536,054	2,533,960	SNP	A	G|A	Hetero. Ref.		Synonymous	28.60%	86.90%	8.21	CDS	pb	c.[2289A>G]+[2289A>A]	D763D
Chr3R	91-R	NT_033777	2,536,271	2,534,177	SNP	G	T|G	Hetero. Ref.		Non Synonymous	60.00%	99.90%	12.26	CDS	pb	c.[2072G>T]+[2072G>G]	P691H, P691P
Chr3R	91-C	NT_033777	2,536,409	2,534,315	SNP	C	G	Homo. Variant		Non Synonymous	100.00%	100.00%	60	CDS	pb	c.1934C>G	C645S
Chr3R	91-R	NT_033777	2,536,409	2,534,315	SNP	C	G|C	Hetero. Ref.		Non Synonymous	66.70%	100.00%	11.1	CDS	pb	c.[1934C>G]+[1934C>C]	C645S, C645C
Chr3R	91-R	NT_033777	2,537,902	2,535,808	SNP	C	T|C	Hetero. Ref.		Synonymous	41.70%	100.00%	53.3	CDS	pb	c.[1401C>T]+[1401C>C]	Q467Q
Chr3R	91-R	NT_033777	2,537,989	2,535,895	SNP	A	G|A	Hetero. Ref.		Synonymous	45.50%	100.00%	51.06	CDS	pb	c.[1314A>G]+[1314A>A]	S438S
Chr3R	91-C	NT_033777	2,538,465	2,536,371	SNP	A	G	Homo. Variant		Synonymous	100.00%	100.00%	60	CDS	pb	c.1065A>G	D355D
Chr3R	91-R	NT_033777	2,538,465	2,536,371	SNP	A	G	Homo. Variant		Synonymous	100.00%	100.00%	60	CDS	pb	c.1065A>G	D355D
Chr3R	91-R	NT_033777	2,539,393	2,537,299	SNP	C	T|C	Hetero. Ref.		Synonymous	21.40%	80.30%	6.09	CDS	pb	c.[735C>T]+[735C>C]	R245R
Chr3R	91-R	NT_033777	2,567,516	2,565,399	SNP	G	G|A	Hetero. Ref.		Synonymous	63.60%	100.00%	25.86	CDS	pb	c.[423G>G]+[423G>A]	V141V
Chr3R	91-C	NT_033777	2,571,712	2,569,592	SNP	A	T	Homo. Variant		Synonymous	100.00%	100.00%	60	CDS	zen2	c.138A>T	S46S
Chr3R	91-R	NT_033777	2,571,712	2,569,592	SNP	A	T|A	Hetero. Ref.		Synonymous	71.40%	100.00%	31.26	CDS	zen2	c.[138A>T]+[138A>A]	S46S
Chr3R	91-C	NT_033777	2,571,752	2,569,632	SNP	G	C	Homo. Variant		Non Synonymous	100.00%	100.00%	60	CDS	zen2	c.98G>C	P33R
Chr3R	91-R	NT_033777	2,571,752	2,569,632	SNP	G	G|C	Hetero. Ref.		Non Synonymous	75.00%	100.00%	16.76	CDS	zen2	c.[98G>G]+[98G>C]	P33P, P33R
Chr3R	91-C	NT_033777	2,571,769	2,569,649	SNP	T	G	Homo. Variant		Non Synonymous	100.00%	100.00%	60	CDS	zen2	c.81T>G	L27F
Chr3R	91-R	NT_033777	2,571,769	2,569,649	SNP	T	G	Homo. Variant		Non Synonymous	100.00%	100.00%	60	CDS	zen2	c.81T>G	L27F
Chr3R	91-R	NT_033777	2,575,428	2,573,307	SNP	T	T|C	Hetero. Ref.		Non Synonymous	28.60%	86.90%	8.21	CDS	CG34297	c.[328T>T]+[328T>C]	K110K, K110E
Chr3R	91-R	NT_033777	2,580,992	2,578,870	SNP	C	T|C	Hetero. Ref.		Non Synonymous	36.40%	100.00%	39.2	CDS	zen	c.[937C>T]+[937C>C]	V313I, V313V
Chr3R	91-C	NT_033777	2,581,785	2,579,663	SNP	A	G	Homo. Variant		Synonymous	100.00%	100.00%	60	CDS	zen	c.144A>G	N48N
Chr3R	91-R	NT_033777	2,581,785	2,579,663	SNP	A	G|A	Hetero. Ref.		Synonymous	47.40%	100.00%	60	CDS	zen	c.[144A>G]+[144A>A]	N48N
Chr3R	91-C	NT_033777	2,584,643	2,582,521	SNP	T	C	Homo. Variant		Synonymous	100.00%	100.00%	60	CDS	bcd	c.327T>C	G109G
Chr3R	91-R	NT_033777	2,584,643	2,582,521	SNP	T	C	Homo. Variant		Synonymous	100.00%	100.00%	60	CDS	bcd	c.327T>C	G109G
Chr3R	91-C	NT_033777	2,585,683	2,583,561	SNP	G	G|C	Hetero. Ref.		Non Synonymous	65.10%	100.00%	60	CDS	bcd	c.[819G>G]+[819G>C]	H273H, H273Q
Chr3R	91-C	NT_033777	2,585,718	2,583,596	SNP	T	T|G	Hetero. Ref.		Non Synonymous	67.40%	100.00%	60	CDS	bcd	c.[784T>T]+[784T>G]	N262N, N262H
Chr3R	91-R	NT_033777	2,585,718	2,583,596	SNP	T	T|G	Hetero. Ref.		Non Synonymous	58.30%	100.00%	60	CDS	bcd	c.[784T>T]+[784T>G]	N262N, N262H
Chr3R	91-C	NT_033777	2,585,779	2,583,657	SNP	C	G|C	Hetero. Ref.		Synonymous	67.70%	100.00%	60	CDS	bcd	c.[723C>G]+[723C>C]	G241G
Chr3R	91-C	NT_033777	2,585,944	2,583,822	SNP	T	T|C	Hetero. Ref.		Synonymous	48.00%	100.00%	60	CDS	bcd	c.[558T>T]+[558T>C]	G186G
Chr3R	91-C	NT_033777	2,586,149	2,584,027	SNP	G	G|A	Hetero. Ref.		Non Synonymous	42.90%	100.00%	60	CDS	bcd	c.[353G>G]+[353G>A]	T118T, T118I
Chr3R	91-R	NT_033777	2,586,149	2,584,027	SNP	G	G|A	Hetero. Ref.		Non Synonymous	52.20%	100.00%	60	CDS	bcd	c.[353G>G]+[353G>A]	T118T, T118I
Chr3R	91-C	NT_033777	2,586,953	2,584,831	SNP	A	G|A	Hetero. Ref.		Synonymous	62.30%	100.00%	60	CDS	bcd	c.[163A>G]+[163A>A]	L55L
Chr3R	91-R	NT_033777	2,586,953	2,584,831	SNP	A	G|A	Hetero. Ref.		Synonymous	60.60%	100.00%	60	CDS	bcd	c.[163A>G]+[163A>A]	L55L
Chr3R	91-R	NT_033777	2,586,959	2,584,837	SNP	A	T|A	Hetero. Ref.		Non Synonymous	32.30%	100.00%	60	CDS	bcd	c.[157A>T]+[157A>A]	F53I, F53F
Chr3R	91-C	NT_033777	2,587,098	2,584,976	SNP	T	T|C	Hetero. Ref.		Synonymous	50.00%	100.00%	60	CDS	bcd	c.[18T>T]+[18T>C]	P6P
Chr3R	91-R	NT_033777	2,587,098	2,584,976	SNP	T	T|C	Hetero. Ref.		Synonymous	72.00%	100.00%	45.14	CDS	bcd	c.[18T>T]+[18T>C]	P6P
Chr3R	91-C	NT_033777	2,587,099	2,584,977	SNP	G	G|A	Hetero. Ref.		Non Synonymous	50.00%	100.00%	60	CDS	bcd	c.[17G>G]+[17G>A]	P6P, P6L
Chr3R	91-R	NT_033777	2,587,099	2,584,977	SNP	G	G|A	Hetero. Ref.		Non Synonymous	72.00%	100.00%	49.89	CDS	bcd	c.[17G>G]+[17G>A]	P6P, P6L
Chr3R	91-R	NT_033777	2,590,840	2,588,718	SNP	G	G|A	Hetero. Ref.	Splice in CDS	Non Synonymous	25.00%	92.70%	11.06	CDS	Ama	c.[17G>G]+[17G>A]	R6K, R6R
Chr3R	91-R	NT_033777	2,591,932	2,589,808	SNP	C	C|A	Hetero. Ref.		Non Synonymous	37.50%	99.80%	26.42	CDS	Ama	c.[271C>C]+[271C>A]	Q91K, Q91Q
Chr3R	91-R	NT_033777	2,592,095	2,589,971	SNP	C	T|C	Hetero. Ref.		Non Synonymous	44.40%	100.00%	44.26	CDS	Ama	c.[434C>T]+[434C>C]	T145T, T145I
Chr3R	91-R	NT_033777	2,592,252	2,590,128	SNP	C	G|C	Hetero. Ref.		Synonymous	40.00%	100.00%	41.76	CDS	Ama	c.[591C>G]+[591C>C]	A197A
Chr3R	91-R	NT_033777	2,620,284	2,618,140	SNP	T	T|G	Hetero. Ref.		Non Synonymous	46.20%	100.00%	60	CDS	Dfd	c.[94T>T]+[94T>G]	L32V, L32L
Chr3R	91-C	NT_033777	2,620,665	2,618,520	SNP	C	T	Homo. Variant		Synonymous	100.00%	100.00%	60	CDS	Dfd	c.474C>T	H158H
Chr3R	91-C	NT_033777	2,620,803	2,618,658	SNP	T	G	Homo. Variant		Synonymous	100.00%	100.00%	60	CDS	Dfd	c.612T>G	G204G
Chr3R	91-R	NT_033777	2,629,656	2,627,505	SNP	T	T|C	Hetero. Ref.		Synonymous	40.00%	96.10%	13.95	CDS	Dfd	c.[1605T>T]+[1605T>C]	N535N
Chr3R	91-C	NT_033777	2,638,393	2,636,231	SNP	G	T	Homo. Variant		Non Synonymous	90.00%	100.00%	60	CDS	CG42651	c.41G>T	T14K
Chr3R	91-R	NT_033777	2,640,467	2,638,301	SNP	T	T|C	Hetero. Ref.		Non Synonymous	42.90%	99.90%	30.52	CDS	CG42651	c.[11T>T]+[11T>C]	D4D, D4G
Chr3R	91-C	NT_033777	2,653,283	2,651,113	SNP	T	C	Homo. Variant		Synonymous	100.00%	100.00%	60	CDS	Scr	c.1245T>C	L415L
Chr3R	91-C	NT_033777	2,669,154	2,666,970	SNP	T	C	Homo. Variant		Synonymous	100.00%	100.00%	60	CDS	Scr	c.933T>C	V311V
Chr3R	91-R	NT_033777	2,669,154	2,666,970	SNP	T	C	Homo. Variant		Synonymous	100.00%	100.00%	60	CDS	Scr	c.933T>C	V311V
Chr3R	91-R	NT_033777	2,669,592	2,667,408	SNP	G	G|A	Hetero. Ref.		Synonymous	33.30%	92.80%	11.1	CDS	Scr	c.[495G>G]+[495G>A]	I165I
Chr3R	91-C	NT_033777	2,669,742	2,667,558	SNP	T	C	Homo. Variant		Synonymous	100.00%	100.00%	60	CDS	Scr	c.345T>C	L115L
Chr3R	91-R	NT_033777	2,669,742	2,667,558	SNP	T	C	Homo. Variant		Synonymous	100.00%	100.00%	60	CDS	Scr	c.345T>C	L115L
Chr3R	91-R	NT_033777	2,670,072	2,667,888	SNP	A	G	Homo. Variant		Synonymous	100.00%	100.00%	60	CDS	Scr	c.15A>G	C5C
Chr3R	91-C	NT_033777	2,692,424	2,690,217	SNP	T	C	Homo. Variant		Synonymous	100.00%	100.00%	60	CDS	ftz	c.102T>C	N34N
Chr3R	91-R	NT_033777	2,692,424	2,690,217	SNP	T	C	Homo. Variant		Synonymous	100.00%	100.00%	60	CDS	ftz	c.102T>C	N34N
Chr3R	91-R	NT_033777	2,692,668	2,690,460	SNP	T	T|C	Hetero. Ref.		Synonymous	30.00%	99.40%	22.36	CDS	ftz	c.[345T>T]+[345T>C]	N115N
Chr3R	91-R	NT_033777	2,692,745	2,690,537	SNP	G	C	Homo. Variant		Non Synonymous	60.00%	100.00%	60	CDS	ftz	c.422G>C	S141T
Chr3R	91-C	NT_033777	2,692,971	2,690,763	SNP	C	G	Homo. Variant		Synonymous	100.00%	100.00%	60	CDS	ftz	c.648C>G	S216S
Chr3R	91-R	NT_033777	2,692,971	2,690,763	SNP	C	G	Homo. Variant		Synonymous	100.00%	100.00%	60	CDS	ftz	c.648C>G	S216S
Chr3R	91-R	NT_033777	2,693,025	2,690,817	SNP	A	G|A	Hetero. Ref.		Synonymous	46.20%	100.00%	60	CDS	ftz	c.[702A>G]+[702A>A]	G234G
Chr3R	91-R	NT_033777	2,693,655	2,691,447	SNP	T	T|G	Hetero. Ref.		Non Synonymous	50.00%	100.00%	39.37	CDS	ftz	c.[1185T>T]+[1185T>G]	H395Q, H395H
Chr3R	91-R	NT_033777	2,882,438	2,880,094	SNP	G	G|A	Hetero. Ref.		Synonymous	22.20%	98.80%	19.01	CDS	Sodh-1	c.[957G>G]+[957G>A]	V319V
Chr3R	91-C	NT_033777	2,882,727	2,880,383	SNP	A	G	Homo. Variant		Non Synonymous	100.00%	100.00%	60	CDS	CG1979	c.4A>G	T2A
Chr3R	91-R	NT_033777	2,882,727	2,880,383	SNP	A	G|A	Hetero. Ref.		Non Synonymous	41.70%	100.00%	53.3	CDS	CG1979	c.[4A>G]+[4A>A]	T2T, T2A
Chr3R	91-C	NT_033777	2,882,813	2,880,469	SNP	G	A	Homo. Variant		Synonymous	100.00%	100.00%	60	CDS	CG1979	c.90G>A	G30G
Chr3R	91-C	NT_033777	2,882,877	2,880,533	SNP	C	G	Homo. Variant		Non Synonymous	100.00%	100.00%	60	CDS	CG1979	c.154C>G	Q52E
Chr3R	91-R	NT_033777	2,882,992	2,880,648	SNP	G	G|A	Hetero. Ref.		Non Synonymous	54.50%	100.00%	54.09	CDS	CG1979	c.[269G>G]+[269G>A]	R90Q, R90R
Chr3R	91-R	NT_033777	2,883,143	2,880,799	SNP	T	T|A	Hetero. Ref.		Non Synonymous	50.00%	100.00%	60	CDS	CG1979	c.[420T>T]+[420T>A]	N140K, N140N
Chr3R	91-C	NT_033777	2,883,366	2,881,022	SNP	G	A	Homo. Variant		Synonymous	100.00%	100.00%	60	CDS	CG1979	c.588G>A	K196K
Chr3R	91-R	NT_033777	2,883,366	2,881,022	SNP	G	G|A	Hetero. Ref.		Synonymous	50.00%	100.00%	60	CDS	CG1979	c.[588G>G]+[588G>A]	K196K
Chr3R	91-R	NT_033777	2,883,598	2,881,254	SNP	C	T|C	Hetero. Ref.		Synonymous	30.80%	99.90%	32.13	CDS	CG1979	c.[820C>T]+[820C>C]	L274L
Chr3R	91-C	NT_033777	2,883,802	2,881,458	SNP	A	T	Homo. Variant		Non Synonymous	100.00%	100.00%	60	CDS	CG1979	c.1024A>T	S342C
Chr3R	91-R	NT_033777	2,883,802	2,881,458	SNP	A	T|A	Hetero. Ref.		Non Synonymous	68.80%	100.00%	43.38	CDS	CG1979	c.[1024A>T]+[1024A>A]	S342S, S342C
Chr3R	91-C	NT_033777	2,883,868	2,881,524	SNP	A	G	Homo. Variant		Non Synonymous	100.00%	100.00%	60	CDS	CG1979	c.1090A>G	S364G
Chr3R	91-R	NT_033777	2,883,868	2,881,524	SNP	A	G|A	Hetero. Ref.		Non Synonymous	41.20%	100.00%	60	CDS	CG1979	c.[1090A>G]+[1090A>A]	S364S, S364G
Chr3R	91-C	NT_033777	2,884,081	2,881,737	SNP	C	A	Homo. Variant		Non Synonymous	100.00%	100.00%	60	CDS	CG1979	c.1303C>A	P435T
Chr3R	91-R	NT_033777	2,884,081	2,881,737	SNP	C	C|A	Hetero. Ref.		Non Synonymous	63.60%	100.00%	39.2	CDS	CG1979	c.[1303C>C]+[1303C>A]	P435T, P435P
Chr3R	91-R	NT_033777	2,884,531	2,882,187	SNP	G	G|A	Hetero. Ref.		Non Synonymous	25.00%	97.90%	16.76	CDS	CG1979	c.[1753G>G]+[1753G>A]	E585K, E585E
Chr3R	91-R	NT_033777	2,884,740	2,882,396	SNP	C	T|C	Hetero. Ref.		Synonymous	36.40%	100.00%	39.2	CDS	CG1979	c.[1962C>T]+[1962C>C]	G654G
Chr3R	91-R	NT_033777	2,884,860	2,882,516	SNP	A	G|A	Hetero. Ref.		Synonymous	40.90%	100.00%	60	CDS	CG1979	c.[2082A>G]+[2082A>A]	K694K
Chr3R	91-C	NT_033777	2,885,179	2,882,834	SNP	G	A	Homo. Variant		Synonymous	100.00%	100.00%	60	CDS	CG1979	c.2400G>A	T800T
Chr3R	91-R	NT_033777	2,885,179	2,882,834	SNP	G	G|A	Hetero. Ref.		Synonymous	58.80%	100.00%	60	CDS	CG1979	c.[2400G>G]+[2400G>A]	T800T
Chr3R	91-C	NT_033777	2,885,195	2,882,850	SNP	G	A	Homo. Variant		Non Synonymous	100.00%	100.00%	60	CDS	CG1979	c.2416G>A	A806T
Chr3R	91-R	NT_033777	2,885,195	2,882,850	SNP	G	G|A	Hetero. Ref.		Non Synonymous	61.10%	100.00%	60	CDS	CG1979	c.[2416G>G]+[2416G>A]	A806T, A806A
Chr3R	91-C	NT_033777	2,885,227	2,882,882	SNP	T	A	Homo. Variant		Synonymous	100.00%	100.00%	60	CDS	CG1979	c.2448T>A	P816P
Chr3R	91-R	NT_033777	2,885,227	2,882,882	SNP	T	T|A	Hetero. Ref.		Synonymous	46.70%	100.00%	60	CDS	CG1979	c.[2448T>T]+[2448T>A]	P816P
Chr3R	91-R	NT_033777	2,885,439	2,883,094	SNP	T	T|C	Hetero. Ref.		Non Synonymous	37.50%	99.80%	27.85	CDS	CG1979	c.[2660T>T]+[2660T>C]	V887A, V887V
Chr3R	91-R	NT_033777	2,885,460	2,883,115	SNP	A	T|A	Hetero. Ref.		Non Synonymous	70.00%	100.00%	22.36	CDS	CG1979	c.[2681A>T]+[2681A>A]	H894H, H894L
Chr3R	91-C	NT_033777	2,887,548	2,885,200	SNP	G	C	Homo. Variant		Non Synonymous	100.00%	100.00%	60	CDS	dj	c.81G>C	E27D
Chr3R	91-R	NT_033777	2,887,548	2,885,200	SNP	G	C	Homo. Variant		Non Synonymous	100.00%	100.00%	60	CDS	dj	c.81G>C	E27D
Chr3R	91-C	NT_033777	2,887,948	2,885,600	SNP	G	C	Homo. Variant		Synonymous	100.00%	100.00%	60	CDS	dj	c.423G>C	T141T
Chr3R	91-R	NT_033777	2,887,948	2,885,600	SNP	G	G|C	Hetero. Ref.		Synonymous	75.00%	100.00%	16.76	CDS	dj	c.[423G>G]+[423G>C]	T141T
Chr3R	91-C	NT_033777	2,888,098	2,885,750	SNP	C	T	Homo. Variant		Synonymous	100.00%	100.00%	60	CDS	dj	c.573C>T	C191C
Chr3R	91-R	NT_033777	2,888,098	2,885,750	SNP	C	T|C	Hetero. Ref.		Synonymous	68.80%	100.00%	29.46	CDS	dj	c.[573C>T]+[573C>C]	C191C
Chr3R	91-R	NT_033777	2,888,266	2,885,918	SNP	A	G|A	Hetero. Ref.		Synonymous	53.30%	100.00%	60	CDS	dj	c.[741A>G]+[741A>A]	K247K
Chr3R	91-R	NT_033777	2,889,384	2,887,035	SNP	C	C|A	Hetero. Ref.		Non Synonymous	30.00%	99.40%	22.36	CDS	djl	c.[368C>C]+[368C>A]	T123K, T123T
Chr3R	91-C	NT_033777	2,889,805	2,887,456	SNP	G	A	Homo. Variant		Synonymous	100.00%	100.00%	60	CDS	djl	c.789G>A	A263A
Chr3R	91-C	NT_033777	2,889,838	2,887,489	SNP	G	T	Homo. Variant		Non Synonymous	100.00%	100.00%	60	CDS	djl	c.822G>T	E274D
Chr3R	91-R	NT_033777	2,890,407	2,888,058	SNP	C	G|C	Hetero. Ref.		Non Synonymous	63.60%	100.00%	39.2	CDS	CG1988	c.[17C>G]+[17C>C]	S6S, S6W
Chr3R	91-C	NT_033777	2,890,555	2,888,206	SNP	G	A	Homo. Variant		Synonymous	100.00%	100.00%	60	CDS	CG1988	c.165G>A	L55L
Chr3R	91-C	NT_033777	2,890,583	2,888,234	SNP	C	G	Homo. Variant	Splice	Non Synonymous	100.00%	100.00%	60	CDS	CG1988	c.193C>G	R65G
Chr3R	91-R	NT_033777	2,890,583	2,888,234	SNP	C	G	Homo. Variant	Splice	Non Synonymous	100.00%	100.00%	60	CDS	CG1988	c.193C>G	R65G
Chr3R	91-R	NT_033777	2,890,951	2,888,602	SNP	T	T|C	Hetero. Ref.		Synonymous	61.50%	100.00%	50.9	CDS	CG1988	c.[561T>T]+[561T>C]	A187A
Chr3R	91-R	NT_033777	2,890,991	2,888,642	SNP	A	C|A	Hetero. Ref.		Non Synonymous	57.10%	100.00%	60	CDS	CG1988	c.[601A>C]+[601A>A]	K201K, K201Q
Chr3R	91-R	NT_033777	2,891,425	2,889,076	SNP	A	C|A	Hetero. Ref.		Synonymous	44.40%	100.00%	44.26	CDS	CG1988	c.[1035A>C]+[1035A>A]	A345A
Chr3R	91-R	NT_033777	2,891,471	2,889,122	SNP	C	C|A	Hetero. Ref.		Non Synonymous	63.60%	100.00%	39.2	CDS	CG1988	c.[1081C>C]+[1081C>A]	Q361K, Q361Q
Chr3R	91-C	NT_033777	2,892,737	2,890,388	SNP	C	G	Homo. Variant		Synonymous	100.00%	100.00%	60	CDS	CG1105	c.1218C>G	R406R
Chr3R	91-R	NT_033777	2,892,737	2,890,388	SNP	C	G	Homo. Variant		Synonymous	100.00%	100.00%	60	CDS	CG1105	c.1218C>G	R406R
Chr3R	91-R	NT_033777	2,892,745	2,890,396	SNP	C	C|A	Hetero. Ref.		Non Synonymous	62.50%	100.00%	27.85	CDS	CG1105	c.[1210C>C]+[1210C>A]	A404A, A404S
Chr3R	91-R	NT_033777	2,894,310	2,891,961	SNP	T	T|C	Hetero. Ref.		Synonymous	27.30%	98.90%	19.57	CDS	CG1105	c.[174T>T]+[174T>C]	V58V
Chr3R	91-C	NT_033777	2,895,088	2,892,739	SNP	A	C	Homo. Variant		Non Synonymous	100.00%	100.00%	60	CDS	CG1105	c.22A>C	L8V
Chr3R	91-R	NT_033777	2,895,088	2,892,739	SNP	A	C	Homo. Variant		Non Synonymous	100.00%	100.00%	60	CDS	CG1105	c.22A>C	L8V
Chr3R	91-C	NT_033777	2,895,676	2,893,327	SNP	C	T	Homo. Variant		Synonymous	100.00%	100.00%	60	CDS	CG1965	c.96C>T	A32A
Chr3R	91-C	NT_033777	2,897,786	2,895,437	SNP	A	G	Homo. Variant		Synonymous	100.00%	100.00%	60	CDS	CG1965	c.1377A>G	L459L
Chr3R	91-R	NT_033777	2,897,786	2,895,437	SNP	A	G	Homo. Variant		Synonymous	100.00%	100.00%	60	CDS	CG1965	c.1377A>G	L459L
Chr3R	91-C	NT_033777	2,901,703	2,899,354	SNP	T	G	Homo. Variant		Non Synonymous	100.00%	100.00%	60	CDS	CG1104	c.628T>G	K210Q
Chr3R	91-R	NT_033777	2,901,703	2,899,354	SNP	T	G	Homo. Variant		Non Synonymous	100.00%	100.00%	60	CDS	CG1104	c.628T>G	K210Q
Chr3R	91-R	NT_033777	2,905,220	2,902,867	SNP	T	T|C	Hetero. Ref.		Non Synonymous	43.80%	100.00%	60	CDS	CG1943	c.[227T>T]+[227T>C]	I76T, I76I
Chr3R	91-R	NT_033777	2,907,044	2,904,689	SNP	T	T|C	Hetero. Ref.		Synonymous	38.50%	100.00%	47.52	CDS	Aly	c.[501T>T]+[501T>C]	K167K
Chr3R	91-R	NT_033777	2,908,156	2,905,800	SNP	T	C	Homo. Variant		Synonymous	60.00%	99.90%	3.04	CDS	Aly	c.132T>C	G44G
Chr3R	91-R	NT_033777	2,910,635	2,908,275	SNP	C	T|C	Hetero. Ref.		Synonymous	45.50%	100.00%	55.13	CDS	Dpck	c.[192C>T]+[192C>C]	I64I
Chr3R	91-C	NT_033777	2,910,845	2,908,485	SNP	C	G	Homo. Variant		Synonymous	100.00%	100.00%	60	CDS	Dpck	c.402C>G	T134T
Chr3R	91-R	NT_033777	2,910,845	2,908,485	SNP	C	G	Homo. Variant		Synonymous	100.00%	100.00%	60	CDS	Dpck	c.402C>G	T134T
Chr3R	91-R	NT_033777	2,911,650	2,909,290	SNP	C	C|A	Hetero. Ref.		Synonymous	33.30%	99.70%	25.12	CDS	CG1091	c.[1497C>C]+[1497C>A]	S499S
Chr3R	91-C	NT_033777	2,912,281	2,909,921	SNP	A	G	Homo. Variant		Synonymous	100.00%	100.00%	60	CDS	CG1091	c.1083A>G	F361F
Chr3R	91-R	NT_033777	2,912,281	2,909,921	SNP	A	G|A	Hetero. Ref.		Synonymous	66.70%	100.00%	59.56	CDS	CG1091	c.[1083A>G]+[1083A>A]	F361F
Chr3R	91-R	NT_033777	2,915,962	2,913,600	SNP	T	T|C	Hetero. Ref.		Synonymous	27.30%	98.90%	19.57	CDS	alphaTub84B	c.[648T>T]+[648T>C]	N216N
Chr3R	91-R	NT_033777	2,924,842	2,922,475	SNP	C	T|C	Hetero. Ref.		Non Synonymous	62.50%	100.00%	50.38	CDS	Alh	c.[2995C>T]+[2995C>C]	A999T, A999A
Chr3R	91-C	NT_033777	2,926,500	2,924,132	SNP	C	G	Homo. Variant		Synonymous	100.00%	100.00%	60	CDS	Alh	c.2376C>G	L792L
Chr3R	91-R	NT_033777	2,926,500	2,924,132	SNP	C	G	Homo. Variant		Synonymous	100.00%	100.00%	60	CDS	Alh	c.2376C>G	L792L
Chr3R	91-R	NT_033777	2,926,916	2,924,548	SNP	C	C|A	Hetero. Ref.	Splice in CDS	Non Synonymous	45.50%	100.00%	55.62	CDS	Alh	c.[2124C>C]+[2124C>A]	Q708Q, Q708H
Chr3R	91-C	NT_033777	2,927,988	2,925,619	SNP	C	A	Homo. Variant		Synonymous	94.70%	100.00%	60	CDS	Alh	c.2076C>A	V692V
Chr3R	91-R	NT_033777	2,927,988	2,925,619	SNP	C	C|A	Hetero. Ref.		Synonymous	27.30%	98.20%	17.43	CDS	Alh	c.[2076C>C]+[2076C>A]	V692V
Chr3R	91-C	NT_033777	2,928,068	2,925,699	SNP	C	T	Homo. Variant		Non Synonymous	100.00%	100.00%	60	CDS	Alh	c.1996C>T	G666S
Chr3R	91-R	NT_033777	2,928,068	2,925,699	SNP	C	T|C	Hetero. Ref.		Non Synonymous	57.10%	100.00%	30.52	CDS	Alh	c.[1996C>T]+[1996C>C]	G666S, G666G
Chr3R	91-C	NT_033777	2,929,289	2,926,918	SNP	T	C	Homo. Variant		Synonymous	100.00%	100.00%	60	CDS	Alh	c.1368T>C	K456K
Chr3R	91-R	NT_033777	2,929,289	2,926,918	SNP	T	C	Homo. Variant		Synonymous	100.00%	100.00%	60	CDS	Alh	c.1368T>C	K456K
Chr3R	91-C	NT_033777	2,929,418	2,927,047	SNP	C	T	Homo. Variant		Synonymous	100.00%	100.00%	60	CDS	Alh	c.1239C>T	P413P
Chr3R	91-R	NT_033777	2,929,418	2,927,047	SNP	C	T	Homo. Variant		Synonymous	100.00%	100.00%	60	CDS	Alh	c.1239C>T	P413P
Chr3R	91-R	NT_033777	2,935,231	2,932,857	SNP	G	G|C	Hetero. Ref.		Synonymous	33.30%	100.00%	36.59	CDS	Alh	c.[510G>G]+[510G>C]	A170A
Chr3R	91-C	NT_033777	2,942,676	2,940,297	SNP	T	C	Homo. Variant		Synonymous	100.00%	100.00%	60	CDS	Mlp84B	c.1185T>C	L395L
Chr3R	91-R	NT_033777	2,942,676	2,940,297	SNP	T	C	Homo. Variant		Synonymous	100.00%	100.00%	60	CDS	Mlp84B	c.1185T>C	L395L
Chr3R	91-R	NT_033777	2,942,952	2,940,573	SNP	G	A	Homo. Variant		Synonymous	100.00%	100.00%	60	CDS	Mlp84B	c.909G>A	I303I
Chr3R	91-R	NT_033777	2,943,075	2,940,696	SNP	A	G|A	Hetero. Ref.		Synonymous	50.00%	100.00%	39.98	CDS	Mlp84B	c.[786A>G]+[786A>A]	S262S
Chr3R	91-R	NT_033777	2,949,727	2,947,343	SNP	C	T	Homo. Variant		Synonymous	100.00%	100.00%	60	CDS	Alh	c.168C>T	E56E
Chr3R	91-C	NT_033777	2,952,777	2,950,393	SNP	T	C	Homo. Variant		Synonymous	100.00%	100.00%	60	CDS	CG10098	c.12T>C	G4G
Chr3R	91-R	NT_033777	2,952,777	2,950,393	SNP	T	C	Homo. Variant		Synonymous	100.00%	100.00%	60	CDS	CG10098	c.12T>C	G4G
Chr3R	91-C	NT_033777	2,955,550	2,953,163	SNP	C	T	Homo. Variant		Synonymous	100.00%	100.00%	60	CDS	CG10068	c.282C>T	A94A
Chr3R	91-R	NT_033777	2,955,550	2,953,163	SNP	C	T	Homo. Variant		Synonymous	100.00%	100.00%	60	CDS	CG10068	c.282C>T	A94A
Chr3R	91-C	NT_033777	2,958,444	2,956,057	SNP	A	G	Homo. Variant		Synonymous	100.00%	100.00%	60	CDS	CG31248	c.258A>G	V86V
Chr3R	91-C	NT_033777	2,958,543	2,956,156	SNP	C	A	Homo. Variant		Synonymous	100.00%	100.00%	60	CDS	CG31248	c.303C>A	G101G
Chr3R	91-R	NT_033777	2,958,571	2,956,184	SNP	A	G	Homo. Variant		Non Synonymous	100.00%	100.00%	60	CDS	CG31248	c.331A>G	N111D
Chr3R	91-C	NT_033777	2,958,781	2,956,394	SNP	G	A	Homo. Variant		Non Synonymous	100.00%	100.00%	60	CDS	CG31248	c.541G>A	G181S
Chr3R	91-R	NT_033777	2,958,781	2,956,394	SNP	G	A	Homo. Variant		Non Synonymous	100.00%	100.00%	60	CDS	CG31248	c.541G>A	G181S
Chr3R	91-C	NT_033777	2,958,956	2,956,569	SNP	T	C	Homo. Variant		Non Synonymous	100.00%	100.00%	60	CDS	CG31248	c.716T>C	L239P
Chr3R	91-R	NT_033777	2,958,956	2,956,569	SNP	T	C	Homo. Variant		Non Synonymous	92.30%	100.00%	36.04	CDS	CG31248	c.716T>C	L239P
Chr3R	91-C	NT_033777	2,959,936	2,957,548	SNP	C	T	Homo. Variant	Splice in CDS	Synonymous	100.00%	100.00%	60	CDS	CG31493	c.82C>T	L28L
Chr3R	91-R	NT_033777	2,959,936	2,957,548	SNP	C	T	Homo. Variant	Splice in CDS	Synonymous	100.00%	100.00%	60	CDS	CG31493	c.82C>T	L28L
Chr3R	91-C	NT_033777	2,960,019	2,957,631	SNP	A	G	Homo. Variant	Splice in CDS	Synonymous	100.00%	100.00%	60	CDS	CG31493	c.165A>G	L55L
Chr3R	91-R	NT_033777	2,960,019	2,957,631	SNP	A	G	Homo. Variant	Splice in CDS	Synonymous	100.00%	100.00%	60	CDS	CG31493	c.165A>G	L55L
Chr3R	91-C	NT_033777	2,960,028	2,957,640	SNP	A	T	Homo. Variant		Synonymous	100.00%	100.00%	60	CDS	CG31493	c.174A>T	L58L
Chr3R	91-R	NT_033777	2,960,028	2,957,640	SNP	A	T	Homo. Variant		Synonymous	100.00%	100.00%	60	CDS	CG31493	c.174A>T	L58L
Chr3R	91-C	NT_033777	2,960,242	2,957,854	SNP	A	T	Homo. Variant		Synonymous	96.70%	100.00%	60	CDS	CG31493	c.327A>T	I109I
Chr3R	91-R	NT_033777	2,960,242	2,957,854	SNP	A	T	Homo. Variant		Synonymous	100.00%	100.00%	60	CDS	CG31493	c.327A>T	I109I
Chr3R	91-C	NT_033777	2,960,441	2,958,053	SNP	A	G	Homo. Variant		Non Synonymous	100.00%	100.00%	60	CDS	CG31493	c.526A>G	N176D
Chr3R	91-R	NT_033777	2,960,441	2,958,053	SNP	A	G	Homo. Variant		Non Synonymous	100.00%	100.00%	60	CDS	CG31493	c.526A>G	N176D
Chr3R	91-C	NT_033777	2,972,084	2,969,690	SNP	G	C	Homo. Variant		Non Synonymous	100.00%	100.00%	60	CDS	CG14610	c.235G>C	H79D
Chr3R	91-C	NT_033777	2,972,210	2,969,816	SNP	C	G	Homo. Variant		Non Synonymous	100.00%	100.00%	60	CDS	CG14610	c.109C>G	D37H
Chr3R	91-C	NT_033777	2,972,362	2,969,968	SNP	C	T	Homo. Variant		Non Synonymous	91.70%	100.00%	60	CDS	CG14610	c.11C>T	S4N
Chr3R	91-C	NT_033777	2,974,639	2,972,243	SNP	G	T	Homo. Variant		Synonymous	100.00%	100.00%	60	CDS	gfzf	c.2931G>T	I977I
Chr3R	91-C	NT_033777	2,974,699	2,972,303	SNP	A	C	Homo. Variant		Synonymous	100.00%	100.00%	60	CDS	gfzf	c.2871A>C	T957T
Chr3R	91-R	NT_033777	2,974,699	2,972,303	SNP	A	C|A	Hetero. Ref.		Synonymous	54.50%	100.00%	54.09	CDS	gfzf	c.[2871A>C]+[2871A>A]	T957T
Chr3R	91-C	NT_033777	2,975,081	2,972,685	SNP	G	A	Homo. Variant		Synonymous	100.00%	100.00%	60	CDS	gfzf	c.2550G>A	R850R
Chr3R	91-C	NT_033777	2,975,198	2,972,802	SNP	T	G	Homo. Variant		Synonymous	100.00%	100.00%	60	CDS	gfzf	c.2433T>G	T811T
Chr3R	91-R	NT_033777	2,975,198	2,972,802	SNP	T	T|G	Hetero. Ref.		Synonymous	40.00%	96.10%	13.95	CDS	gfzf	c.[2433T>T]+[2433T>G]	T811T
Chr3R	91-C	NT_033777	2,975,858	2,973,462	SNP	T	C	Homo. Variant		Synonymous	100.00%	100.00%	60	CDS	gfzf	c.2358T>C	T786T
Chr3R	91-C	NT_033777	2,976,738	2,974,342	SNP	C	T	Homo. Variant		Non Synonymous	100.00%	100.00%	60	CDS	gfzf	c.1478C>T	G493E
Chr3R	91-R	NT_033777	2,976,738	2,974,342	SNP	C	T	Homo. Variant		Non Synonymous	100.00%	100.00%	60	CDS	gfzf	c.1478C>T	G493E
Chr3R	91-R	NT_033777	2,976,887	2,974,491	SNP	T	A	Homo. Variant		Synonymous	100.00%	100.00%	60	CDS	gfzf	c.1329T>A	L443L
Chr3R	91-R	NT_033777	2,978,403	2,976,005	SNP	G	T|G	Hetero. Ref.		Synonymous	70.60%	100.00%	34.11	CDS	gfzf	c.[348G>T]+[348G>G]	T116T
Chr3R	91-R	NT_033777	2,978,463	2,976,065	SNP	G	A	Homo. Variant		Synonymous	100.00%	100.00%	60	CDS	gfzf	c.288G>A	N96N
Chr3R	91-R	NT_033777	2,978,664	2,976,266	SNP	C	T|C	Hetero. Ref.		Synonymous	63.60%	100.00%	30.15	CDS	gfzf	c.[87C>T]+[87C>C]	V29V
Chr3R	91-R	NT_033777	2,979,736	2,977,338	SNP	A	C	Homo. Variant		Non Synonymous	93.80%	100.00%	60	CDS	Sas-4	c.209A>C	N70T
Chr3R	91-C	NT_033777	2,980,546	2,978,147	SNP	A	G	Homo. Variant		Non Synonymous	100.00%	100.00%	60	CDS	Sas-4	c.1018A>G	M340V
Chr3R	91-R	NT_033777	2,980,546	2,978,147	SNP	A	G	Homo. Variant		Non Synonymous	100.00%	100.00%	60	CDS	Sas-4	c.1018A>G	M340V
Chr3R	91-C	NT_033777	2,981,294	2,978,894	SNP	C	T	Homo. Variant		Synonymous	100.00%	100.00%	60	CDS	Sas-4	c.1765C>T	L589L
Chr3R	91-R	NT_033777	2,981,294	2,978,894	SNP	C	T	Homo. Variant		Synonymous	100.00%	100.00%	60	CDS	Sas-4	c.1765C>T	L589L
Chr3R	91-C	NT_033777	2,981,582	2,979,182	SNP	A	G	Homo. Variant		Non Synonymous	100.00%	100.00%	60	CDS	Sas-4	c.2002A>G	S668G
Chr3R	91-R	NT_033777	2,981,582	2,979,182	SNP	A	G	Homo. Variant		Non Synonymous	100.00%	100.00%	60	CDS	Sas-4	c.2002A>G	S668G
Chr3R	91-R	NT_033777	2,981,862	2,979,462	SNP	G	G|C	Hetero. Ref.		Non Synonymous	58.80%	100.00%	60	CDS	Sas-4	c.[2282G>G]+[2282G>C]	G761A, G761G
Chr3R	91-C	NT_033777	2,982,608	2,980,208	SNP	A	G	Homo. Variant		Synonymous	100.00%	100.00%	60	CDS	MAGE	c.579A>G	R193R
Chr3R	91-R	NT_033777	2,982,608	2,980,208	SNP	A	G	Homo. Variant		Synonymous	100.00%	100.00%	60	CDS	MAGE	c.579A>G	R193R
Chr3R	91-R	NT_033777	2,992,736	2,990,333	SNP	T	C	Homo. Variant		Synonymous	100.00%	100.00%	60	CDS	sas	c.91T>C	L31L
Chr3R	91-C	NT_033777	3,002,626	3,000,218	SNP	G	A	Homo. Variant		Synonymous	100.00%	100.00%	60	CDS	sas	c.726G>A	E242E
Chr3R	91-R	NT_033777	3,002,626	3,000,218	SNP	G	A	Homo. Variant		Synonymous	100.00%	100.00%	60	CDS	sas	c.726G>A	E242E
Chr3R	91-R	NT_033777	3,006,492	3,004,076	SNP	G	C	Homo. Variant		Non Synonymous	100.00%	100.00%	60	CDS	sas	c.1771G>C	V591L
Chr3R	91-R	NT_033777	3,006,990	3,004,574	SNP	G	C	Homo. Variant		Synonymous	100.00%	100.00%	60	CDS	sas	c.2061G>C	T687T
Chr3R	91-R	NT_033777	3,008,391	3,005,975	SNP	G	G|C	Hetero. Ref.		Non Synonymous	60.00%	100.00%	13.95	CDS	sas	c.[3028G>G]+[3028G>C]	E1010Q, E1010E
Chr3R	91-R	NT_033777	3,008,396	3,005,980	SNP	G	G|C	Hetero. Ref.		Non Synonymous	40.00%	96.10%	13.95	CDS	sas	c.[3033G>G]+[3033G>C]	Q1011H, Q1011Q
Chr3R	91-C	NT_033777	3,008,549	3,006,133	SNP	G	A	Homo. Variant		Synonymous	100.00%	100.00%	60	CDS	sas	c.3186G>A	V1062V
Chr3R	91-R	NT_033777	3,008,549	3,006,133	SNP	G	G|A	Hetero. Ref.		Synonymous	72.70%	100.00%	19.57	CDS	sas	c.[3186G>G]+[3186G>A]	V1062V
Chr3R	91-C	NT_033777	3,009,044	3,006,628	SNP	C	G	Homo. Variant		Synonymous	100.00%	100.00%	60	CDS	sas	c.3681C>G	P1227P
Chr3R	91-R	NT_033777	3,009,044	3,006,628	SNP	C	G	Homo. Variant		Synonymous	100.00%	100.00%	60	CDS	sas	c.3681C>G	P1227P
Chr3R	91-C	NT_033777	3,009,160	3,006,744	SNP	G	A	Homo. Variant		Non Synonymous	100.00%	100.00%	60	CDS	sas	c.3797G>A	G1266D
Chr3R	91-R	NT_033777	3,009,160	3,006,744	SNP	G	A	Homo. Variant		Non Synonymous	100.00%	100.00%	60	CDS	sas	c.3797G>A	G1266D
Chr3R	91-C	NT_033777	3,009,765	3,007,349	SNP	C	T	Homo. Variant		Synonymous	100.00%	100.00%	60	CDS	sas	c.3894C>T	I1298I
Chr3R	91-R	NT_033777	3,009,765	3,007,349	SNP	C	T	Homo. Variant		Synonymous	100.00%	100.00%	60	CDS	sas	c.3894C>T	I1298I
Chr3R	91-C	NT_033777	3,010,164	3,007,748	SNP	A	C	Homo. Variant		Synonymous	100.00%	100.00%	60	CDS	sas	c.4293A>C	G1431G
Chr3R	91-C	NT_033777	3,010,986	3,008,570	SNP	C	T	Homo. Variant		Synonymous	95.50%	100.00%	60	CDS	sas	c.4887C>T	G1629G
Chr3R	91-C	NT_033777	3,013,183	3,010,766	SNP	G	A	Homo. Variant		Synonymous	100.00%	100.00%	60	CDS	CG10055	c.1377G>A	D459D
Chr3R	91-R	NT_033777	3,013,606	3,011,189	SNP	C	C|A	Hetero. Ref.		Synonymous	60.00%	99.20%	13.95	CDS	CG10055	c.[954C>C]+[954C>A]	G318G
Chr3R	91-C	NT_033777	3,013,696	3,011,279	SNP	C	T	Homo. Variant		Synonymous	100.00%	100.00%	60	CDS	CG10055	c.864C>T	E288E
Chr3R	91-R	NT_033777	3,013,696	3,011,279	SNP	C	T	Homo. Variant		Synonymous	100.00%	100.00%	60	CDS	CG10055	c.864C>T	E288E
Chr3R	91-R	NT_033777	3,013,717	3,011,300	SNP	G	G|A	Hetero. Ref.		Synonymous	77.80%	100.00%	2.4	CDS	CG10055	c.[843G>G]+[843G>A]	Y281Y
Chr3R	91-R	NT_033777	3,014,097	3,011,680	SNP	C	T	Homo. Variant		Synonymous	100.00%	100.00%	60	CDS	CG10055	c.519C>T	Q173Q
Chr3R	91-C	NT_033777	3,014,565	3,012,148	SNP	C	A	Homo. Variant		Non Synonymous	100.00%	100.00%	60	CDS	CG10055	c.146C>A	G49V
Chr3R	91-C	NT_033777	3,014,567	3,012,150	SNP	A	C	Homo. Variant		Non Synonymous	100.00%	100.00%	60	CDS	CG10055	c.144A>C	F48L
Chr3R	91-R	NT_033777	3,014,567	3,012,150	SNP	A	C	Homo. Variant		Non Synonymous	100.00%	100.00%	60	CDS	CG10055	c.144A>C	F48L
Chr3R	91-C	NT_033777	3,020,893	3,018,470	SNP	G	T	Homo. Variant		Non Synonymous	100.00%	100.00%	60	CDS	lap	c.1135G>T	G379C
Chr3R	91-R	NT_033777	3,022,570	3,020,147	SNP	A	C|A	Hetero. Ref.		Non Synonymous	30.00%	95.30%	13.07	CDS	lap	c.[1681A>C]+[1681A>A]	T561T, T561P
Chr3R	91-C	NT_033777	3,023,888	3,021,462	SNP	G	G|C	Hetero. Ref.		Non Synonymous	22.20%	63.50%	2.4	CDS	lap	c.[1839G>G]+[1839G>C]	Q613H, Q613Q
Chr3R	91-R	NT_033777	3,023,888	3,021,462	SNP	G	G|C	Hetero. Ref.		Non Synonymous	33.30%	92.80%	11.1	CDS	lap	c.[1839G>G]+[1839G>C]	Q613H, Q613Q
Chr3R	91-C	NT_033777	3,023,891	3,021,465	SNP	C	G|C	Hetero. Ref.		Non Synonymous	36.40%	100.00%	35.97	CDS	lap	c.[1842C>G]+[1842C>C]	H614H, H614Q
Chr3R	91-R	NT_033777	3,023,891	3,021,465	SNP	C	G|C	Hetero. Ref.		Non Synonymous	33.30%	76.80%	5.2	CDS	lap	c.[1842C>G]+[1842C>C]	H614H, H614Q
Chr3R	91-C	NT_033777	3,023,900	3,021,474	SNP	C	G|C	Hetero. Ref.		Non Synonymous	30.00%	99.30%	21.66	CDS	lap	c.[1851C>G]+[1851C>C]	H617H, H617Q
Chr3R	91-R	NT_033777	3,023,900	3,021,474	SNP	C	G|C	Hetero. Ref.		Non Synonymous	42.90%	98.80%	19.14	CDS	lap	c.[1851C>G]+[1851C>C]	H617H, H617Q
Chr3R	91-C	NT_033777	3,023,903	3,021,477	SNP	G	G|C	Hetero. Ref.		Non Synonymous	27.30%	91.40%	10.29	CDS	lap	c.[1854G>G]+[1854G>C]	Q618H, Q618Q
Chr3R	91-R	NT_033777	3,029,356	3,026,920	SNP	C	T|C	Hetero. Ref.		Synonymous	22.20%	99.10%	20.31	CDS	CG14609	c.[105C>T]+[105C>C]	S35S
Chr3R	91-C	NT_033777	3,030,165	3,027,729	SNP	T	C	Homo. Variant		Synonymous	100.00%	100.00%	60	CDS	CG14609	c.777T>C	I259I
Chr3R	91-R	NT_033777	3,030,165	3,027,729	SNP	T	C	Homo. Variant		Synonymous	100.00%	100.00%	60	CDS	CG14609	c.777T>C	I259I
Chr3R	91-C	NT_033777	3,030,345	3,027,909	SNP	G	A	Homo. Variant		Synonymous	100.00%	100.00%	60	CDS	CG14609	c.957G>A	T319T
Chr3R	91-C	NT_033777	3,036,113	3,033,672	SNP	T	C	Homo. Variant		Non Synonymous	100.00%	100.00%	60	CDS	CG1288	c.361T>C	K121E
Chr3R	91-R	NT_033777	3,036,113	3,033,672	SNP	T	T|C	Hetero. Ref.		Non Synonymous	27.30%	98.90%	19.57	CDS	CG1288	c.[361T>T]+[361T>C]	K121K, K121E
Chr3R	91-C	NT_033777	3,036,196	3,033,755	SNP	C	A	Homo. Variant		Non Synonymous	100.00%	100.00%	60	CDS	CG1288	c.278C>A	R93M
Chr3R	91-R	NT_033777	3,036,298	3,033,857	SNP	T	T|C	Hetero. Ref.		Non Synonymous	50.00%	100.00%	30.14	CDS	CG1288	c.[176T>T]+[176T>C]	Q59Q, Q59R
Chr3R	91-R	NT_033777	3,043,225	3,040,781	SNP	G	G|A	Hetero. Ref.		Synonymous	22.20%	58.90%	1.56	CDS	CG14606	c.[1089G>G]+[1089G>A]	F363F
Chr3R	91-R	NT_033777	3,043,759	3,041,315	SNP	C	T|C	Hetero. Ref.		Synonymous	45.50%	100.00%	55.62	CDS	CG14606	c.[618C>T]+[618C>C]	Q206Q
Chr3R	91-R	NT_033777	3,043,890	3,041,446	SNP	A	G	Homo. Variant		Synonymous	100.00%	100.00%	60	CDS	CG14606	c.487A>G	L163L
Chr3R	91-R	NT_033777	3,046,239	3,043,794	SNP	A	T|A	Hetero. Ref.		Synonymous	77.80%	100.00%	2.4	CDS	CG14605	c.[1074A>T]+[1074A>A]	L358L
Chr3R	91-R	NT_033777	3,046,401	3,043,956	SNP	T	T|C	Hetero. Ref.		Synonymous	66.70%	100.00%	36	CDS	CG14605	c.[912T>T]+[912T>C]	Q304Q
Chr3R	91-C	NT_033777	3,047,745	3,045,300	SNP	G	A	Homo. Variant		Synonymous	100.00%	100.00%	60	CDS	CG14605	c.9G>A	I3I
Chr3R	91-R	NT_033777	3,047,745	3,045,300	SNP	G	G|A	Hetero. Ref.		Synonymous	52.40%	100.00%	60	CDS	CG14605	c.[9G>G]+[9G>A]	I3I
Chr3R	91-R	NT_033777	3,065,587	3,063,138	SNP	T	T|C	Hetero. Ref.		Synonymous	53.80%	100.00%	60	CDS	CG14608	c.[204T>T]+[204T>C]	N68N
Chr3R	91-C	NT_033777	3,067,695	3,065,246	SNP	C	T	Homo. Variant		Synonymous	94.40%	100.00%	60	CDS	CG14608	c.2251C>T	L751L
Chr3R	91-C	NT_033777	3,071,040	3,068,591	SNP	A	G	Homo. Variant		Synonymous	100.00%	100.00%	60	CDS	CG14607	c.234A>G	A78A
Chr3R	91-R	NT_033777	3,071,040	3,068,591	SNP	A	G	Homo. Variant		Synonymous	100.00%	100.00%	60	CDS	CG14607	c.234A>G	A78A
Chr3R	91-C	NT_033777	3,071,292	3,068,843	SNP	C	T	Homo. Variant		Synonymous	100.00%	100.00%	60	CDS	CG14607	c.486C>T	S162S
Chr3R	91-R	NT_033777	3,071,292	3,068,843	SNP	C	T	Homo. Variant		Synonymous	100.00%	100.00%	60	CDS	CG14607	c.486C>T	S162S
Chr3R	91-R	NT_033777	3,071,348	3,068,899	SNP	C	T|C	Hetero. Ref.		Non Synonymous	63.60%	100.00%	39.2	CDS	CG14607	c.[542C>T]+[542C>C]	A181A, A181V
Chr3R	91-C	NT_033777	3,071,608	3,069,159	SNP	A	G	Homo. Variant		Non Synonymous	100.00%	100.00%	60	CDS	CG14607	c.802A>G	R268G
Chr3R	91-R	NT_033777	3,071,608	3,069,159	SNP	A	G	Homo. Variant		Non Synonymous	100.00%	100.00%	60	CDS	CG14607	c.802A>G	R268G
Chr3R	91-C	NT_033777	3,071,656	3,069,207	SNP	G	A	Homo. Variant		Non Synonymous	100.00%	100.00%	60	CDS	CG14607	c.850G>A	A284T
Chr3R	91-R	NT_033777	3,071,656	3,069,207	SNP	G	A	Homo. Variant		Non Synonymous	100.00%	100.00%	60	CDS	CG14607	c.850G>A	A284T
Chr3R	91-C	NT_033777	3,071,729	3,069,280	SNP	A	G	Homo. Variant		Non Synonymous	100.00%	100.00%	60	CDS	CG14607	c.923A>G	N308S
Chr3R	91-R	NT_033777	3,071,729	3,069,280	SNP	A	G	Homo. Variant		Non Synonymous	100.00%	100.00%	60	CDS	CG14607	c.923A>G	N308S
Chr3R	91-C	NT_033777	3,073,455	3,071,006	SNP	A	G	Homo. Variant		Synonymous	100.00%	100.00%	60	CDS	CG1234	c.1548A>G	F516F
Chr3R	91-R	NT_033777	3,073,455	3,071,006	SNP	A	G	Homo. Variant		Synonymous	100.00%	100.00%	60	CDS	CG1234	c.1548A>G	F516F
Chr3R	91-C	NT_033777	3,074,457	3,072,008	SNP	T	T|C	Hetero. Ref.		Synonymous	40.00%	96.10%	13.95	CDS	CG1234	c.[546T>T]+[546T>C]	E182E
Chr3R	91-R	NT_033777	3,074,457	3,072,008	SNP	T	T|C	Hetero. Ref.		Synonymous	66.70%	100.00%	11.1	CDS	CG1234	c.[546T>T]+[546T>C]	E182E
Chr3R	91-C	NT_033777	3,074,566	3,072,116	SNP	T	A	Homo. Variant		Synonymous	100.00%	100.00%	60	CDS	CG1234	c.438T>A	I146I
Chr3R	91-R	NT_033777	3,074,566	3,072,116	SNP	T	A	Homo. Variant		Synonymous	100.00%	100.00%	60	CDS	CG1234	c.438T>A	I146I
Chr3R	91-C	NT_033777	3,074,639	3,072,189	SNP	T	C	Homo. Variant		Non Synonymous	100.00%	100.00%	60	CDS	CG1234	c.365T>C	D122G
Chr3R	91-R	NT_033777	3,074,639	3,072,189	SNP	T	T|C	Hetero. Ref.		Non Synonymous	50.00%	99.60%	24.52	CDS	CG1234	c.[365T>T]+[365T>C]	D122D, D122G
Chr3R	91-C	NT_033777	3,076,974	3,074,522	SNP	T	G	Homo. Variant		Synonymous	100.00%	100.00%	60	CDS	CG1227	c.561T>G	S187S
Chr3R	91-R	NT_033777	3,076,974	3,074,522	SNP	T	G	Homo. Variant		Synonymous	100.00%	100.00%	60	CDS	CG1227	c.561T>G	S187S
Chr3R	91-C	NT_033777	3,077,013	3,074,561	SNP	C	A	Homo. Variant		Synonymous	100.00%	100.00%	60	CDS	CG1227	c.522C>A	L174L
Chr3R	91-R	NT_033777	3,077,013	3,074,561	SNP	C	A	Homo. Variant		Synonymous	100.00%	100.00%	60	CDS	CG1227	c.522C>A	L174L
Chr3R	91-C	NT_033777	3,077,062	3,074,610	SNP	A	T	Homo. Variant		Non Synonymous	100.00%	100.00%	60	CDS	CG1227	c.473A>T	M158K
Chr3R	91-R	NT_033777	3,077,062	3,074,610	SNP	A	T	Homo. Variant		Non Synonymous	100.00%	100.00%	60	CDS	CG1227	c.473A>T	M158K
Chr3R	91-C	NT_033777	3,078,461	3,076,009	SNP	A	G	Homo. Variant		Synonymous	100.00%	100.00%	60	CDS	CG10050	c.348A>G	E116E
Chr3R	91-R	NT_033777	3,078,461	3,076,009	SNP	A	G	Homo. Variant		Synonymous	100.00%	100.00%	60	CDS	CG10050	c.348A>G	E116E
Chr3R	91-C	NT_033777	3,079,979	3,077,527	SNP	A	G	Homo. Variant	Splice in CDS	Synonymous	100.00%	100.00%	60	CDS	Pbprp4	c.153A>G	Y51Y
Chr3R	91-C	NT_033777	3,080,006	3,077,554	SNP	A	G	Homo. Variant		Synonymous	97.70%	100.00%	60	CDS	Pbprp4	c.126A>G	A42A
Chr3R	91-R	NT_033777	3,080,006	3,077,554	SNP	A	G|A	Hetero. Ref.		Synonymous	52.90%	100.00%	60	CDS	Pbprp4	c.[126A>G]+[126A>A]	A42A
Chr3R	91-C	NT_033777	3,080,124	3,077,672	SNP	T	C	Homo. Variant		Non Synonymous	100.00%	100.00%	60	CDS	Pbprp4	c.8T>C	H3R
Chr3R	91-R	NT_033777	3,080,124	3,077,672	SNP	T	T|C	Hetero. Ref.		Non Synonymous	33.30%	100.00%	58.49	CDS	Pbprp4	c.[8T>T]+[8T>C]	H3H, H3R
Chr3R	91-C	NT_033777	3,081,337	3,078,885	SNP	T	C	Homo. Variant		Non Synonymous	100.00%	100.00%	60	CDS	Gld	c.1451T>C	Q484R
Chr3R	91-R	NT_033777	3,081,337	3,078,885	SNP	T	C	Homo. Variant		Non Synonymous	100.00%	100.00%	60	CDS	Gld	c.1451T>C	Q484R
Chr3R	91-R	NT_033777	3,081,681	3,079,229	SNP	G	G|A	Hetero. Ref.		Synonymous	53.80%	100.00%	59.88	CDS	Gld	c.[1107G>G]+[1107G>A]	F369F
Chr3R	91-C	NT_033777	3,082,276	3,079,824	SNP	G	C	Homo. Variant		Non Synonymous	100.00%	100.00%	60	CDS	Gld	c.512G>C	A171G
Chr3R	91-R	NT_033777	3,085,328	3,082,876	SNP	G	G|A	Hetero. Ref.		Non Synonymous	69.20%	100.00%	29.71	CDS	Gld	c.[259G>G]+[259G>A]	P87P, P87S
Chr3R	91-C	NT_033777	3,085,398	3,082,946	SNP	G	A	Homo. Variant		Synonymous	100.00%	100.00%	60	CDS	Gld	c.189G>A	Y63Y
Chr3R	91-R	NT_033777	3,095,056	3,092,592	SNP	C	C|A	Hetero. Ref.		Synonymous	61.10%	100.00%	60	CDS	Syt4	c.[18C>C]+[18C>A]	I6I
Chr3R	91-C	NT_033777	3,096,066	3,093,602	SNP	G	C	Homo. Variant		Non Synonymous	100.00%	100.00%	60	CDS	Syt4	c.255G>C	K85N
Chr3R	91-R	NT_033777	3,096,429	3,093,965	SNP	C	T	Homo. Variant		Synonymous	100.00%	100.00%	60	CDS	Syt4	c.618C>T	L206L
Chr3R	91-C	NT_033777	3,100,198	3,097,728	SNP	T	A	Homo. Variant		Non Synonymous	100.00%	100.00%	60	CDS	CG10032	c.415T>A	W139R
Chr3R	91-R	NT_033777	3,100,198	3,097,728	SNP	T	A	Homo. Variant		Non Synonymous	100.00%	100.00%	60	CDS	CG10032	c.415T>A	W139R
Chr3R	91-C	NT_033777	3,100,291	3,097,821	SNP	C	A	Homo. Variant		Non Synonymous	100.00%	100.00%	60	CDS	CG10032	c.508C>A	L170M
Chr3R	91-R	NT_033777	3,103,911	3,101,438	SNP	C	T	Homo. Variant		Synonymous	85.70%	100.00%	18.01	CDS	rn	c.1803C>T	K601K
Chr3R	91-C	NT_033777	3,103,917	3,101,444	SNP	C	A	Homo. Variant		Synonymous	100.00%	100.00%	60	CDS	rn	c.1797C>A	T599T
Chr3R	91-C	NT_033777	3,105,217	3,102,744	SNP	C	T	Homo. Variant		Non Synonymous	100.00%	100.00%	60	CDS	rn	c.397C>T	G133S
Chr3R	91-R	NT_033777	3,105,217	3,102,744	SNP	C	T	Homo. Variant		Non Synonymous	100.00%	100.00%	60	CDS	rn	c.397C>T	G133S
Chr3R	91-C	NT_033777	3,105,461	3,102,988	SNP	T	C	Homo. Variant		Synonymous	100.00%	100.00%	60	CDS	rn	c.153T>C	E51E
Chr3R	91-R	NT_033777	3,105,461	3,102,988	SNP	T	C	Homo. Variant		Synonymous	100.00%	100.00%	60	CDS	rn	c.153T>C	E51E
Chr3R	91-C	NT_033777	3,105,469	3,102,996	SNP	G	A	Homo. Variant		Non Synonymous	100.00%	100.00%	60	CDS	rn	c.145G>A	L49F
Chr3R	91-R	NT_033777	3,105,469	3,102,996	SNP	G	A	Homo. Variant		Non Synonymous	100.00%	100.00%	60	CDS	rn	c.145G>A	L49F
Chr3R	91-C	NT_033777	3,105,491	3,103,018	SNP	A	G	Homo. Variant		Synonymous	100.00%	100.00%	60	CDS	rn	c.123A>G	S41S
Chr3R	91-R	NT_033777	3,105,491	3,103,018	SNP	A	G	Homo. Variant		Synonymous	100.00%	100.00%	60	CDS	rn	c.123A>G	S41S
Chr3R	91-C	NT_033777	3,105,587	3,103,114	SNP	A	C	Homo. Variant		Synonymous	100.00%	100.00%	60	CDS	rn	c.27A>C	R9R
Chr3R	91-R	NT_033777	3,105,587	3,103,114	SNP	A	C	Homo. Variant		Synonymous	100.00%	100.00%	60	CDS	rn	c.27A>C	R9R
Chr3R	91-R	NT_033777	3,114,379	3,111,898	SNP	G	G|A	Hetero. Ref.		Synonymous	42.90%	100.00%	57.59	CDS	RacGAP84C	c.[72G>G]+[72G>A]	Q24Q
Chr3R	91-R	NT_033777	3,114,445	3,111,964	SNP	T	T|C	Hetero. Ref.		Synonymous	36.40%	100.00%	39.2	CDS	RacGAP84C	c.[138T>T]+[138T>C]	F46F
Chr3R	91-R	NT_033777	3,129,327	3,126,834	SNP	C	T|C	Hetero. Ref.		Non Synonymous	57.10%	100.00%	25.5	CDS	rn	c.[536C>T]+[536C>C]	S179N, S179S
Chr3R	91-R	NT_033777	3,129,978	3,127,485	SNP	G	T|G	Hetero. Ref.		Non Synonymous	50.00%	98.00%	16.77	CDS	rn	c.[410G>T]+[410G>G]	P137Q, P137P
Chr3R	91-C	NT_033777	3,130,336	3,127,843	SNP	C	T	Homo. Variant		Non Synonymous	100.00%	100.00%	60	CDS	rn	c.52C>T	D18N
Chr3R	91-C	NT_033777	3,132,894	3,130,393	SNP	C	T|C	Hetero. Ref.		Non Synonymous	50.00%	100.00%	33.13	CDS	CG42544	c.[80C>T]+[80C>C]	A27A, A27V
Chr3R	91-R	NT_033777	3,132,894	3,130,393	SNP	C	T|C	Hetero. Ref.		Non Synonymous	36.40%	100.00%	39.2	CDS	CG42544	c.[80C>T]+[80C>C]	A27A, A27V
Chr3R	91-R	NT_033777	3,144,899	3,142,388	SNP	C	T|C	Hetero. Ref.		Synonymous	70.60%	100.00%	40.8	CDS	CG10029	c.[504C>T]+[504C>C]	K168K
Chr3R	91-R	NT_033777	3,145,015	3,142,504	SNP	G	G|A	Hetero. Ref.		Non Synonymous	55.60%	100.00%	44.26	CDS	CG10029	c.[388G>G]+[388G>A]	L130L, L130F
Chr3R	91-R	NT_033777	3,145,040	3,142,529	SNP	G	G|A	Hetero. Ref.		Synonymous	50.00%	100.00%	58.76	CDS	CG10029	c.[363G>G]+[363G>A]	Y121Y
Chr3R	91-R	NT_033777	3,145,065	3,142,554	SNP	T	T|C	Hetero. Ref.		Non Synonymous	40.00%	100.00%	41.76	CDS	CG10029	c.[338T>T]+[338T>C]	N113N, N113S
Chr3R	91-R	NT_033777	3,174,002	3,171,472	SNP	G	A	Homo. Variant		Synonymous	80.00%	100.00%	1.36	CDS	CG31496	c.282G>A	R94R
Chr3R	91-R	NT_033777	3,174,212	3,171,682	SNP	G	A	Homo. Variant		Synonymous	88.90%	100.00%	24.02	CDS	CG31496	c.492G>A	P164P
Chr3R	91-R	NT_033777	3,174,242	3,171,712	SNP	C	T|C	Hetero. Ref.		Synonymous	50.00%	100.00%	34.95	CDS	CG31496	c.[522C>T]+[522C>C]	V174V
Chr3R	91-C	NT_033777	3,174,398	3,171,868	SNP	A	C	Homo. Variant		Synonymous	100.00%	100.00%	60	CDS	CG31496	c.678A>C	P226P
Chr3R	91-R	NT_033777	3,174,398	3,171,868	SNP	A	C|A	Hetero. Ref.		Synonymous	57.10%	100.00%	60	CDS	CG31496	c.[678A>C]+[678A>A]	P226P
Chr3R	91-C	NT_033777	3,174,458	3,171,928	SNP	C	T	Homo. Variant		Synonymous	100.00%	100.00%	60	CDS	CG31496	c.738C>T	P246P
Chr3R	91-R	NT_033777	3,174,458	3,171,928	SNP	C	T|C	Hetero. Ref.		Synonymous	70.60%	100.00%	40.8	CDS	CG31496	c.[738C>T]+[738C>C]	P246P
Chr3R	91-R	NT_033777	3,175,237	3,172,707	SNP	A	G|A	Hetero. Ref.		Synonymous	41.20%	100.00%	60	CDS	nxf4	c.[153A>G]+[153A>A]	T51T
Chr3R	91-C	NT_033777	3,175,481	3,172,951	SNP	A	G	Homo. Variant		Non Synonymous	100.00%	100.00%	60	CDS	nxf4	c.397A>G	I133V
Chr3R	91-R	NT_033777	3,175,481	3,172,951	SNP	A	G|A	Hetero. Ref.		Non Synonymous	37.50%	100.00%	58.25	CDS	nxf4	c.[397A>G]+[397A>A]	I133I, I133V
Chr3R	91-C	NT_033777	3,175,585	3,173,055	SNP	A	G	Homo. Variant		Synonymous	100.00%	100.00%	60	CDS	nxf4	c.501A>G	E167E
Chr3R	91-R	NT_033777	3,175,585	3,173,055	SNP	A	G|A	Hetero. Ref.		Synonymous	58.30%	100.00%	53.3	CDS	nxf4	c.[501A>G]+[501A>A]	E167E
Chr3R	91-R	NT_033777	3,175,709	3,173,179	SNP	A	C	Homo. Variant		Non Synonymous	100.00%	100.00%	60	CDS	nxf4	c.625A>C	K209Q
Chr3R	91-C	NT_033777	3,175,759	3,173,229	SNP	C	T	Homo. Variant		Synonymous	100.00%	100.00%	60	CDS	nxf4	c.675C>T	N225N
Chr3R	91-R	NT_033777	3,190,282	3,187,718	SNP	C	T|C	Hetero. Ref.		Non Synonymous	70.60%	100.00%	40.8	CDS	CG17944	c.[36C>T]+[36C>C]	M12I, M12M
Chr3R	91-C	NT_033777	3,191,853	3,189,288	SNP	G	G|A	Hetero. Ref.		Synonymous	22.70%	99.70%	24.97	CDS	Mst84Dd	c.[51G>G]+[51G>A]	C17C
Chr3R	91-R	NT_033777	3,195,337	3,192,769	SNP	C	T|C	Hetero. Ref.		Synonymous	41.70%	100.00%	52.8	CDS	MstProx	c.[2154C>T]+[2154C>C]	L718L
Chr3R	91-C	NT_033777	3,195,825	3,193,257	SNP	A	G	Homo. Variant		Non Synonymous	100.00%	100.00%	60	CDS	MstProx	c.1666A>G	.556R
Chr3R	91-R	NT_033777	3,195,825	3,193,257	SNP	A	G	Homo. Variant		Non Synonymous	100.00%	100.00%	60	CDS	MstProx	c.1666A>G	.556R
Chr3R	91-C	NT_033777	3,235,324	3,232,741	SNP	C	T	Homo. Variant		Synonymous	100.00%	100.00%	60	CDS	Ir84a	c.238C>T	L80L
Chr3R	91-C	NT_033777	3,235,933	3,233,350	SNP	A	G	Homo. Variant		Non Synonymous	100.00%	100.00%	60	CDS	Ir84a	c.710A>G	N237S
Chr3R	91-R	NT_033777	3,235,969	3,233,386	SNP	T	G	Homo. Variant		Non Synonymous	100.00%	100.00%	60	CDS	Ir84a	c.746T>G	F249C
Chr3R	91-R	NT_033777	3,236,528	3,233,945	SNP	C	T|C	Hetero. Ref.		Synonymous	36.40%	100.00%	41.76	CDS	Ir84a	c.[981C>T]+[981C>C]	S327S
Chr3R	91-R	NT_033777	3,236,558	3,233,975	SNP	C	G	Homo. Variant		Non Synonymous	100.00%	100.00%	60	CDS	Ir84a	c.1011C>G	D337E
Chr3R	91-C	NT_033777	3,237,087	3,234,504	SNP	G	C	Homo. Variant		Non Synonymous	100.00%	100.00%	60	CDS	Ir84a	c.1480G>C	A494P
Chr3R	91-R	NT_033777	3,237,545	3,234,962	SNP	A	G	Homo. Variant		Synonymous	100.00%	100.00%	60	CDS	Ir84a	c.1938A>G	Q646Q
Chr3R	91-R	NT_033777	3,247,802	3,245,209	SNP	G	T|G	Hetero. Ref.		Non Synonymous	30.80%	100.00%	33.94	CDS	CG31544	c.[196G>T]+[196G>G]	A66A, A66S
Chr3R	91-C	NT_033777	3,247,819	3,245,226	SNP	T	A	Homo. Variant		Synonymous	95.00%	100.00%	60	CDS	CG31544	c.213T>A	I71I
Chr3R	91-C	NT_033777	3,247,821	3,245,228	SNP	A	T	Homo. Variant		Non Synonymous	95.00%	100.00%	57.07	CDS	CG31544	c.215A>T	N72I
Chr3R	91-R	NT_033777	3,247,841	3,245,248	SNP	G	G|A	Hetero. Ref.		Non Synonymous	35.70%	100.00%	48.44	CDS	CG31544	c.[235G>G]+[235G>A]	E79K, E79E
Chr3R	91-C	NT_033777	3,247,999	3,245,406	SNP	A	T	Homo. Variant		Non Synonymous	100.00%	100.00%	60	CDS	CG31544	c.393A>T	K131N
Chr3R	91-R	NT_033777	3,247,999	3,245,406	SNP	A	T|A	Hetero. Ref.		Non Synonymous	42.90%	100.00%	60	CDS	CG31544	c.[393A>T]+[393A>A]	K131K, K131N
Chr3R	91-C	NT_033777	3,248,234	3,245,641	SNP	T	G	Homo. Variant		Synonymous	100.00%	100.00%	60	CDS	CG31544	c.579T>G	A193A
Chr3R	91-R	NT_033777	3,248,317	3,245,724	SNP	C	T	Homo. Variant		Non Synonymous	85.70%	100.00%	12.29	CDS	CG31544	c.662C>T	A221V
Chr3R	91-R	NT_033777	3,248,360	3,245,767	SNP	A	G|A	Hetero. Ref.		Synonymous	54.50%	100.00%	53.47	CDS	CG31544	c.[705A>G]+[705A>A]	R235R
Chr3R	91-R	NT_033777	3,248,696	3,246,103	SNP	A	T|A	Hetero. Ref.		Non Synonymous	76.20%	100.00%	29.75	CDS	CG34023	c.[114A>T]+[114A>A]	K38K, K38N
Chr3R	91-R	NT_033777	3,248,801	3,246,208	SNP	T	T|A	Hetero. Ref.		Non Synonymous	35.70%	100.00%	48.44	CDS	CG34023	c.[151T>T]+[151T>A]	F51I, F51F
Chr3R	91-C	NT_033777	3,248,813	3,246,220	SNP	C	G	Homo. Variant		Non Synonymous	97.30%	100.00%	60	CDS	CG34023	c.163C>G	P55A
Chr3R	91-R	NT_033777	3,248,813	3,246,220	SNP	C	G|C	Hetero. Ref.		Non Synonymous	30.80%	100.00%	33.36	CDS	CG34023	c.[163C>G]+[163C>C]	P55P, P55A
Chr3R	91-C	NT_033777	3,248,814	3,246,221	SNP	C	T	Homo. Variant		Non Synonymous	100.00%	100.00%	60	CDS	CG34023	c.164C>T	P55L
Chr3R	91-R	NT_033777	3,248,814	3,246,221	SNP	C	T|C	Hetero. Ref.		Non Synonymous	30.80%	100.00%	33.94	CDS	CG34023	c.[164C>T]+[164C>C]	P55P, P55L
Chr3R	91-C	NT_033777	3,249,764	3,247,171	SNP	A	G	Homo. Variant		Non Synonymous	100.00%	100.00%	60	CDS	wa-cup	c.479A>G	H160R
Chr3R	91-R	NT_033777	3,249,764	3,247,171	SNP	A	G|A	Hetero. Ref.		Non Synonymous	33.30%	99.70%	25.12	CDS	wa-cup	c.[479A>G]+[479A>A]	H160H, H160R
Chr3R	91-C	NT_033777	3,249,888	3,247,295	SNP	C	G	Homo. Variant		Non Synonymous	100.00%	100.00%	60	CDS	wa-cup	c.603C>G	N201K
Chr3R	91-R	NT_033777	3,249,888	3,247,295	SNP	C	G	Homo. Variant		Non Synonymous	100.00%	100.00%	60	CDS	wa-cup	c.603C>G	N201K
Chr3R	91-R	NT_033777	3,250,072	3,247,479	SNP	T	T|C	Hetero. Ref.		Synonymous	33.30%	100.00%	45.93	CDS	wa-cup	c.[729T>T]+[729T>C]	P243P
Chr3R	91-C	NT_033777	3,250,607	3,248,014	SNP	T	C	Homo. Variant		Synonymous	100.00%	100.00%	60	CDS	wa-cup	c.1131T>C	I377I
Chr3R	91-C	NT_033777	3,250,667	3,248,074	SNP	C	G	Homo. Variant		Synonymous	100.00%	100.00%	60	CDS	wa-cup	c.1191C>G	P397P
Chr3R	91-R	NT_033777	3,250,667	3,248,074	SNP	C	G|C	Hetero. Ref.		Synonymous	53.80%	100.00%	60	CDS	wa-cup	c.[1191C>G]+[1191C>C]	P397P
Chr3R	91-R	NT_033777	3,269,366	3,266,764	SNP	C	T|C	Hetero. Ref.		Non Synonymous	75.00%	100.00%	16.76	CDS	CG14598	c.[209C>T]+[209C>C]	A70A, A70V
Chr3R	91-C	NT_033777	3,269,421	3,266,819	SNP	G	T	Homo. Variant		Non Synonymous	100.00%	100.00%	60	CDS	CG14598	c.264G>T	E88D
Chr3R	91-R	NT_033777	3,269,458	3,266,856	SNP	T	C	Homo. Variant		Non Synonymous	100.00%	100.00%	60	CDS	CG14598	c.301T>C	S101P
Chr3R	91-C	NT_033777	3,269,587	3,266,985	SNP	G	A	Homo. Variant		Non Synonymous	100.00%	100.00%	60	CDS	CG14598	c.430G>A	V144I
Chr3R	91-R	NT_033777	3,269,728	3,267,126	SNP	T	T|C	Hetero. Ref.		Non Synonymous	46.70%	100.00%	60	CDS	CG14598	c.[571T>T]+[571T>C]	S191P, S191S
Chr3R	91-C	NT_033777	3,300,842	3,298,213	SNP	C	T	Homo. Variant		Synonymous	100.00%	100.00%	60	CDS	CG1142	c.834C>T	K278K
Chr3R	91-R	NT_033777	3,300,842	3,298,213	SNP	C	T	Homo. Variant		Synonymous	100.00%	100.00%	60	CDS	CG1142	c.834C>T	K278K
Chr3R	91-C	NT_033777	3,301,187	3,298,558	SNP	T	G	Homo. Variant		Synonymous	100.00%	100.00%	60	CDS	CG1142	c.489T>G	S163S
Chr3R	91-R	NT_033777	3,301,187	3,298,558	SNP	T	T|G	Hetero. Ref.		Synonymous	50.00%	100.00%	60	CDS	CG1142	c.[489T>T]+[489T>G]	S163S
Chr3R	91-R	NT_033777	3,301,845	3,299,216	SNP	G	T|G	Hetero. Ref.		Non Synonymous	55.60%	100.00%	60	CDS	CG1142	c.[244G>T]+[244G>G]	Q82K, Q82Q
Chr3R	91-R	NT_033777	3,315,422	3,312,784	SNP	G	G|A	Hetero. Ref.		Non Synonymous	73.30%	100.00%	21.92	CDS	alpha-Est10	c.[1472G>G]+[1472G>A]	P491P, P491L
Chr3R	91-C	NT_033777	3,315,876	3,313,238	SNP	T	C	Homo. Variant	Splice in CDS	Synonymous	100.00%	100.00%	60	CDS	alpha-Est10	c.1077T>C	P359P
Chr3R	91-R	NT_033777	3,315,876	3,313,238	SNP	T	T|C	Hetero. Ref.	Splice in CDS	Synonymous	58.30%	100.00%	53.3	CDS	alpha-Est10	c.[1077T>T]+[1077T>C]	P359P
Chr3R	91-R	NT_033777	3,316,465	3,313,826	SNP	G	T|G	Hetero. Ref.		Synonymous	37.50%	99.70%	25.7	CDS	alpha-Est10	c.[489G>T]+[489G>G]	V163V
Chr3R	91-R	NT_033777	3,316,941	3,314,302	SNP	A	C|A	Hetero. Ref.		Non Synonymous	70.60%	100.00%	25.82	CDS	alpha-Est10	c.[88A>C]+[88A>A]	S30A, S30S
Chr3R	91-R	NT_033777	3,324,444	3,321,802	SNP	G	G|A	Hetero. Ref.		Synonymous	37.50%	99.80%	26.42	CDS	alpha-Est9	c.[1098G>G]+[1098G>A]	N366N
Chr3R	91-R	NT_033777	3,324,516	3,321,874	SNP	A	C|A	Hetero. Ref.		Synonymous	42.90%	100.00%	60	CDS	alpha-Est9	c.[1026A>C]+[1026A>A]	L342L
Chr3R	91-R	NT_033777	3,324,844	3,322,202	SNP	T	C	Homo. Variant		Non Synonymous	83.30%	100.00%	6.4	CDS	alpha-Est9	c.698T>C	H233R
Chr3R	91-C	NT_033777	3,325,102	3,322,459	SNP	C	T	Homo. Variant		Synonymous	100.00%	100.00%	60	CDS	alpha-Est9	c.495C>T	R165R
Chr3R	91-R	NT_033777	3,325,102	3,322,459	SNP	C	T	Homo. Variant		Synonymous	100.00%	100.00%	60	CDS	alpha-Est9	c.495C>T	R165R
Chr3R	91-R	NT_033777	3,325,537	3,322,894	SNP	C	G|C	Hetero. Ref.		Non Synonymous	57.10%	100.00%	58.8	CDS	alpha-Est9	c.[238C>G]+[238C>C]	V80L, V80V
Chr3R	91-C	NT_033777	3,329,662	3,327,012	SNP	G	T	Homo. Variant		Synonymous	100.00%	100.00%	60	CDS	CG1287	c.954G>T	I318I
Chr3R	91-R	NT_033777	3,329,662	3,327,012	SNP	G	T|G	Hetero. Ref.		Synonymous	70.00%	100.00%	13.79	CDS	CG1287	c.[954G>T]+[954G>G]	I318I
Chr3R	91-R	NT_033777	3,329,758	3,327,108	SNP	C	T|C	Hetero. Ref.		Synonymous	30.00%	99.40%	22.36	CDS	CG1287	c.[858C>T]+[858C>C]	P286P
Chr3R	91-C	NT_033777	3,329,878	3,327,228	SNP	C	A	Homo. Variant		Synonymous	100.00%	100.00%	60	CDS	CG1287	c.738C>A	V246V
Chr3R	91-R	NT_033777	3,329,878	3,327,228	SNP	C	C|A	Hetero. Ref.		Synonymous	40.00%	100.00%	41.76	CDS	CG1287	c.[738C>C]+[738C>A]	V246V
Chr3R	91-R	NT_033777	3,329,898	3,327,248	SNP	A	G|A	Hetero. Ref.		Synonymous	33.30%	87.20%	8.34	CDS	CG1287	c.[718A>G]+[718A>A]	L240L
Chr3R	91-R	NT_033777	3,329,941	3,327,291	SNP	T	T|C	Hetero. Ref.		Synonymous	30.00%	99.40%	22.36	CDS	CG1287	c.[675T>T]+[675T>C]	A225A
Chr3R	91-R	NT_033777	3,330,058	3,327,408	SNP	G	G|A	Hetero. Ref.		Synonymous	75.00%	100.00%	16.76	CDS	CG1287	c.[558G>G]+[558G>A]	T186T
Chr3R	91-R	NT_033777	3,330,404	3,327,754	SNP	C	T|C	Hetero. Ref.		Non Synonymous	55.60%	100.00%	44.26	CDS	CG1287	c.[212C>T]+[212C>C]	R71H, R71R
Chr3R	91-C	NT_033777	3,330,522	3,327,872	SNP	C	G	Homo. Variant		Non Synonymous	100.00%	100.00%	60	CDS	CG1287	c.94C>G	A32P
Chr3R	91-R	NT_033777	3,330,522	3,327,872	SNP	C	G	Homo. Variant		Non Synonymous	100.00%	100.00%	60	CDS	CG1287	c.94C>G	A32P
Chr3R	91-C	NT_033777	3,330,568	3,327,918	SNP	G	C	Homo. Variant		Synonymous	100.00%	100.00%	60	CDS	CG1287	c.48G>C	R16R
Chr3R	91-R	NT_033777	3,330,568	3,327,918	SNP	G	C	Homo. Variant		Synonymous	100.00%	100.00%	60	CDS	CG1287	c.48G>C	R16R
Chr3R	91-C	NT_033777	3,338,382	3,335,725	SNP	A	G	Homo. Variant		Synonymous	100.00%	100.00%	60	CDS	alpha-Est8	c.1524A>G	F508F
Chr3R	91-R	NT_033777	3,338,382	3,335,725	SNP	A	G	Homo. Variant		Synonymous	100.00%	100.00%	60	CDS	alpha-Est8	c.1524A>G	F508F
Chr3R	91-R	NT_033777	3,338,655	3,335,998	SNP	G	G|A	Hetero. Ref.		Synonymous	43.80%	100.00%	60	CDS	alpha-Est8	c.[1251G>G]+[1251G>A]	L417L
Chr3R	91-C	NT_033777	3,338,942	3,336,283	SNP	C	T	Homo. Variant		Synonymous	100.00%	100.00%	60	CDS	alpha-Est8	c.1212C>T	R404R
Chr3R	91-R	NT_033777	3,338,942	3,336,283	SNP	C	T|C	Hetero. Ref.		Synonymous	72.70%	100.00%	19.57	CDS	alpha-Est8	c.[1212C>T]+[1212C>C]	R404R
Chr3R	91-C	NT_033777	3,339,433	3,336,774	SNP	T	C	Homo. Variant		Non Synonymous	100.00%	100.00%	60	CDS	alpha-Est8	c.721T>C	I241V
Chr3R	91-R	NT_033777	3,339,433	3,336,774	SNP	T	C	Homo. Variant		Non Synonymous	100.00%	100.00%	60	CDS	alpha-Est8	c.721T>C	I241V
Chr3R	91-C	NT_033777	3,339,449	3,336,790	SNP	G	T	Homo. Variant		Synonymous	100.00%	100.00%	60	CDS	alpha-Est8	c.705G>T	G235G
Chr3R	91-R	NT_033777	3,339,449	3,336,790	SNP	G	T	Homo. Variant		Synonymous	100.00%	100.00%	60	CDS	alpha-Est8	c.705G>T	G235G
Chr3R	91-C	NT_033777	3,339,764	3,337,105	SNP	C	T	Homo. Variant		Synonymous	100.00%	100.00%	60	CDS	alpha-Est8	c.390C>T	L130L
Chr3R	91-R	NT_033777	3,339,764	3,337,105	SNP	C	T	Homo. Variant		Synonymous	84.60%	100.00%	15.18	CDS	alpha-Est8	c.390C>T	L130L
Chr3R	91-C	NT_033777	3,340,322	3,337,663	SNP	G	A	Homo. Variant		Synonymous	94.30%	100.00%	60	CDS	alpha-Est8	c.330G>A	D110D
Chr3R	91-R	NT_033777	3,340,322	3,337,663	SNP	G	G|A	Hetero. Ref.		Synonymous	63.60%	100.00%	22.36	CDS	alpha-Est8	c.[330G>G]+[330G>A]	D110D
Chr3R	91-C	NT_033777	3,340,331	3,337,672	SNP	G	A	Homo. Variant		Synonymous	97.30%	100.00%	60	CDS	alpha-Est8	c.321G>A	G107G
Chr3R	91-R	NT_033777	3,340,331	3,337,672	SNP	G	G|A	Hetero. Ref.		Synonymous	69.20%	100.00%	33.94	CDS	alpha-Est8	c.[321G>G]+[321G>A]	G107G
Chr3R	91-R	NT_033777	3,343,583	3,340,919	SNP	A	G|A	Hetero. Ref.		Synonymous	23.10%	96.10%	13.93	CDS	alpha-Est8	c.[12A>G]+[12A>A]	D4D
Chr3R	91-C	NT_033777	3,347,413	3,344,745	SNP	G	A	Homo. Variant		Synonymous	91.70%	100.00%	60	CDS	Ubc84D	c.336G>A	V112V
Chr3R	91-C	NT_033777	3,347,459	3,344,790	SNP	G	C	Homo. Variant		Synonymous	100.00%	100.00%	60	CDS	Ubc84D	c.291G>C	P97P
Chr3R	91-C	NT_033777	3,348,553	3,345,884	SNP	G	A	Homo. Variant		Synonymous	100.00%	100.00%	60	CDS	alpha-Est7	c.1308G>A	Y436Y
Chr3R	91-C	NT_033777	3,349,180	3,346,511	SNP	C	T	Homo. Variant		Synonymous	100.00%	100.00%	60	CDS	alpha-Est7	c.798C>T	K266K
Chr3R	91-C	NT_033777	3,349,462	3,346,793	SNP	A	G	Homo. Variant		Synonymous	100.00%	100.00%	60	CDS	alpha-Est7	c.516A>G	F172F
Chr3R	91-C	NT_033777	3,349,532	3,346,863	SNP	C	A	Homo. Variant		Synonymous	96.80%	100.00%	60	CDS	alpha-Est7	c.504C>A	G168G
Chr3R	91-R	NT_033777	3,349,532	3,346,863	SNP	C	C|A	Hetero. Ref.		Synonymous	23.50%	93.80%	11.78	CDS	alpha-Est7	c.[504C>C]+[504C>A]	G168G
Chr3R	91-C	NT_033777	3,349,871	3,347,202	SNP	G	C	Homo. Variant		Non Synonymous	100.00%	100.00%	60	CDS	alpha-Est7	c.250G>C	R84G
Chr3R	91-R	NT_033777	3,349,871	3,347,202	SNP	G	C	Homo. Variant		Non Synonymous	100.00%	100.00%	60	CDS	alpha-Est7	c.250G>C	R84G
Chr3R	91-C	NT_033777	3,353,293	3,350,622	SNP	C	G	Homo. Variant		Synonymous	100.00%	100.00%	60	CDS	alpha-Est6	c.1443C>G	G481G
Chr3R	91-R	NT_033777	3,353,293	3,350,622	SNP	C	G	Homo. Variant		Synonymous	100.00%	100.00%	60	CDS	alpha-Est6	c.1443C>G	G481G
Chr3R	91-C	NT_033777	3,353,793	3,351,122	SNP	G	C	Homo. Variant		Synonymous	100.00%	100.00%	60	CDS	alpha-Est6	c.1035G>C	L345L
Chr3R	91-C	NT_033777	3,353,799	3,351,128	SNP	C	T	Homo. Variant		Synonymous	100.00%	100.00%	60	CDS	alpha-Est6	c.1029C>T	V343V
Chr3R	91-C	NT_033777	3,353,829	3,351,158	SNP	C	G	Homo. Variant		Non Synonymous	100.00%	100.00%	60	CDS	alpha-Est6	c.999C>G	Q333H
Chr3R	91-C	NT_033777	3,354,025	3,351,354	SNP	C	T	Homo. Variant		Non Synonymous	100.00%	100.00%	60	CDS	alpha-Est6	c.803C>T	G268D
Chr3R	91-C	NT_033777	3,356,742	3,354,070	SNP	C	T	Homo. Variant		Non Synonymous	100.00%	100.00%	60	CDS	alpha-Est6	c.370C>T	V124I
Chr3R	91-C	NT_033777	3,356,877	3,354,205	SNP	C	A	Homo. Variant		Non Synonymous	100.00%	100.00%	60	CDS	alpha-Est6	c.235C>A	A79S
Chr3R	91-C	NT_033777	3,357,019	3,354,347	SNP	C	G	Homo. Variant		Synonymous	100.00%	100.00%	60	CDS	alpha-Est6	c.93C>G	S31S
Chr3R	91-C	NT_033777	3,360,180	3,357,508	SNP	G	A	Homo. Variant		Synonymous	100.00%	100.00%	60	CDS	alphaTub84D	c.528G>A	Q176Q
Chr3R	91-C	NT_033777	3,363,306	3,360,632	SNP	C	A	Homo. Variant		Synonymous	100.00%	100.00%	60	CDS	alpha-Est5	c.1068C>A	V356V
Chr3R	91-C	NT_033777	3,363,498	3,360,824	SNP	T	C	Homo. Variant		Synonymous	100.00%	100.00%	60	CDS	alpha-Est5	c.876T>C	A292A
Chr3R	91-C	NT_033777	3,363,516	3,360,842	SNP	A	G	Homo. Variant		Synonymous	100.00%	100.00%	60	CDS	alpha-Est5	c.858A>G	F286F
Chr3R	91-R	NT_033777	3,364,193	3,361,519	SNP	G	A	Homo. Variant		Synonymous	75.00%	100.00%	20.94	CDS	alpha-Est5	c.378G>A	G126G
Chr3R	91-C	NT_033777	3,364,269	3,361,595	SNP	T	C	Homo. Variant		Non Synonymous	100.00%	100.00%	60	CDS	alpha-Est5	c.302T>C	E101G
Chr3R	91-R	NT_033777	3,365,194	3,362,520	SNP	T	A	Homo. Variant		Non Synonymous	100.00%	100.00%	60	CDS	alpha-Est4	c.1580T>A	K527M
Chr3R	91-C	NT_033777	3,365,738	3,363,064	SNP	G	C	Homo. Variant		Non Synonymous	93.80%	100.00%	60	CDS	alpha-Est4	c.1036G>C	R346G
Chr3R	91-C	NT_033777	3,365,757	3,363,083	SNP	T	G	Homo. Variant		Non Synonymous	100.00%	100.00%	60	CDS	alpha-Est4	c.1017T>G	E339D
Chr3R	91-R	NT_033777	3,365,778	3,363,104	SNP	C	T|C	Hetero. Ref.		Non Synonymous	46.20%	100.00%	60	CDS	alpha-Est4	c.[996C>T]+[996C>C]	M332I, M332M
Chr3R	91-R	NT_033777	3,365,925	3,363,251	SNP	C	T|C	Hetero. Ref.		Synonymous	50.00%	100.00%	60	CDS	alpha-Est4	c.[849C>T]+[849C>C]	K283K
Chr3R	91-C	NT_033777	3,366,755	3,364,081	SNP	G	A	Homo. Variant		Synonymous	100.00%	100.00%	60	CDS	alpha-Est4	c.141G>A	T47T
Chr3R	91-R	NT_033777	3,366,810	3,364,136	SNP	T	T|A	Hetero. Ref.		Non Synonymous	64.30%	100.00%	45.34	CDS	alpha-Est4	c.[86T>T]+[86T>A]	D29D, D29V
Chr3R	91-C	NT_033777	3,367,858	3,365,184	SNP	T	C	Homo. Variant		Non Synonymous	100.00%	100.00%	60	CDS	alpha-Est3	c.1213T>C	T405A
Chr3R	91-R	NT_033777	3,368,195	3,365,521	SNP	G	T|G	Hetero. Ref.		Non Synonymous	44.40%	100.00%	42.1	CDS	alpha-Est3	c.[937G>T]+[937G>G]	P313T, P313P
Chr3R	91-C	NT_033777	3,368,515	3,365,841	SNP	C	T	Homo. Variant		Non Synonymous	100.00%	100.00%	60	CDS	alpha-Est3	c.617C>T	G206D
Chr3R	91-C	NT_033777	3,368,592	3,365,918	SNP	G	A	Homo. Variant		Synonymous	100.00%	100.00%	60	CDS	alpha-Est3	c.540G>A	P180P
Chr3R	91-R	NT_033777	3,368,802	3,366,128	SNP	T	T|A	Hetero. Ref.		Non Synonymous	66.70%	100.00%	45.93	CDS	alpha-Est3	c.[330T>T]+[330T>A]	E110E, E110D
Chr3R	91-C	NT_033777	3,371,255	3,368,578	SNP	G	T	Homo. Variant		Non Synonymous	100.00%	100.00%	60	CDS	alpha-Est2	c.7G>T	V3L
Chr3R	91-C	NT_033777	3,372,314	3,369,636	SNP	G	A	Homo. Variant		Synonymous	100.00%	100.00%	60	CDS	alpha-Est2	c.537G>A	P179P
Chr3R	91-C	NT_033777	3,372,377	3,369,699	SNP	T	C	Homo. Variant		Synonymous	100.00%	100.00%	60	CDS	alpha-Est2	c.600T>C	S200S
Chr3R	91-C	NT_033777	3,372,392	3,369,714	SNP	C	A	Homo. Variant		Non Synonymous	100.00%	100.00%	60	CDS	alpha-Est2	c.615C>A	H205Q
Chr3R	91-C	NT_033777	3,372,589	3,369,911	SNP	A	T	Homo. Variant		Non Synonymous	100.00%	100.00%	60	CDS	alpha-Est2	c.812A>T	K271M
Chr3R	91-C	NT_033777	3,372,636	3,369,958	SNP	T	A	Homo. Variant		Non Synonymous	100.00%	100.00%	60	CDS	alpha-Est2	c.859T>A	C287S
Chr3R	91-C	NT_033777	3,374,442	3,371,763	SNP	G	A	Homo. Variant		Synonymous	100.00%	100.00%	60	CDS	alpha-Est1	c.1629G>A	F543F
Chr3R	91-C	NT_033777	3,374,622	3,371,943	SNP	C	T	Homo. Variant		Synonymous	100.00%	100.00%	60	CDS	alpha-Est1	c.1449C>T	L483L
Chr3R	91-C	NT_033777	3,376,541	3,373,862	SNP	C	T	Homo. Variant		Synonymous	100.00%	100.00%	60	CDS	alpha-Est1	c.144C>T	R48R
Chr3R	91-C	NT_033777	3,401,409	3,398,686	SNP	A	G	Homo. Variant		Synonymous	100.00%	100.00%	60	CDS	CG34127	c.2760A>G	C920C
Chr3R	91-C	NT_033777	3,401,464	3,398,741	SNP	C	T	Homo. Variant		Non Synonymous	100.00%	100.00%	60	CDS	CG34127	c.2705C>T	S902N
Chr3R	91-C	NT_033777	3,407,586	3,404,857	SNP	G	A	Homo. Variant		Synonymous	100.00%	100.00%	60	CDS	CG34127	c.1497G>A	S499S
Chr3R	91-C	NT_033777	3,407,601	3,404,872	SNP	G	A	Homo. Variant		Synonymous	100.00%	100.00%	60	CDS	CG34127	c.1482G>A	F494F
Chr3R	91-R	NT_033777	3,431,982	3,429,239	SNP	C	T|C	Hetero. Ref.		Synonymous	50.00%	99.90%	30.98	CDS	CG34127	c.[231C>T]+[231C>C]	G77G
Chr3R	91-C	NT_033777	3,491,353	3,488,542	SNP	C	T	Homo. Variant		Non Synonymous	100.00%	100.00%	60	CDS	CG31146	c.224C>T	S75L
Chr3R	91-R	NT_033777	3,491,380	3,488,569	SNP	C	T	Homo. Variant		Non Synonymous	100.00%	100.00%	60	CDS	CG31146	c.251C>T	A84V
Chr3R	91-C	NT_033777	3,491,422	3,488,611	SNP	A	G	Homo. Variant		Non Synonymous	100.00%	100.00%	60	CDS	CG31146	c.293A>G	N98S
Chr3R	91-R	NT_033777	3,491,422	3,488,611	SNP	A	G	Homo. Variant		Non Synonymous	100.00%	100.00%	60	CDS	CG31146	c.293A>G	N98S
Chr3R	91-R	NT_033777	3,495,394	3,492,581	SNP	C	T	Homo. Variant		Non Synonymous	90.50%	100.00%	60	CDS	CG31146	c.688C>T	P230S
Chr3R	91-C	NT_033777	3,495,991	3,493,178	SNP	C	A	Homo. Variant		Synonymous	100.00%	100.00%	60	CDS	CG31146	c.1005C>A	A335A
Chr3R	91-C	NT_033777	3,519,295	3,516,464	SNP	C	T	Homo. Variant		Synonymous	100.00%	100.00%	60	CDS	CG31146	c.1860C>T	P620P
Chr3R	91-R	NT_033777	3,519,295	3,516,464	SNP	C	T	Homo. Variant		Synonymous	100.00%	100.00%	60	CDS	CG31146	c.1860C>T	P620P
Chr3R	91-C	NT_033777	3,519,313	3,516,482	SNP	C	A	Homo. Variant		Synonymous	100.00%	100.00%	60	CDS	CG31146	c.1878C>A	P626P
Chr3R	91-R	NT_033777	3,520,639	3,517,808	SNP	T	T|A	Hetero. Ref.		Non Synonymous	25.00%	97.90%	16.76	CDS	CG31146	c.[2451T>T]+[2451T>A]	D817E, D817D
Chr3R	91-C	NT_033777	3,520,726	3,517,895	SNP	C	G	Homo. Variant		Synonymous	100.00%	100.00%	60	CDS	CG31146	c.2538C>G	L846L
Chr3R	91-C	NT_033777	3,521,900	3,519,068	SNP	T	C	Homo. Variant		Synonymous	100.00%	100.00%	60	CDS	CG31146	c.3711T>C	S1237S
Chr3R	91-R	NT_033777	3,521,900	3,519,068	SNP	T	C	Homo. Variant		Synonymous	100.00%	100.00%	60	CDS	CG31146	c.3711T>C	S1237S
Chr3R	91-R	NT_033777	3,551,254	3,548,375	SNP	G	G|A	Hetero. Ref.		Non Synonymous	57.10%	100.00%	30.52	CDS	CG2616	c.[107G>G]+[107G>A]	G36D, G36G
Chr3R	91-R	NT_033777	3,551,438	3,548,559	SNP	C	T|C	Hetero. Ref.		Synonymous	25.00%	77.30%	5.31	CDS	CG2616	c.[291C>T]+[291C>C]	A97A
Chr3R	91-R	NT_033777	3,551,586	3,548,707	SNP	T	T|C	Hetero. Ref.		Non Synonymous	40.00%	100.00%	42.44	CDS	CG2616	c.[439T>T]+[439T>C]	S147P, S147S
Chr3R	91-R	NT_033777	3,551,648	3,548,769	SNP	A	G	Homo. Variant		Synonymous	100.00%	100.00%	60	CDS	CG2616	c.501A>G	K167K
Chr3R	91-R	NT_033777	3,577,291	3,574,309	SNP	A	T|A	Hetero. Ref.		Synonymous	73.30%	100.00%	28.55	CDS	pyd3	c.[654A>T]+[654A>A]	G218G
Chr3R	91-R	NT_033777	3,577,862	3,574,880	SNP	G	G|A	Hetero. Ref.		Synonymous	57.90%	100.00%	60	CDS	pyd3	c.[159G>G]+[159G>A]	F53F
Chr3R	91-C	NT_033777	3,589,939	3,586,953	SNP	C	T	Homo. Variant		Synonymous	100.00%	100.00%	60	CDS	Sp7	c.45C>T	C15C
Chr3R	91-R	NT_033777	3,589,939	3,586,953	SNP	C	T|C	Hetero. Ref.		Synonymous	41.70%	100.00%	53.3	CDS	Sp7	c.[45C>T]+[45C>C]	C15C
Chr3R	91-C	NT_033777	3,589,975	3,586,989	SNP	A	C	Homo. Variant		Synonymous	100.00%	100.00%	60	CDS	Sp7	c.81A>C	A27A
Chr3R	91-R	NT_033777	3,589,975	3,586,989	SNP	A	C	Homo. Variant		Synonymous	100.00%	100.00%	60	CDS	Sp7	c.81A>C	A27A
Chr3R	91-C	NT_033777	3,600,010	3,597,019	SNP	T	C	Homo. Variant		Synonymous	100.00%	100.00%	60	CDS	CG11286	c.345T>C	K115K
Chr3R	91-R	NT_033777	3,600,010	3,597,019	SNP	T	C	Homo. Variant		Synonymous	100.00%	100.00%	60	CDS	CG11286	c.345T>C	K115K
Chr3R	91-C	NT_033777	3,600,108	3,597,117	SNP	C	T	Homo. Variant		Synonymous	100.00%	100.00%	60	CDS	CG11286	c.306C>T	Q102Q
Chr3R	91-R	NT_033777	3,600,108	3,597,117	SNP	C	T	Homo. Variant		Synonymous	100.00%	100.00%	60	CDS	CG11286	c.306C>T	Q102Q
Chr3R	91-C	NT_033777	3,600,240	3,597,249	SNP	G	C	Homo. Variant		Synonymous	100.00%	100.00%	60	CDS	CG11286	c.174G>C	S58S
Chr3R	91-C	NT_033777	3,610,293	3,607,296	SNP	A	G	Homo. Variant		Non Synonymous	100.00%	100.00%	60	CDS	CG18747	c.1054A>G	S352P
Chr3R	91-R	NT_033777	3,610,293	3,607,296	SNP	A	G|A	Hetero. Ref.		Non Synonymous	55.60%	100.00%	38.78	CDS	CG18747	c.[1054A>G]+[1054A>A]	S352P, S352S
Chr3R	91-R	NT_033777	3,610,701	3,607,704	SNP	G	T|G	Hetero. Ref.		Non Synonymous	38.50%	100.00%	50.9	CDS	CG18747	c.[646G>T]+[646G>G]	L216I, L216L
Chr3R	91-R	NT_033777	3,611,189	3,608,192	SNP	A	T|A	Hetero. Ref.		Non Synonymous	46.20%	100.00%	60	CDS	CG18747	c.[403A>T]+[403A>A]	F135I, F135F
Chr3R	91-R	NT_033777	3,614,026	3,611,029	SNP	C	T|C	Hetero. Ref.		Synonymous	70.00%	100.00%	22.36	CDS	CG18745	c.[126C>T]+[126C>C]	L42L
Chr3R	91-R	NT_033777	3,615,180	3,612,183	SNP	A	G|A	Hetero. Ref.		Non Synonymous	58.30%	100.00%	52.8	CDS	CG18748	c.[988A>G]+[988A>A]	S330P, S330S
Chr3R	91-R	NT_033777	3,615,251	3,612,254	SNP	T	T|C	Hetero. Ref.		Non Synonymous	60.00%	100.00%	60	CDS	CG18748	c.[917T>T]+[917T>C]	N306N, N306S
Chr3R	91-C	NT_033777	3,615,440	3,612,443	SNP	A	G	Homo. Variant		Non Synonymous	100.00%	100.00%	60	CDS	CG18748	c.787A>G	Y263H
Chr3R	91-R	NT_033777	3,615,440	3,612,443	SNP	A	G|A	Hetero. Ref.		Non Synonymous	38.50%	100.00%	50.9	CDS	CG18748	c.[787A>G]+[787A>A]	Y263H, Y263Y
Chr3R	91-C	NT_033777	3,615,678	3,612,681	SNP	G	A	Homo. Variant		Synonymous	100.00%	100.00%	60	CDS	CG18748	c.549G>A	C183C
Chr3R	91-R	NT_033777	3,615,678	3,612,681	SNP	G	A	Homo. Variant		Synonymous	100.00%	100.00%	60	CDS	CG18748	c.549G>A	C183C
Chr3R	91-C	NT_033777	3,615,990	3,612,993	SNP	G	A	Homo. Variant		Synonymous	100.00%	100.00%	60	CDS	CG18748	c.297G>A	D99D
Chr3R	91-R	NT_033777	3,615,990	3,612,993	SNP	G	A	Homo. Variant		Synonymous	100.00%	100.00%	60	CDS	CG18748	c.297G>A	D99D
Chr3R	91-C	NT_033777	3,616,470	3,613,473	SNP	A	C	Homo. Variant		Synonymous	100.00%	100.00%	60	CDS	CG18748	c.93A>C	T31T
Chr3R	91-R	NT_033777	3,616,470	3,613,473	SNP	A	C	Homo. Variant		Synonymous	100.00%	100.00%	60	CDS	CG18748	c.93A>C	T31T
Chr3R	91-C	NT_033777	3,617,134	3,614,137	SNP	C	G	Homo. Variant		Non Synonymous	100.00%	100.00%	60	CDS	CG18746	c.1274C>G	G425A
Chr3R	91-C	NT_033777	3,617,205	3,614,208	SNP	T	C	Homo. Variant		Synonymous	100.00%	100.00%	60	CDS	CG18746	c.1203T>C	L401L
Chr3R	91-R	NT_033777	3,617,205	3,614,208	SNP	T	T|C	Hetero. Ref.		Synonymous	64.70%	100.00%	50.24	CDS	CG18746	c.[1203T>T]+[1203T>C]	L401L
Chr3R	91-C	NT_033777	3,617,480	3,614,483	SNP	C	A	Homo. Variant		Non Synonymous	100.00%	100.00%	60	CDS	CG18746	c.1019C>A	G340V
Chr3R	91-R	NT_033777	3,617,668	3,614,671	SNP	G	C	Homo. Variant		Synonymous	80.00%	100.00%	0.53	CDS	CG18746	c.831G>C	G277G
Chr3R	91-R	NT_033777	3,617,894	3,614,897	SNP	G	T|G	Hetero. Ref.		Non Synonymous	55.60%	100.00%	40.01	CDS	CG18746	c.[605G>T]+[605G>G]	S202Y, S202S
Chr3R	91-R	NT_033777	3,617,898	3,614,901	SNP	C	G|C	Hetero. Ref.		Non Synonymous	55.60%	100.00%	36.96	CDS	CG18746	c.[601C>G]+[601C>C]	V201L, V201V
Chr3R	91-C	NT_033777	3,617,940	3,614,943	SNP	T	C	Homo. Variant		Non Synonymous	100.00%	100.00%	60	CDS	CG18746	c.559T>C	S187G
Chr3R	91-R	NT_033777	3,617,940	3,614,943	SNP	T	C	Homo. Variant		Non Synonymous	100.00%	100.00%	60	CDS	CG18746	c.559T>C	S187G
Chr3R	91-C	NT_033777	3,620,966	3,617,968	SNP	A	T	Homo. Variant		Non Synonymous	100.00%	100.00%	60	CDS	CG10086	c.691A>T	T231S
Chr3R	91-R	NT_033777	3,620,989	3,617,991	SNP	C	C|A	Hetero. Ref.		Synonymous	71.40%	100.00%	8.21	CDS	CG10086	c.[714C>C]+[714C>A]	S238S
Chr3R	91-C	NT_033777	3,621,085	3,618,087	SNP	C	T	Homo. Variant		Synonymous	100.00%	100.00%	60	CDS	CG10086	c.810C>T	P270P
Chr3R	91-R	NT_033777	3,621,085	3,618,087	SNP	C	T|C	Hetero. Ref.		Synonymous	42.90%	99.70%	25.5	CDS	CG10086	c.[810C>T]+[810C>C]	P270P
Chr3R	91-R	NT_033777	3,621,098	3,618,100	SNP	C	T|C	Hetero. Ref.		Synonymous	42.90%	99.90%	28.37	CDS	CG10086	c.[823C>T]+[823C>C]	L275L
Chr3R	91-R	NT_033777	3,622,983	3,619,981	SNP	C	T|C	Hetero. Ref.		Synonymous	55.60%	100.00%	44.26	CDS	CG2641	c.[51C>T]+[51C>C]	Y17Y
Chr3R	91-C	NT_033777	3,624,503	3,621,501	SNP	A	G	Homo. Variant		Non Synonymous	100.00%	100.00%	60	CDS	CG2641	c.649A>G	I217V
Chr3R	91-C	NT_033777	3,624,976	3,621,974	SNP	A	C	Homo. Variant		Synonymous	100.00%	100.00%	60	CDS	CG2641	c.1023A>C	P341P
Chr3R	91-C	NT_033777	3,625,072	3,622,070	SNP	C	T	Homo. Variant		Synonymous	100.00%	100.00%	60	CDS	CG2641	c.1119C>T	P373P
Chr3R	91-C	NT_033777	3,625,128	3,622,126	SNP	C	G	Homo. Variant		Non Synonymous	100.00%	100.00%	60	CDS	CG2641	c.1175C>G	A392G
Chr3R	91-R	NT_033777	3,626,113	3,623,111	SNP	T	T|C	Hetero. Ref.		Non Synonymous	61.50%	100.00%	41.09	CDS	CG18744	c.[1063T>T]+[1063T>C]	I355I, I355V
Chr3R	91-R	NT_033777	3,626,264	3,623,262	SNP	C	T|C	Hetero. Ref.		Synonymous	62.50%	100.00%	27.85	CDS	CG18744	c.[912C>T]+[912C>C]	K304K
Chr3R	91-R	NT_033777	3,626,278	3,623,276	SNP	T	T|A	Hetero. Ref.		Non Synonymous	62.50%	100.00%	27.85	CDS	CG18744	c.[898T>T]+[898T>A]	T300T, T300S
Chr3R	91-C	NT_033777	3,626,811	3,623,809	SNP	C	G	Homo. Variant		Non Synonymous	100.00%	100.00%	60	CDS	CG18744	c.365C>G	G122A
Chr3R	91-R	NT_033777	3,626,811	3,623,809	SNP	C	G	Homo. Variant		Non Synonymous	100.00%	100.00%	60	CDS	CG18744	c.365C>G	G122A
Chr3R	91-R	NT_033777	3,627,005	3,624,003	SNP	G	G|C	Hetero. Ref.		Non Synonymous	70.00%	100.00%	48.55	CDS	CG18744	c.[171G>G]+[171G>C]	H57H, H57Q
Chr3R	91-R	NT_033777	3,629,473	3,626,471	SNP	C	T|C	Hetero. Ref.		Non Synonymous	50.00%	100.00%	52.42	CDS	CG3014	c.[1027C>T]+[1027C>C]	A343T, A343A
Chr3R	91-R	NT_033777	3,629,513	3,626,511	SNP	C	T|C	Hetero. Ref.		Synonymous	50.00%	100.00%	60	CDS	CG3014	c.[987C>T]+[987C>C]	P329P
Chr3R	91-R	NT_033777	3,629,612	3,626,610	SNP	A	G|A	Hetero. Ref.		Synonymous	50.00%	100.00%	44.26	CDS	CG3014	c.[888A>G]+[888A>A]	S296S
Chr3R	91-C	NT_033777	3,629,681	3,626,679	SNP	T	C	Homo. Variant		Synonymous	100.00%	100.00%	60	CDS	CG3014	c.819T>C	V273V
Chr3R	91-R	NT_033777	3,629,681	3,626,679	SNP	T	C	Homo. Variant		Synonymous	100.00%	100.00%	60	CDS	CG3014	c.819T>C	V273V
Chr3R	91-R	NT_033777	3,629,941	3,626,939	SNP	T	T|G	Hetero. Ref.		Synonymous	62.50%	100.00%	26.42	CDS	CG3014	c.[559T>T]+[559T>G]	R187R
Chr3R	91-R	NT_033777	3,629,978	3,626,976	SNP	G	G|C	Hetero. Ref.		Synonymous	71.40%	100.00%	8.21	CDS	CG3014	c.[522G>G]+[522G>C]	P174P
Chr3R	91-C	NT_033777	3,631,840	3,628,838	SNP	G	A	Homo. Variant		Non Synonymous	100.00%	100.00%	60	CDS	CG18268	c.991G>A	R331C
Chr3R	91-R	NT_033777	3,631,840	3,628,838	SNP	G	A	Homo. Variant		Non Synonymous	100.00%	100.00%	60	CDS	CG18268	c.991G>A	R331C
Chr3R	91-C	NT_033777	3,635,409	3,632,407	SNP	G	A	Homo. Variant		Synonymous	100.00%	100.00%	60	CDS	CG2993	c.1410G>A	S470S
Chr3R	91-R	NT_033777	3,635,409	3,632,407	SNP	G	G|A	Hetero. Ref.		Synonymous	53.80%	100.00%	60	CDS	CG2993	c.[1410G>G]+[1410G>A]	S470S
Chr3R	91-C	NT_033777	3,636,180	3,633,178	SNP	C	G	Homo. Variant		Synonymous	100.00%	100.00%	60	CDS	CG2993	c.780C>G	P260P
Chr3R	91-R	NT_033777	3,636,180	3,633,178	SNP	C	G	Homo. Variant		Synonymous	100.00%	100.00%	60	CDS	CG2993	c.780C>G	P260P
Chr3R	91-R	NT_033777	3,636,334	3,633,332	SNP	A	G	Homo. Variant		Non Synonymous	90.00%	100.00%	27.02	CDS	CG2993	c.626A>G	I209T
Chr3R	91-R	NT_033777	3,636,423	3,633,421	SNP	C	T|C	Hetero. Ref.		Synonymous	50.00%	100.00%	37.2	CDS	CG2993	c.[537C>T]+[537C>C]	V179V
Chr3R	91-R	NT_033777	3,636,462	3,633,460	SNP	C	G|C	Hetero. Ref.		Synonymous	44.40%	100.00%	44.26	CDS	CG2993	c.[498C>G]+[498C>C]	R166R
Chr3R	91-R	NT_033777	3,636,839	3,633,837	SNP	A	G|A	Hetero. Ref.		Synonymous	57.10%	100.00%	50.9	CDS	CG2993	c.[327A>G]+[327A>A]	P109P
Chr3R	91-R	NT_033777	3,636,938	3,633,936	SNP	C	T|C	Hetero. Ref.		Synonymous	60.00%	100.00%	13.95	CDS	CG2993	c.[228C>T]+[228C>C]	R76R
Chr3R	91-R	NT_033777	3,637,785	3,634,783	SNP	G	G|C	Hetero. Ref.		Synonymous	37.50%	100.00%	51.27	CDS	CG2993	c.[93G>G]+[93G>C]	V31V
Chr3R	91-R	NT_033777	3,639,815	3,636,812	SNP	G	G|A	Hetero. Ref.		Non Synonymous	37.50%	96.90%	14.99	CDS	CG31472	c.[295G>G]+[295G>A]	G99S, G99G
Chr3R	91-C	NT_033777	3,639,931	3,636,928	SNP	A	G	Homo. Variant		Synonymous	100.00%	100.00%	60	CDS	CG31472	c.411A>G	E137E
Chr3R	91-R	NT_033777	3,639,931	3,636,928	SNP	A	G	Homo. Variant		Synonymous	100.00%	100.00%	60	CDS	CG31472	c.411A>G	E137E
Chr3R	91-C	NT_033777	3,639,964	3,636,961	SNP	A	G	Homo. Variant		Synonymous	87.50%	100.00%	60	CDS	CG31472	c.444A>G	R148R
Chr3R	91-R	NT_033777	3,639,964	3,636,961	SNP	A	G	Homo. Variant		Synonymous	87.50%	100.00%	60	CDS	CG31472	c.444A>G	R148R
Chr3R	91-R	NT_033777	3,640,114	3,637,111	SNP	C	T|C	Hetero. Ref.		Synonymous	62.50%	100.00%	27.85	CDS	CG31472	c.[594C>T]+[594C>C]	P198P
Chr3R	91-R	NT_033777	3,640,839	3,637,836	SNP	C	G|C	Hetero. Ref.		Synonymous	70.00%	100.00%	20.93	CDS	CG31473	c.[219C>G]+[219C>C]	A73A
Chr3R	91-R	NT_033777	3,643,951	3,640,946	SNP	A	C	Homo. Variant		Synonymous	100.00%	100.00%	60	CDS	CG34384	c.6A>C	A2A
Chr3R	91-C	NT_033777	3,672,698	3,669,681	SNP	T	C	Homo. Variant		Synonymous	100.00%	100.00%	60	CDS	CG34384	c.660T>C	T220T
Chr3R	91-R	NT_033777	3,672,698	3,669,681	SNP	T	C	Homo. Variant		Synonymous	100.00%	100.00%	60	CDS	CG34384	c.660T>C	T220T
Chr3R	91-C	NT_033777	3,673,780	3,670,763	SNP	C	A	Homo. Variant		Non Synonymous	100.00%	100.00%	60	CDS	CG34384	c.1588C>A	R530S
Chr3R	91-R	NT_033777	3,673,780	3,670,763	SNP	C	A	Homo. Variant		Non Synonymous	100.00%	100.00%	60	CDS	CG34384	c.1588C>A	R530S
Chr3R	91-R	NT_033777	3,675,457	3,672,440	SNP	A	G	Homo. Variant		Synonymous	100.00%	100.00%	60	CDS	CG34384	c.2922A>G	T974T
Chr3R	91-R	NT_033777	3,675,685	3,672,668	SNP	G	T	Homo. Variant		Non Synonymous	100.00%	100.00%	60	CDS	CG34384	c.3150G>T	M1050I
Chr3R	91-R	NT_033777	3,675,697	3,672,680	SNP	G	A	Homo. Variant		Synonymous	100.00%	100.00%	60	CDS	CG34384	c.3162G>A	A1054A
Chr3R	91-C	NT_033777	3,676,287	3,673,270	SNP	G	A	Homo. Variant		Synonymous	100.00%	100.00%	60	CDS	CG34384	c.3372G>A	P1124P
Chr3R	91-C	NT_033777	3,676,753	3,673,736	SNP	G	C	Homo. Variant		Non Synonymous	100.00%	100.00%	60	CDS	CG34384	c.3838G>C	E1280Q
Chr3R	91-R	NT_033777	3,681,781	3,678,737	SNP	G	G|A	Hetero. Ref.		Synonymous	38.50%	100.00%	47.13	CDS	CG34384	c.[5457G>G]+[5457G>A]	K1819K
Chr3R	91-R	NT_033777	3,687,111	3,684,058	SNP	A	C	Homo. Variant		Non Synonymous	100.00%	100.00%	60	CDS	CG17816	c.2406A>C	H802Q
Chr3R	91-C	NT_033777	3,690,014	3,686,960	SNP	C	T	Homo. Variant		Non Synonymous	66.70%	99.90%	8.99	CDS	CG17816	c.1858C>T	A620T
Chr3R	91-R	NT_033777	3,690,372	3,687,318	SNP	C	T|C	Hetero. Ref.		Synonymous	41.20%	100.00%	60	CDS	CG17816	c.[1500C>T]+[1500C>C]	Q500Q
Chr3R	91-C	NT_033777	3,693,299	3,690,240	SNP	A	T	Homo. Variant		Synonymous	100.00%	100.00%	60	CDS	CG17816	c.1035A>T	L345L
Chr3R	91-C	NT_033777	3,716,797	3,713,724	SNP	A	G	Homo. Variant		Synonymous	100.00%	100.00%	60	CDS	CG10092	c.765A>G	Q255Q
Chr3R	91-R	NT_033777	3,716,797	3,713,724	SNP	A	G	Homo. Variant		Synonymous	100.00%	100.00%	60	CDS	CG10092	c.765A>G	Q255Q
Chr3R	91-R	NT_033777	3,717,377	3,714,304	SNP	T	C	Homo. Variant		Synonymous	100.00%	100.00%	60	CDS	CG10092	c.1284T>C	N428N
Chr3R	91-R	NT_033777	3,717,539	3,714,466	SNP	C	T	Homo. Variant		Synonymous	100.00%	100.00%	60	CDS	CG10092	c.1446C>T	H482H
Chr3R	91-C	NT_033777	3,717,907	3,714,832	SNP	A	G	Homo. Variant		Non Synonymous	96.00%	100.00%	60	CDS	CG10092	c.1646A>G	Q549R
Chr3R	91-R	NT_033777	3,717,907	3,714,832	SNP	A	G	Homo. Variant		Non Synonymous	100.00%	100.00%	60	CDS	CG10092	c.1646A>G	Q549R
Chr3R	91-R	NT_033777	3,728,950	3,725,867	SNP	C	T|C	Hetero. Ref.		Synonymous	37.50%	100.00%	58.27	CDS	wtrw	c.[2352C>T]+[2352C>C]	F784F
Chr3R	91-C	NT_033777	3,729,391	3,726,308	SNP	C	T	Homo. Variant		Synonymous	100.00%	100.00%	60	CDS	wtrw	c.2793C>T	T931T
Chr3R	91-R	NT_033777	3,729,478	3,726,395	SNP	G	T|G	Hetero. Ref.		Synonymous	31.60%	100.00%	49.76	CDS	wtrw	c.[2880G>T]+[2880G>G]	S960S
Chr3R	91-C	NT_033777	3,732,352	3,729,269	SNP	C	A	Homo. Variant		Synonymous	100.00%	100.00%	60	CDS	CG2943	c.2634C>A	L878L
Chr3R	91-R	NT_033777	3,732,352	3,729,269	SNP	C	A	Homo. Variant		Synonymous	100.00%	100.00%	60	CDS	CG2943	c.2634C>A	L878L
Chr3R	91-R	NT_033777	3,732,564	3,729,481	SNP	T	T|C	Hetero. Ref.		Synonymous	25.00%	77.30%	5.31	CDS	CG2943	c.[2484T>T]+[2484T>C]	T828T
Chr3R	91-R	NT_033777	3,734,115	3,731,031	SNP	G	G|A	Hetero. Ref.		Synonymous	21.40%	92.80%	11.09	CDS	CG2943	c.[1296G>G]+[1296G>A]	I432I
Chr3R	91-C	NT_033777	3,734,738	3,731,652	SNP	G	C	Homo. Variant		Synonymous	100.00%	100.00%	60	CDS	CG2943	c.1053G>C	T351T
Chr3R	91-C	NT_033777	3,734,792	3,731,706	SNP	A	G	Homo. Variant		Synonymous	100.00%	100.00%	60	CDS	CG2943	c.999A>G	C333C
Chr3R	91-R	NT_033777	3,734,792	3,731,706	SNP	A	G|A	Hetero. Ref.		Synonymous	46.70%	100.00%	60	CDS	CG2943	c.[999A>G]+[999A>A]	C333C
Chr3R	91-C	NT_033777	3,735,340	3,732,254	SNP	G	A	Homo. Variant		Synonymous	100.00%	100.00%	60	CDS	CG2943	c.624G>A	F208F
Chr3R	91-R	NT_033777	3,735,340	3,732,254	SNP	G	G|A	Hetero. Ref.		Synonymous	60.00%	100.00%	41.76	CDS	CG2943	c.[624G>G]+[624G>A]	F208F
Chr3R	91-C	NT_033777	3,735,789	3,732,703	SNP	A	G	Homo. Variant		Non Synonymous	100.00%	100.00%	60	CDS	CG2943	c.175A>G	Y59H
Chr3R	91-R	NT_033777	3,735,789	3,732,703	SNP	A	G	Homo. Variant		Non Synonymous	100.00%	100.00%	60	CDS	CG2943	c.175A>G	Y59H
Chr3R	91-C	NT_033777	3,735,794	3,732,708	SNP	G	C	Homo. Variant		Non Synonymous	100.00%	100.00%	60	CDS	CG2943	c.170G>C	T57S
Chr3R	91-R	NT_033777	3,735,794	3,732,708	SNP	G	C	Homo. Variant		Non Synonymous	100.00%	100.00%	60	CDS	CG2943	c.170G>C	T57S
Chr3R	91-C	NT_033777	3,736,009	3,732,923	SNP	G	C	Homo. Variant		Non Synonymous	100.00%	100.00%	60	CDS	CG2943	c.22G>C	P8A
Chr3R	91-R	NT_033777	3,736,009	3,732,923	SNP	G	G|C	Hetero. Ref.		Non Synonymous	27.30%	98.90%	19.57	CDS	CG2943	c.[22G>G]+[22G>C]	P8P, P8A
Chr3R	91-C	NT_033777	3,736,898	3,733,812	SNP	A	G	Homo. Variant		Synonymous	100.00%	100.00%	60	CDS	Taf7	c.402A>G	Q134Q
Chr3R	91-R	NT_033777	3,736,898	3,733,812	SNP	A	G|A	Hetero. Ref.		Synonymous	53.30%	100.00%	60	CDS	Taf7	c.[402A>G]+[402A>A]	Q134Q
Chr3R	91-C	NT_033777	3,737,539	3,734,453	SNP	T	G	Homo. Variant		Non Synonymous	100.00%	100.00%	60	CDS	Taf7	c.1043T>G	V348G
Chr3R	91-R	NT_033777	3,737,539	3,734,453	SNP	T	T|G	Hetero. Ref.		Non Synonymous	68.40%	100.00%	50.65	CDS	Taf7	c.[1043T>T]+[1043T>G]	V348G, V348V
Chr3R	91-C	NT_033777	3,737,594	3,734,508	SNP	C	T	Homo. Variant		Synonymous	100.00%	100.00%	60	CDS	Taf7	c.1098C>T	S366S
Chr3R	91-R	NT_033777	3,737,594	3,734,508	SNP	C	T|C	Hetero. Ref.		Synonymous	56.30%	100.00%	60	CDS	Taf7	c.[1098C>T]+[1098C>C]	S366S
Chr3R	91-C	NT_033777	3,737,756	3,734,670	SNP	T	C	Homo. Variant		Synonymous	95.80%	100.00%	60	CDS	Taf7	c.1260T>C	N420N
Chr3R	91-R	NT_033777	3,737,756	3,734,670	SNP	T	T|C	Hetero. Ref.		Synonymous	69.20%	100.00%	18.83	CDS	Taf7	c.[1260T>T]+[1260T>C]	N420N
Chr3R	91-C	NT_033777	3,738,816	3,735,730	SNP	A	G	Homo. Variant		Synonymous	100.00%	100.00%	60	CDS	Prat	c.1602A>G	G534G
Chr3R	91-R	NT_033777	3,738,816	3,735,730	SNP	A	G|A	Hetero. Ref.		Synonymous	68.40%	100.00%	49.76	CDS	Prat	c.[1602A>G]+[1602A>A]	G534G
Chr3R	91-C	NT_033777	3,739,473	3,736,387	SNP	G	A	Homo. Variant		Synonymous	100.00%	100.00%	60	CDS	Prat	c.945G>A	F315F
Chr3R	91-R	NT_033777	3,739,473	3,736,387	SNP	G	G|A	Hetero. Ref.		Synonymous	42.90%	99.90%	30.52	CDS	Prat	c.[945G>G]+[945G>A]	F315F
Chr3R	91-C	NT_033777	3,739,956	3,736,870	SNP	T	G	Homo. Variant		Synonymous	100.00%	100.00%	60	CDS	Prat	c.462T>G	T154T
Chr3R	91-R	NT_033777	3,739,956	3,736,870	SNP	T	G	Homo. Variant		Synonymous	100.00%	100.00%	60	CDS	Prat	c.462T>G	T154T
Chr3R	91-C	NT_033777	3,739,969	3,736,883	SNP	T	A	Homo. Variant		Non Synonymous	88.90%	100.00%	60	CDS	Prat	c.449T>A	E150V
Chr3R	91-R	NT_033777	3,739,969	3,736,883	SNP	T	A	Homo. Variant		Non Synonymous	100.00%	100.00%	60	CDS	Prat	c.449T>A	E150V
Chr3R	91-C	NT_033777	3,741,753	3,738,666	SNP	G	T	Homo. Variant		Non Synonymous	100.00%	100.00%	60	CDS	CG2846	c.70G>T	L24M
Chr3R	91-R	NT_033777	3,743,019	3,739,932	SNP	G	G|A	Hetero. Ref.		Non Synonymous	33.30%	100.00%	39.2	CDS	CG2678	c.[127G>G]+[127G>A]	A43T, A43A
Chr3R	91-C	NT_033777	3,743,295	3,740,208	SNP	C	G|C	Hetero. Ref.		Non Synonymous	40.00%	96.10%	13.95	CDS	CG2678	c.[403C>G]+[403C>C]	P135P, P135A
Chr3R	91-C	NT_033777	3,743,296	3,740,209	SNP	C	C|A	Hetero. Ref.		Non Synonymous	50.00%	82.40%	6.62	CDS	CG2678	c.[404C>C]+[404C>A]	P135Q, P135P
Chr3R	91-C	NT_033777	3,743,300	3,740,213	SNP	T	T|A	Hetero. Ref.		Non Synonymous	33.30%	92.80%	11.1	CDS	CG2678	c.[408T>T]+[408T>A]	D136E, D136D
Chr3R	91-R	NT_033777	3,743,370	3,740,283	SNP	T	T|G	Hetero. Ref.		Non Synonymous	30.00%	99.40%	22.36	CDS	CG2678	c.[478T>T]+[478T>G]	S160A, S160S
Chr3R	91-R	NT_033777	3,743,658	3,740,571	SNP	G	G|A	Hetero. Ref.		Synonymous	50.00%	100.00%	60	CDS	CG2678	c.[612G>G]+[612G>A]	K204K
Chr3R	91-C	NT_033777	3,744,748	3,741,658	SNP	A	T	Homo. Variant		Non Synonymous	100.00%	100.00%	60	CDS	CG2678	c.1061A>T	Q354L
Chr3R	91-R	NT_033777	3,744,748	3,741,658	SNP	A	T|A	Hetero. Ref.		Non Synonymous	50.00%	99.90%	32.42	CDS	CG2678	c.[1061A>T]+[1061A>A]	Q354Q, Q354L
Chr3R	91-R	NT_033777	3,745,771	3,742,677	SNP	C	T	Homo. Variant		Synonymous	100.00%	100.00%	60	CDS	CG10445	c.2811C>T	A937A
Chr3R	91-C	NT_033777	3,746,095	3,743,001	SNP	T	C	Homo. Variant		Synonymous	100.00%	100.00%	60	CDS	CG10445	c.2487T>C	V829V
Chr3R	91-R	NT_033777	3,746,095	3,743,001	SNP	T	T|C	Hetero. Ref.		Synonymous	53.30%	100.00%	60	CDS	CG10445	c.[2487T>T]+[2487T>C]	V829V
Chr3R	91-R	NT_033777	3,746,142	3,743,048	SNP	T	T|C	Hetero. Ref.		Non Synonymous	44.40%	100.00%	60	CDS	CG10445	c.[2440T>T]+[2440T>C]	T814T, T814A
Chr3R	91-C	NT_033777	3,746,175	3,743,081	SNP	C	T	Homo. Variant		Non Synonymous	100.00%	100.00%	60	CDS	CG10445	c.2407C>T	V803I
Chr3R	91-R	NT_033777	3,746,175	3,743,081	SNP	C	T|C	Hetero. Ref.		Non Synonymous	44.40%	100.00%	60	CDS	CG10445	c.[2407C>T]+[2407C>C]	V803I, V803V
Chr3R	91-C	NT_033777	3,746,262	3,743,168	SNP	T	G	Homo. Variant		Non Synonymous	100.00%	100.00%	60	CDS	CG10445	c.2320T>G	M774L
Chr3R	91-R	NT_033777	3,746,262	3,743,168	SNP	T	T|G	Hetero. Ref.		Non Synonymous	78.60%	100.00%	1.84	CDS	CG10445	c.[2320T>T]+[2320T>G]	M774M, M774L
Chr3R	91-C	NT_033777	3,746,501	3,743,407	SNP	T	C	Homo. Variant		Non Synonymous	100.00%	100.00%	60	CDS	CG10445	c.2081T>C	D694G
Chr3R	91-R	NT_033777	3,746,501	3,743,407	SNP	T	T|C	Hetero. Ref.		Non Synonymous	54.50%	100.00%	54.09	CDS	CG10445	c.[2081T>T]+[2081T>C]	D694D, D694G
Chr3R	91-R	NT_033777	3,747,310	3,744,216	SNP	A	G|A	Hetero. Ref.		Non Synonymous	50.00%	100.00%	60	CDS	CG10445	c.[1333A>G]+[1333A>A]	Y445H, Y445Y
Chr3R	91-R	NT_033777	3,747,689	3,744,595	SNP	A	G	Homo. Variant		Synonymous	100.00%	100.00%	60	CDS	CG10445	c.954A>G	N318N
Chr3R	91-R	NT_033777	3,747,764	3,744,670	SNP	T	T|C	Hetero. Ref.		Synonymous	35.70%	100.00%	48.44	CDS	CG10445	c.[879T>T]+[879T>C]	E293E
Chr3R	91-R	NT_033777	3,749,654	3,746,560	SNP	C	T|C	Hetero. Ref.		Non Synonymous	50.00%	100.00%	44.13	CDS	lds	c.[242C>T]+[242C>C]	S81S, S81F
Chr3R	91-R	NT_033777	3,750,240	3,747,146	SNP	A	G|A	Hetero. Ref.		Synonymous	78.60%	100.00%	11.09	CDS	lds	c.[828A>G]+[828A>A]	R276R
Chr3R	91-C	NT_033777	3,752,208	3,749,113	SNP	C	G	Homo. Variant		Synonymous	100.00%	100.00%	60	CDS	lds	c.2409C>G	G803G
Chr3R	91-R	NT_033777	3,752,208	3,749,113	SNP	C	G	Homo. Variant		Synonymous	100.00%	100.00%	60	CDS	lds	c.2409C>G	G803G
Chr3R	91-C	NT_033777	3,759,267	3,756,171	SNP	G	C	Homo. Variant		Synonymous	100.00%	100.00%	60	CDS	dsx	c.1431G>C	P477P
Chr3R	91-R	NT_033777	3,759,267	3,756,171	SNP	G	G|C	Hetero. Ref.		Synonymous	50.00%	97.60%	15.92	CDS	dsx	c.[1431G>G]+[1431G>C]	P477P
Chr3R	91-C	NT_033777	3,759,268	3,756,172	SNP	G	A	Homo. Variant		Non Synonymous	100.00%	100.00%	60	CDS	dsx	c.1430G>A	P477L
Chr3R	91-R	NT_033777	3,759,268	3,756,172	SNP	G	G|A	Hetero. Ref.		Non Synonymous	50.00%	82.80%	6.62	CDS	dsx	c.[1430G>G]+[1430G>A]	P477P, P477L
Chr3R	91-C	NT_033777	3,759,312	3,756,216	SNP	G	A	Homo. Variant		Synonymous	100.00%	100.00%	60	CDS	dsx	c.1386G>A	S462S
Chr3R	91-C	NT_033777	3,759,357	3,756,261	SNP	T	G	Homo. Variant		Synonymous	100.00%	100.00%	60	CDS	dsx	c.1341T>G	T447T
Chr3R	91-C	NT_033777	3,759,384	3,756,288	SNP	C	T	Homo. Variant		Synonymous	100.00%	100.00%	60	CDS	dsx	c.1314C>T	G438G
Chr3R	91-C	NT_033777	3,788,800	3,785,475	SNP	C	G	Homo. Variant	Splice in CDS	Non Synonymous	100.00%	100.00%	60	CDS	dsx	c.1053C>G	L351F
Chr3R	91-R	NT_033777	3,788,800	3,785,475	SNP	C	G	Homo. Variant	Splice in CDS	Non Synonymous	100.00%	100.00%	60	CDS	dsx	c.1053C>G	L351F
Chr3R	91-C	NT_033777	3,788,801	3,785,476	SNP	A	C	Homo. Variant		Non Synonymous	100.00%	100.00%	60	CDS	dsx	c.1052A>C	L351W
Chr3R	91-R	NT_033777	3,788,801	3,785,476	SNP	A	C	Homo. Variant		Non Synonymous	100.00%	100.00%	60	CDS	dsx	c.1052A>C	L351W
Chr3R	91-C	NT_033777	3,788,802	3,785,477	SNP	A	C	Homo. Variant		Non Synonymous	100.00%	100.00%	60	CDS	dsx	c.1051A>C	L351V
Chr3R	91-R	NT_033777	3,788,802	3,785,477	SNP	A	C	Homo. Variant		Non Synonymous	100.00%	100.00%	60	CDS	dsx	c.1051A>C	L351V
Chr3R	91-C	NT_033777	3,788,804	3,785,479	SNP	G	T	Homo. Variant		Non Synonymous	100.00%	100.00%	60	CDS	dsx	c.1049G>T	P350H
Chr3R	91-R	NT_033777	3,788,804	3,785,479	SNP	G	T	Homo. Variant		Non Synonymous	100.00%	100.00%	60	CDS	dsx	c.1049G>T	P350H
Chr3R	91-C	NT_033777	3,788,805	3,785,480	SNP	G	T	Homo. Variant		Non Synonymous	100.00%	100.00%	60	CDS	dsx	c.1048G>T	P350T
Chr3R	91-R	NT_033777	3,788,805	3,785,480	SNP	G	T	Homo. Variant		Non Synonymous	100.00%	100.00%	60	CDS	dsx	c.1048G>T	P350T
Chr3R	91-C	NT_033777	3,788,807	3,785,482	SNP	A	T	Homo. Variant		Non Synonymous	100.00%	100.00%	60	CDS	dsx	c.1046A>T	V349E
Chr3R	91-R	NT_033777	3,788,807	3,785,482	SNP	A	T	Homo. Variant		Non Synonymous	100.00%	100.00%	60	CDS	dsx	c.1046A>T	V349E
Chr3R	91-C	NT_033777	3,788,816	3,785,488	SNP	G	A	Homo. Variant		Non Synonymous	100.00%	100.00%	60	CDS	dsx	c.1040G>A	A347V
Chr3R	91-R	NT_033777	3,788,816	3,785,488	SNP	G	A	Homo. Variant		Non Synonymous	100.00%	100.00%	60	CDS	dsx	c.1040G>A	A347V
Chr3R	91-C	NT_033777	3,788,819	3,785,491	SNP	C	G	Homo. Variant		Non Synonymous	100.00%	100.00%	60	CDS	dsx	c.1037C>G	G346A
Chr3R	91-R	NT_033777	3,788,819	3,785,491	SNP	C	G	Homo. Variant		Non Synonymous	100.00%	100.00%	60	CDS	dsx	c.1037C>G	G346A
Chr3R	91-C	NT_033777	3,788,820	3,785,492	SNP	C	A	Homo. Variant		Non Synonymous	100.00%	100.00%	60	CDS	dsx	c.1036C>A	G346C
Chr3R	91-R	NT_033777	3,788,820	3,785,492	SNP	C	A	Homo. Variant		Non Synonymous	100.00%	100.00%	60	CDS	dsx	c.1036C>A	G346C
Chr3R	91-C	NT_033777	3,788,821	3,785,493	SNP	G	A	Homo. Variant		Synonymous	100.00%	100.00%	60	CDS	dsx	c.1035G>A	N345N
Chr3R	91-R	NT_033777	3,788,821	3,785,493	SNP	G	A	Homo. Variant		Synonymous	100.00%	100.00%	60	CDS	dsx	c.1035G>A	N345N
Chr3R	91-C	NT_033777	3,788,822	3,785,494	SNP	T	A	Homo. Variant		Non Synonymous	94.40%	100.00%	60	CDS	dsx	c.1034T>A	N345I
Chr3R	91-R	NT_033777	3,788,822	3,785,494	SNP	T	A	Homo. Variant		Non Synonymous	85.70%	100.00%	60	CDS	dsx	c.1034T>A	N345I
Chr3R	91-C	NT_033777	3,788,826	3,785,498	SNP	T	G	Homo. Variant		Non Synonymous	100.00%	100.00%	60	CDS	dsx	c.1030T>G	K344Q
Chr3R	91-R	NT_033777	3,788,826	3,785,498	SNP	T	G	Homo. Variant		Non Synonymous	100.00%	100.00%	60	CDS	dsx	c.1030T>G	K344Q
Chr3R	91-C	NT_033777	3,788,827	3,785,499	SNP	T	A	Homo. Variant		Synonymous	100.00%	100.00%	60	CDS	dsx	c.1029T>A	R343R
Chr3R	91-R	NT_033777	3,788,827	3,785,499	SNP	T	A	Homo. Variant		Synonymous	100.00%	100.00%	60	CDS	dsx	c.1029T>A	R343R
Chr3R	91-C	NT_033777	3,788,832	3,785,504	SNP	T	C	Homo. Variant		Non Synonymous	100.00%	100.00%	60	CDS	dsx	c.1024T>C	N342D
Chr3R	91-R	NT_033777	3,788,832	3,785,504	SNP	T	C	Homo. Variant		Non Synonymous	100.00%	100.00%	60	CDS	dsx	c.1024T>C	N342D
Chr3R	91-C	NT_033777	3,788,834	3,785,506	SNP	A	G	Homo. Variant		Non Synonymous	100.00%	100.00%	60	CDS	dsx	c.1022A>G	V341A
Chr3R	91-R	NT_033777	3,788,834	3,785,506	SNP	A	G	Homo. Variant		Non Synonymous	100.00%	100.00%	60	CDS	dsx	c.1022A>G	V341A
Chr3R	91-C	NT_033777	3,788,836	3,785,508	SNP	G	A	Homo. Variant		Synonymous	100.00%	100.00%	60	CDS	dsx	c.1020G>A	S340S
Chr3R	91-R	NT_033777	3,788,836	3,785,508	SNP	G	A	Homo. Variant		Synonymous	100.00%	100.00%	60	CDS	dsx	c.1020G>A	S340S
Chr3R	91-C	NT_033777	3,788,837	3,785,509	SNP	G	A	Homo. Variant		Non Synonymous	100.00%	100.00%	60	CDS	dsx	c.1019G>A	S340F
Chr3R	91-R	NT_033777	3,788,837	3,785,509	SNP	G	A	Homo. Variant		Non Synonymous	100.00%	100.00%	60	CDS	dsx	c.1019G>A	S340F
Chr3R	91-C	NT_033777	3,788,840	3,785,512	SNP	A	T	Homo. Variant		Non Synonymous	100.00%	100.00%	60	CDS	dsx	c.1016A>T	V339D
Chr3R	91-R	NT_033777	3,788,840	3,785,512	SNP	A	T	Homo. Variant		Non Synonymous	100.00%	100.00%	60	CDS	dsx	c.1016A>T	V339D
Chr3R	91-C	NT_033777	3,788,846	3,785,516	SNP	A	C	Homo. Variant		Non Synonymous	100.00%	100.00%	60	CDS	dsx	c.1012A>C	S338A
Chr3R	91-R	NT_033777	3,788,846	3,785,516	SNP	A	C	Homo. Variant		Non Synonymous	100.00%	100.00%	60	CDS	dsx	c.1012A>C	S338A
Chr3R	91-C	NT_033777	3,788,849	3,785,519	SNP	T	C	Homo. Variant		Non Synonymous	100.00%	100.00%	60	CDS	dsx	c.1009T>C	I337V
Chr3R	91-R	NT_033777	3,788,849	3,785,519	SNP	T	C	Homo. Variant		Non Synonymous	100.00%	100.00%	60	CDS	dsx	c.1009T>C	I337V
Chr3R	91-C	NT_033777	3,788,856	3,785,526	SNP	A	G	Homo. Variant		Synonymous	100.00%	100.00%	60	CDS	dsx	c.1002A>G	I334I
Chr3R	91-R	NT_033777	3,788,856	3,785,526	SNP	A	G	Homo. Variant		Synonymous	100.00%	100.00%	60	CDS	dsx	c.1002A>G	I334I
Chr3R	91-C	NT_033777	3,788,861	3,785,531	SNP	C	A	Homo. Variant		Non Synonymous	100.00%	100.00%	60	CDS	dsx	c.997C>A	A333S
Chr3R	91-R	NT_033777	3,788,861	3,785,531	SNP	C	A	Homo. Variant		Non Synonymous	100.00%	100.00%	60	CDS	dsx	c.997C>A	A333S
Chr3R	91-C	NT_033777	3,788,862	3,785,532	SNP	T	C	Homo. Variant		Synonymous	100.00%	100.00%	60	CDS	dsx	c.996T>C	A332A
Chr3R	91-R	NT_033777	3,788,862	3,785,532	SNP	T	C	Homo. Variant		Synonymous	100.00%	100.00%	60	CDS	dsx	c.996T>C	A332A
Chr3R	91-C	NT_033777	3,788,867	3,785,537	SNP	C	G	Homo. Variant		Non Synonymous	100.00%	100.00%	60	CDS	dsx	c.991C>G	G331R
Chr3R	91-R	NT_033777	3,788,867	3,785,537	SNP	C	G	Homo. Variant		Non Synonymous	100.00%	100.00%	60	CDS	dsx	c.991C>G	G331R
Chr3R	91-C	NT_033777	3,788,872	3,785,541	SNP	A	G	Homo. Variant		Synonymous	100.00%	100.00%	60	CDS	dsx	c.987A>G	T329T
Chr3R	91-R	NT_033777	3,788,872	3,785,541	SNP	A	G	Homo. Variant		Synonymous	100.00%	100.00%	60	CDS	dsx	c.987A>G	T329T
Chr3R	91-C	NT_033777	3,788,875	3,785,543	SNP	T	C	Homo. Variant		Non Synonymous	100.00%	100.00%	60	CDS	dsx	c.985T>C	T329A
Chr3R	91-R	NT_033777	3,788,875	3,785,543	SNP	T	C	Homo. Variant		Non Synonymous	100.00%	100.00%	60	CDS	dsx	c.985T>C	T329A
Chr3R	91-C	NT_033777	3,788,886	3,785,552	SNP	G	T	Homo. Variant		Non Synonymous	100.00%	100.00%	60	CDS	dsx	c.976G>T	P326T
Chr3R	91-R	NT_033777	3,788,886	3,785,552	SNP	G	T	Homo. Variant		Non Synonymous	100.00%	100.00%	60	CDS	dsx	c.976G>T	P326T
Chr3R	91-C	NT_033777	3,788,893	3,785,558	SNP	G	A	Homo. Variant		Non Synonymous	100.00%	100.00%	60	CDS	dsx	c.970G>A	P324S
Chr3R	91-R	NT_033777	3,788,893	3,785,558	SNP	G	A	Homo. Variant		Non Synonymous	100.00%	100.00%	60	CDS	dsx	c.970G>A	P324S
Chr3R	91-C	NT_033777	3,788,895	3,785,560	SNP	G	C	Homo. Variant		Non Synonymous	100.00%	100.00%	60	CDS	dsx	c.968G>C	S323W
Chr3R	91-R	NT_033777	3,788,895	3,785,560	SNP	G	C	Homo. Variant		Non Synonymous	100.00%	100.00%	60	CDS	dsx	c.968G>C	S323W
Chr3R	91-C	NT_033777	3,788,896	3,785,561	SNP	A	C	Homo. Variant		Non Synonymous	100.00%	100.00%	60	CDS	dsx	c.967A>C	S323A
Chr3R	91-R	NT_033777	3,788,896	3,785,561	SNP	A	C	Homo. Variant		Non Synonymous	100.00%	100.00%	60	CDS	dsx	c.967A>C	S323A
Chr3R	91-C	NT_033777	3,788,898	3,785,563	SNP	G	T	Homo. Variant		Nonsense	100.00%	100.00%	60	CDS	dsx	c.965G>T	S322.
Chr3R	91-R	NT_033777	3,788,898	3,785,563	SNP	G	T	Homo. Variant		Nonsense	100.00%	100.00%	60	CDS	dsx	c.965G>T	S322.
Chr3R	91-C	NT_033777	3,788,906	3,785,568	SNP	G	T	Homo. Variant		Non Synonymous	100.00%	100.00%	60	CDS	dsx	c.960G>T	D320E
Chr3R	91-R	NT_033777	3,788,906	3,785,568	SNP	G	T	Homo. Variant		Non Synonymous	100.00%	100.00%	60	CDS	dsx	c.960G>T	D320E
Chr3R	91-C	NT_033777	3,788,908	3,785,570	SNP	C	G	Homo. Variant		Non Synonymous	100.00%	100.00%	60	CDS	dsx	c.958C>G	D320H
Chr3R	91-R	NT_033777	3,788,908	3,785,570	SNP	C	G	Homo. Variant		Non Synonymous	100.00%	100.00%	60	CDS	dsx	c.958C>G	D320H
Chr3R	91-C	NT_033777	3,788,910	3,785,572	SNP	C	G	Homo. Variant		Non Synonymous	100.00%	100.00%	60	CDS	dsx	c.956C>G	C319S
Chr3R	91-R	NT_033777	3,788,910	3,785,572	SNP	C	G	Homo. Variant		Non Synonymous	100.00%	100.00%	60	CDS	dsx	c.956C>G	C319S
Chr3R	91-C	NT_033777	3,788,911	3,785,573	SNP	A	C	Homo. Variant		Non Synonymous	100.00%	100.00%	60	CDS	dsx	c.955A>C	C319G
Chr3R	91-R	NT_033777	3,788,911	3,785,573	SNP	A	C	Homo. Variant		Non Synonymous	100.00%	100.00%	60	CDS	dsx	c.955A>C	C319G
Chr3R	91-C	NT_033777	3,788,914	3,785,576	SNP	A	G	Homo. Variant		Non Synonymous	100.00%	100.00%	60	CDS	dsx	c.952A>G	S318P
Chr3R	91-R	NT_033777	3,788,914	3,785,576	SNP	A	G	Homo. Variant		Non Synonymous	100.00%	100.00%	60	CDS	dsx	c.952A>G	S318P
Chr3R	91-C	NT_033777	3,788,916	3,785,578	SNP	C	G	Homo. Variant		Non Synonymous	100.00%	100.00%	60	CDS	dsx	c.950C>G	G317A
Chr3R	91-R	NT_033777	3,788,916	3,785,578	SNP	C	G	Homo. Variant		Non Synonymous	100.00%	100.00%	60	CDS	dsx	c.950C>G	G317A
Chr3R	91-C	NT_033777	3,788,917	3,785,579	SNP	C	T	Homo. Variant		Non Synonymous	100.00%	100.00%	60	CDS	dsx	c.949C>T	G317R
Chr3R	91-R	NT_033777	3,788,917	3,785,579	SNP	C	T	Homo. Variant		Non Synonymous	100.00%	100.00%	60	CDS	dsx	c.949C>T	G317R
Chr3R	91-C	NT_033777	3,788,918	3,785,580	SNP	C	A	Homo. Variant		Non Synonymous	100.00%	100.00%	60	CDS	dsx	c.948C>A	E316D
Chr3R	91-R	NT_033777	3,788,918	3,785,580	SNP	C	A	Homo. Variant		Non Synonymous	100.00%	100.00%	60	CDS	dsx	c.948C>A	E316D
Chr3R	91-C	NT_033777	3,788,919	3,785,581	SNP	T	G	Homo. Variant		Non Synonymous	100.00%	100.00%	60	CDS	dsx	c.947T>G	E316A
Chr3R	91-R	NT_033777	3,788,919	3,785,581	SNP	T	G	Homo. Variant		Non Synonymous	100.00%	100.00%	60	CDS	dsx	c.947T>G	E316A
Chr3R	91-C	NT_033777	3,788,920	3,785,582	SNP	C	G	Homo. Variant		Non Synonymous	100.00%	100.00%	60	CDS	dsx	c.946C>G	E316Q
Chr3R	91-R	NT_033777	3,788,920	3,785,582	SNP	C	G	Homo. Variant		Non Synonymous	100.00%	100.00%	60	CDS	dsx	c.946C>G	E316Q
Chr3R	91-C	NT_033777	3,788,923	3,785,585	SNP	G	C	Homo. Variant		Non Synonymous	100.00%	100.00%	60	CDS	dsx	c.943G>C	L315V
Chr3R	91-R	NT_033777	3,788,923	3,785,585	SNP	G	C	Homo. Variant		Non Synonymous	100.00%	100.00%	60	CDS	dsx	c.943G>C	L315V
Chr3R	91-C	NT_033777	3,788,931	3,785,593	SNP	G	T	Homo. Variant		Non Synonymous	100.00%	100.00%	60	CDS	dsx	c.935G>T	A312D
Chr3R	91-R	NT_033777	3,788,931	3,785,593	SNP	G	T	Homo. Variant		Non Synonymous	100.00%	100.00%	60	CDS	dsx	c.935G>T	A312D
Chr3R	91-C	NT_033777	3,788,939	3,785,598	SNP	C	T	Homo. Variant		Synonymous	100.00%	100.00%	60	CDS	dsx	c.930C>T	T310T
Chr3R	91-R	NT_033777	3,788,939	3,785,598	SNP	C	T	Homo. Variant		Synonymous	100.00%	100.00%	60	CDS	dsx	c.930C>T	T310T
Chr3R	91-C	NT_033777	3,788,943	3,785,601	SNP	A	C	Homo. Variant		Synonymous	100.00%	100.00%	60	CDS	dsx	c.927A>C	P309P
Chr3R	91-R	NT_033777	3,788,943	3,785,601	SNP	A	C	Homo. Variant		Synonymous	100.00%	100.00%	60	CDS	dsx	c.927A>C	P309P
Chr3R	91-C	NT_033777	3,788,947	3,785,605	SNP	A	G	Homo. Variant		Non Synonymous	100.00%	100.00%	60	CDS	dsx	c.923A>G	V308A
Chr3R	91-R	NT_033777	3,788,947	3,785,605	SNP	A	G	Homo. Variant		Non Synonymous	100.00%	100.00%	60	CDS	dsx	c.923A>G	V308A
Chr3R	91-C	NT_033777	3,788,949	3,785,607	SNP	C	T	Homo. Variant		Synonymous	100.00%	100.00%	60	CDS	dsx	c.921C>T	T307T
Chr3R	91-R	NT_033777	3,788,949	3,785,607	SNP	C	T	Homo. Variant		Synonymous	100.00%	100.00%	60	CDS	dsx	c.921C>T	T307T
Chr3R	91-C	NT_033777	3,788,954	3,785,611	SNP	G	A	Homo. Variant		Non Synonymous	100.00%	100.00%	60	CDS	dsx	c.917G>A	T306I
Chr3R	91-R	NT_033777	3,788,954	3,785,611	SNP	G	A	Homo. Variant		Non Synonymous	100.00%	100.00%	60	CDS	dsx	c.917G>A	T306I
Chr3R	91-C	NT_033777	3,788,958	3,785,615	SNP	T	C	Homo. Variant		Non Synonymous	100.00%	100.00%	60	CDS	dsx	c.913T>C	M305V
Chr3R	91-R	NT_033777	3,788,958	3,785,615	SNP	T	C	Homo. Variant		Non Synonymous	100.00%	100.00%	60	CDS	dsx	c.913T>C	M305V
Chr3R	91-C	NT_033777	3,788,959	3,785,616	SNP	G	C	Homo. Variant		Non Synonymous	100.00%	100.00%	60	CDS	dsx	c.912G>C	H304Q
Chr3R	91-R	NT_033777	3,788,959	3,785,616	SNP	G	C	Homo. Variant		Non Synonymous	100.00%	100.00%	60	CDS	dsx	c.912G>C	H304Q
Chr3R	91-C	NT_033777	3,788,962	3,785,619	SNP	G	A	Homo. Variant		Synonymous	100.00%	100.00%	60	CDS	dsx	c.909G>A	H303H
Chr3R	91-R	NT_033777	3,788,962	3,785,619	SNP	G	A	Homo. Variant		Synonymous	100.00%	100.00%	60	CDS	dsx	c.909G>A	H303H
Chr3R	91-C	NT_033777	3,788,965	3,785,622	SNP	A	T	Homo. Variant		Non Synonymous	100.00%	100.00%	60	CDS	dsx	c.906A>T	D302E
Chr3R	91-R	NT_033777	3,788,965	3,785,622	SNP	A	T	Homo. Variant		Non Synonymous	100.00%	100.00%	60	CDS	dsx	c.906A>T	D302E
Chr3R	91-C	NT_033777	3,788,968	3,785,625	SNP	G	C	Homo. Variant		Synonymous	100.00%	100.00%	60	CDS	dsx	c.903G>C	A301A
Chr3R	91-R	NT_033777	3,788,968	3,785,625	SNP	G	C	Homo. Variant		Synonymous	100.00%	100.00%	60	CDS	dsx	c.903G>C	A301A
Chr3R	91-C	NT_033777	3,788,972	3,785,629	SNP	C	A	Homo. Variant		Non Synonymous	100.00%	100.00%	60	CDS	dsx	c.899C>A	S300I
Chr3R	91-R	NT_033777	3,788,972	3,785,629	SNP	C	A	Homo. Variant		Non Synonymous	100.00%	100.00%	60	CDS	dsx	c.899C>A	S300I
Chr3R	91-C	NT_033777	3,788,976	3,785,632	SNP	G	C	Homo. Variant		Non Synonymous	100.00%	100.00%	60	CDS	dsx	c.896G>C	T299S
Chr3R	91-R	NT_033777	3,788,976	3,785,632	SNP	G	C	Homo. Variant		Non Synonymous	100.00%	100.00%	60	CDS	dsx	c.896G>C	T299S
Chr3R	91-C	NT_033777	3,788,977	3,785,633	SNP	T	C	Homo. Variant		Non Synonymous	100.00%	100.00%	60	CDS	dsx	c.895T>C	T299A
Chr3R	91-R	NT_033777	3,788,977	3,785,633	SNP	T	C	Homo. Variant		Non Synonymous	100.00%	100.00%	60	CDS	dsx	c.895T>C	T299A
Chr3R	91-C	NT_033777	3,788,978	3,785,634	SNP	G	T	Homo. Variant		Synonymous	100.00%	100.00%	60	CDS	dsx	c.894G>T	I298I
Chr3R	91-R	NT_033777	3,788,978	3,785,634	SNP	G	T	Homo. Variant		Synonymous	100.00%	100.00%	60	CDS	dsx	c.894G>T	I298I
Chr3R	91-C	NT_033777	3,788,980	3,785,636	SNP	T	C	Homo. Variant		Non Synonymous	100.00%	100.00%	60	CDS	dsx	c.892T>C	I298V
Chr3R	91-R	NT_033777	3,788,980	3,785,636	SNP	T	C	Homo. Variant		Non Synonymous	100.00%	100.00%	60	CDS	dsx	c.892T>C	I298V
Chr3R	91-C	NT_033777	3,788,985	3,785,641	SNP	G	T	Homo. Variant		Nonsense	100.00%	100.00%	60	CDS	dsx	c.887G>T	S296.
Chr3R	91-R	NT_033777	3,788,985	3,785,641	SNP	G	T	Homo. Variant		Nonsense	100.00%	100.00%	60	CDS	dsx	c.887G>T	S296.
Chr3R	91-C	NT_033777	3,788,986	3,785,642	SNP	A	C	Homo. Variant		Non Synonymous	100.00%	100.00%	60	CDS	dsx	c.886A>C	S296A
Chr3R	91-R	NT_033777	3,788,986	3,785,642	SNP	A	C	Homo. Variant		Non Synonymous	100.00%	100.00%	60	CDS	dsx	c.886A>C	S296A
Chr3R	91-C	NT_033777	3,788,990	3,785,645	SNP	T	C	Homo. Variant		Non Synonymous	100.00%	100.00%	60	CDS	dsx	c.883T>C	T295A
Chr3R	91-R	NT_033777	3,788,990	3,785,645	SNP	T	C	Homo. Variant		Non Synonymous	100.00%	100.00%	60	CDS	dsx	c.883T>C	T295A
Chr3R	91-C	NT_033777	3,788,991	3,785,646	SNP	T	C	Homo. Variant		Synonymous	100.00%	100.00%	60	CDS	dsx	c.882T>C	G294G
Chr3R	91-R	NT_033777	3,788,991	3,785,646	SNP	T	C	Homo. Variant		Synonymous	100.00%	100.00%	60	CDS	dsx	c.882T>C	G294G
Chr3R	91-C	NT_033777	3,788,996	3,785,650	SNP	G	C	Homo. Variant		Non Synonymous	100.00%	100.00%	60	CDS	dsx	c.878G>C	S293W
Chr3R	91-R	NT_033777	3,788,996	3,785,650	SNP	G	C	Homo. Variant		Non Synonymous	100.00%	100.00%	60	CDS	dsx	c.878G>C	S293W
Chr3R	91-C	NT_033777	3,788,998	3,785,652	SNP	T	C	Homo. Variant		Synonymous	100.00%	100.00%	60	CDS	dsx	c.876T>C	S292S
Chr3R	91-R	NT_033777	3,788,998	3,785,652	SNP	T	C	Homo. Variant		Synonymous	100.00%	100.00%	60	CDS	dsx	c.876T>C	S292S
Chr3R	91-C	NT_033777	3,789,003	3,785,655	SNP	C	G	Homo. Variant		Non Synonymous	100.00%	100.00%	60	CDS	dsx	c.873C>G	R291S
Chr3R	91-R	NT_033777	3,789,003	3,785,655	SNP	C	G	Homo. Variant		Non Synonymous	100.00%	100.00%	60	CDS	dsx	c.873C>G	R291S
Chr3R	91-R	NT_033777	3,789,006	3,785,658	SNP	A	G	Homo. Variant		Synonymous	100.00%	100.00%	60	CDS	dsx	c.870A>G	G290G
Chr3R	91-C	NT_033777	3,789,009	3,785,661	SNP	A	C	Homo. Variant		Synonymous	100.00%	100.00%	60	CDS	dsx	c.867A>C	G289G
Chr3R	91-R	NT_033777	3,789,009	3,785,661	SNP	A	C	Homo. Variant		Synonymous	100.00%	100.00%	60	CDS	dsx	c.867A>C	G289G
Chr3R	91-C	NT_033777	3,789,022	3,785,673	SNP	G	T	Homo. Variant		Synonymous	100.00%	100.00%	60	CDS	dsx	c.855G>T	G285G
Chr3R	91-R	NT_033777	3,789,022	3,785,673	SNP	G	T	Homo. Variant		Synonymous	100.00%	100.00%	60	CDS	dsx	c.855G>T	G285G
Chr3R	91-C	NT_033777	3,789,025	3,785,676	SNP	A	T	Homo. Variant		Synonymous	100.00%	100.00%	60	CDS	dsx	c.852A>T	G284G
Chr3R	91-R	NT_033777	3,789,025	3,785,676	SNP	A	T	Homo. Variant		Synonymous	100.00%	100.00%	60	CDS	dsx	c.852A>T	G284G
Chr3R	91-C	NT_033777	3,789,028	3,785,679	SNP	C	A	Homo. Variant		Synonymous	100.00%	100.00%	60	CDS	dsx	c.849C>A	S283S
Chr3R	91-R	NT_033777	3,789,028	3,785,679	SNP	C	A	Homo. Variant		Synonymous	90.90%	100.00%	44.89	CDS	dsx	c.849C>A	S283S
Chr3R	91-C	NT_033777	3,789,029	3,785,680	SNP	G	C	Homo. Variant		Non Synonymous	100.00%	100.00%	60	CDS	dsx	c.848G>C	S283W
Chr3R	91-R	NT_033777	3,789,029	3,785,680	SNP	G	C	Homo. Variant		Non Synonymous	100.00%	100.00%	60	CDS	dsx	c.848G>C	S283W
Chr3R	91-C	NT_033777	3,789,030	3,785,681	SNP	A	C	Homo. Variant		Non Synonymous	100.00%	100.00%	60	CDS	dsx	c.847A>C	S283A
Chr3R	91-R	NT_033777	3,789,030	3,785,681	SNP	A	C	Homo. Variant		Non Synonymous	100.00%	100.00%	60	CDS	dsx	c.847A>C	S283A
Chr3R	91-C	NT_033777	3,789,033	3,785,684	SNP	T	C	Homo. Variant		Non Synonymous	100.00%	100.00%	60	CDS	dsx	c.844T>C	S282G
Chr3R	91-R	NT_033777	3,789,033	3,785,684	SNP	T	C	Homo. Variant		Non Synonymous	100.00%	100.00%	60	CDS	dsx	c.844T>C	S282G
Chr3R	91-C	NT_033777	3,789,036	3,785,687	SNP	C	T	Homo. Variant		Non Synonymous	100.00%	100.00%	60	CDS	dsx	c.841C>T	G281S
Chr3R	91-R	NT_033777	3,789,036	3,785,687	SNP	C	T	Homo. Variant		Non Synonymous	100.00%	100.00%	60	CDS	dsx	c.841C>T	G281S
Chr3R	91-C	NT_033777	3,789,037	3,785,688	SNP	C	G	Homo. Variant		Synonymous	100.00%	100.00%	60	CDS	dsx	c.840C>G	G280G
Chr3R	91-R	NT_033777	3,789,037	3,785,688	SNP	C	G	Homo. Variant		Synonymous	100.00%	100.00%	60	CDS	dsx	c.840C>G	G280G
Chr3R	91-C	NT_033777	3,789,038	3,785,689	SNP	C	G	Homo. Variant		Non Synonymous	100.00%	100.00%	60	CDS	dsx	c.839C>G	G280A
Chr3R	91-R	NT_033777	3,789,038	3,785,689	SNP	C	G	Homo. Variant		Non Synonymous	100.00%	100.00%	60	CDS	dsx	c.839C>G	G280A
Chr3R	91-C	NT_033777	3,789,039	3,785,690	SNP	C	A	Homo. Variant		Non Synonymous	100.00%	100.00%	60	CDS	dsx	c.838C>A	G280W
Chr3R	91-R	NT_033777	3,789,039	3,785,690	SNP	C	A	Homo. Variant		Non Synonymous	100.00%	100.00%	60	CDS	dsx	c.838C>A	G280W
Chr3R	91-C	NT_033777	3,789,044	3,785,695	SNP	C	T	Homo. Variant		Non Synonymous	100.00%	100.00%	60	CDS	dsx	c.833C>T	G278D
Chr3R	91-R	NT_033777	3,789,044	3,785,695	SNP	C	T	Homo. Variant		Non Synonymous	100.00%	100.00%	60	CDS	dsx	c.833C>T	G278D
Chr3R	91-C	NT_033777	3,789,047	3,785,698	SNP	C	G	Homo. Variant		Non Synonymous	100.00%	100.00%	60	CDS	dsx	c.830C>G	G277A
Chr3R	91-R	NT_033777	3,789,047	3,785,698	SNP	C	G	Homo. Variant		Non Synonymous	100.00%	100.00%	60	CDS	dsx	c.830C>G	G277A
Chr3R	91-C	NT_033777	3,789,051	3,785,702	SNP	C	G	Homo. Variant		Non Synonymous	100.00%	100.00%	60	CDS	dsx	c.826C>G	G276R
Chr3R	91-R	NT_033777	3,789,051	3,785,702	SNP	C	G	Homo. Variant		Non Synonymous	100.00%	100.00%	60	CDS	dsx	c.826C>G	G276R
Chr3R	91-C	NT_033777	3,789,052	3,785,703	SNP	T	A	Homo. Variant		Synonymous	100.00%	100.00%	60	CDS	dsx	c.825T>A	G275G
Chr3R	91-R	NT_033777	3,789,052	3,785,703	SNP	T	A	Homo. Variant		Synonymous	100.00%	100.00%	60	CDS	dsx	c.825T>A	G275G
Chr3R	91-C	NT_033777	3,789,053	3,785,704	SNP	C	G	Homo. Variant		Non Synonymous	100.00%	100.00%	60	CDS	dsx	c.824C>G	G275A
Chr3R	91-R	NT_033777	3,789,053	3,785,704	SNP	C	G	Homo. Variant		Non Synonymous	100.00%	100.00%	60	CDS	dsx	c.824C>G	G275A
Chr3R	91-C	NT_033777	3,789,054	3,785,705	SNP	C	G	Homo. Variant		Non Synonymous	100.00%	100.00%	60	CDS	dsx	c.823C>G	G275R
Chr3R	91-R	NT_033777	3,789,054	3,785,705	SNP	C	G	Homo. Variant		Non Synonymous	100.00%	100.00%	60	CDS	dsx	c.823C>G	G275R
Chr3R	91-C	NT_033777	3,789,055	3,785,706	SNP	A	T	Homo. Variant		Synonymous	100.00%	100.00%	60	CDS	dsx	c.822A>T	G274G
Chr3R	91-R	NT_033777	3,789,055	3,785,706	SNP	A	T	Homo. Variant		Synonymous	75.00%	100.00%	23.82	CDS	dsx	c.822A>T	G274G
Chr3R	91-C	NT_033777	3,789,056	3,785,707	SNP	C	G	Homo. Variant		Non Synonymous	100.00%	100.00%	60	CDS	dsx	c.821C>G	G274A
Chr3R	91-R	NT_033777	3,789,056	3,785,707	SNP	C	G	Homo. Variant		Non Synonymous	100.00%	100.00%	60	CDS	dsx	c.821C>G	G274A
Chr3R	91-C	NT_033777	3,789,065	3,785,716	SNP	G	C	Homo. Variant		Non Synonymous	100.00%	100.00%	60	CDS	dsx	c.812G>C	S271C
Chr3R	91-R	NT_033777	3,789,065	3,785,716	SNP	G	C	Homo. Variant		Non Synonymous	100.00%	100.00%	60	CDS	dsx	c.812G>C	S271C
Chr3R	91-C	NT_033777	3,789,066	3,785,717	SNP	A	C	Homo. Variant		Non Synonymous	100.00%	100.00%	60	CDS	dsx	c.811A>C	S271A
Chr3R	91-R	NT_033777	3,789,066	3,785,717	SNP	A	C	Homo. Variant		Non Synonymous	100.00%	100.00%	60	CDS	dsx	c.811A>C	S271A
Chr3R	91-C	NT_033777	3,789,067	3,785,718	SNP	T	G	Homo. Variant		Synonymous	100.00%	100.00%	60	CDS	dsx	c.810T>G	G270G
Chr3R	91-R	NT_033777	3,789,067	3,785,718	SNP	T	G	Homo. Variant		Synonymous	100.00%	100.00%	60	CDS	dsx	c.810T>G	G270G
Chr3R	91-C	NT_033777	3,789,069	3,785,720	SNP	C	A	Homo. Variant		Nonsense	100.00%	100.00%	60	CDS	dsx	c.808C>A	G270.
Chr3R	91-R	NT_033777	3,789,069	3,785,720	SNP	C	A	Homo. Variant		Nonsense	100.00%	100.00%	60	CDS	dsx	c.808C>A	G270.
Chr3R	91-C	NT_033777	3,789,076	3,785,727	SNP	C	G	Homo. Variant		Synonymous	100.00%	100.00%	60	CDS	dsx	c.801C>G	S267S
Chr3R	91-R	NT_033777	3,789,076	3,785,727	SNP	C	G	Homo. Variant		Synonymous	100.00%	100.00%	60	CDS	dsx	c.801C>G	S267S
Chr3R	91-C	NT_033777	3,789,079	3,785,730	SNP	G	A	Homo. Variant		Synonymous	100.00%	100.00%	60	CDS	dsx	c.798G>A	T266T
Chr3R	91-R	NT_033777	3,789,079	3,785,730	SNP	G	A	Homo. Variant		Synonymous	100.00%	100.00%	60	CDS	dsx	c.798G>A	T266T
Chr3R	91-C	NT_033777	3,789,080	3,785,731	SNP	G	C	Homo. Variant		Non Synonymous	100.00%	100.00%	60	CDS	dsx	c.797G>C	T266S
Chr3R	91-R	NT_033777	3,789,080	3,785,731	SNP	G	C	Homo. Variant		Non Synonymous	100.00%	100.00%	60	CDS	dsx	c.797G>C	T266S
Chr3R	91-C	NT_033777	3,789,084	3,785,735	SNP	C	G	Homo. Variant		Non Synonymous	100.00%	100.00%	60	CDS	dsx	c.793C>G	A265P
Chr3R	91-R	NT_033777	3,789,084	3,785,735	SNP	C	G	Homo. Variant		Non Synonymous	100.00%	100.00%	60	CDS	dsx	c.793C>G	A265P
Chr3R	91-C	NT_033777	3,789,085	3,785,736	SNP	C	T	Homo. Variant		Synonymous	100.00%	100.00%	60	CDS	dsx	c.792C>T	A264A
Chr3R	91-R	NT_033777	3,789,085	3,785,736	SNP	C	T	Homo. Variant		Synonymous	100.00%	100.00%	60	CDS	dsx	c.792C>T	A264A
Chr3R	91-C	NT_033777	3,789,092	3,785,743	SNP	G	A	Homo. Variant		Non Synonymous	100.00%	100.00%	60	CDS	dsx	c.785G>A	A262V
Chr3R	91-R	NT_033777	3,789,092	3,785,743	SNP	G	A	Homo. Variant		Non Synonymous	100.00%	100.00%	60	CDS	dsx	c.785G>A	A262V
Chr3R	91-C	NT_033777	3,789,094	3,785,745	SNP	A	C	Homo. Variant		Non Synonymous	100.00%	100.00%	60	CDS	dsx	c.783A>C	N261K
Chr3R	91-R	NT_033777	3,789,094	3,785,745	SNP	A	C	Homo. Variant		Non Synonymous	100.00%	100.00%	60	CDS	dsx	c.783A>C	N261K
Chr3R	91-C	NT_033777	3,789,099	3,785,750	SNP	T	C	Homo. Variant		Non Synonymous	100.00%	100.00%	60	CDS	dsx	c.778T>C	S260G
Chr3R	91-R	NT_033777	3,789,099	3,785,750	SNP	T	C	Homo. Variant		Non Synonymous	100.00%	100.00%	60	CDS	dsx	c.778T>C	S260G
Chr3R	91-C	NT_033777	3,789,103	3,785,754	SNP	A	G	Homo. Variant		Synonymous	100.00%	100.00%	60	CDS	dsx	c.774A>G	S258S
Chr3R	91-R	NT_033777	3,789,103	3,785,754	SNP	A	G	Homo. Variant		Synonymous	100.00%	100.00%	60	CDS	dsx	c.774A>G	S258S
Chr3R	91-C	NT_033777	3,789,107	3,785,758	SNP	G	C	Homo. Variant		Non Synonymous	100.00%	100.00%	60	CDS	dsx	c.770G>C	P257R
Chr3R	91-R	NT_033777	3,789,107	3,785,758	SNP	G	C	Homo. Variant		Non Synonymous	100.00%	100.00%	60	CDS	dsx	c.770G>C	P257R
Chr3R	91-C	NT_033777	3,789,111	3,785,762	SNP	C	G	Homo. Variant		Non Synonymous	100.00%	100.00%	60	CDS	dsx	c.766C>G	A256P
Chr3R	91-R	NT_033777	3,789,111	3,785,762	SNP	C	G	Homo. Variant		Non Synonymous	100.00%	100.00%	60	CDS	dsx	c.766C>G	A256P
Chr3R	91-C	NT_033777	3,789,113	3,785,764	SNP	C	G	Homo. Variant		Non Synonymous	100.00%	100.00%	60	CDS	dsx	c.764C>G	G255A
Chr3R	91-R	NT_033777	3,789,113	3,785,764	SNP	C	G	Homo. Variant		Non Synonymous	100.00%	100.00%	60	CDS	dsx	c.764C>G	G255A
Chr3R	91-C	NT_033777	3,789,114	3,785,765	SNP	C	G	Homo. Variant		Non Synonymous	100.00%	100.00%	60	CDS	dsx	c.763C>G	G255R
Chr3R	91-R	NT_033777	3,789,114	3,785,765	SNP	C	G	Homo. Variant		Non Synonymous	100.00%	100.00%	60	CDS	dsx	c.763C>G	G255R
Chr3R	91-C	NT_033777	3,789,115	3,785,766	SNP	A	C	Homo. Variant		Synonymous	100.00%	100.00%	60	CDS	dsx	c.762A>C	G254G
Chr3R	91-R	NT_033777	3,789,115	3,785,766	SNP	A	C	Homo. Variant		Synonymous	100.00%	100.00%	60	CDS	dsx	c.762A>C	G254G
Chr3R	91-C	NT_033777	3,789,117	3,785,768	SNP	C	G	Homo. Variant		Non Synonymous	100.00%	100.00%	60	CDS	dsx	c.760C>G	G254R
Chr3R	91-R	NT_033777	3,789,117	3,785,768	SNP	C	G	Homo. Variant		Non Synonymous	100.00%	100.00%	60	CDS	dsx	c.760C>G	G254R
Chr3R	91-C	NT_033777	3,789,119	3,785,770	SNP	C	A	Homo. Variant		Non Synonymous	100.00%	100.00%	60	CDS	dsx	c.758C>A	G253V
Chr3R	91-R	NT_033777	3,789,119	3,785,770	SNP	C	A	Homo. Variant		Non Synonymous	100.00%	100.00%	60	CDS	dsx	c.758C>A	G253V
Chr3R	91-C	NT_033777	3,789,121	3,785,772	SNP	G	C	Homo. Variant		Synonymous	100.00%	100.00%	60	CDS	dsx	c.756G>C	S252S
Chr3R	91-R	NT_033777	3,789,121	3,785,772	SNP	G	C	Homo. Variant		Synonymous	100.00%	100.00%	60	CDS	dsx	c.756G>C	S252S
Chr3R	91-C	NT_033777	3,789,122	3,785,773	SNP	G	C	Homo. Variant		Non Synonymous	100.00%	100.00%	60	CDS	dsx	c.755G>C	S252C
Chr3R	91-R	NT_033777	3,789,122	3,785,773	SNP	G	C	Homo. Variant		Non Synonymous	100.00%	100.00%	60	CDS	dsx	c.755G>C	S252C
Chr3R	91-C	NT_033777	3,789,126	3,785,777	SNP	T	A	Homo. Variant		Non Synonymous	100.00%	100.00%	60	CDS	dsx	c.751T>A	S251C
Chr3R	91-R	NT_033777	3,789,126	3,785,777	SNP	T	A	Homo. Variant		Non Synonymous	100.00%	100.00%	60	CDS	dsx	c.751T>A	S251C
Chr3R	91-C	NT_033777	3,789,131	3,785,782	SNP	G	C	Homo. Variant		Non Synonymous	100.00%	100.00%	60	CDS	dsx	c.746G>C	T249S
Chr3R	91-R	NT_033777	3,789,131	3,785,782	SNP	G	C	Homo. Variant		Non Synonymous	100.00%	100.00%	60	CDS	dsx	c.746G>C	T249S
Chr3R	91-C	NT_033777	3,789,132	3,785,783	SNP	T	C	Homo. Variant		Non Synonymous	100.00%	100.00%	60	CDS	dsx	c.745T>C	T249A
Chr3R	91-R	NT_033777	3,789,132	3,785,783	SNP	T	C	Homo. Variant		Non Synonymous	100.00%	100.00%	60	CDS	dsx	c.745T>C	T249A
Chr3R	91-C	NT_033777	3,789,133	3,785,784	SNP	G	A	Homo. Variant		Synonymous	100.00%	100.00%	60	CDS	dsx	c.744G>A	A248A
Chr3R	91-R	NT_033777	3,789,133	3,785,784	SNP	G	A	Homo. Variant		Synonymous	100.00%	100.00%	60	CDS	dsx	c.744G>A	A248A
Chr3R	91-C	NT_033777	3,789,134	3,785,785	SNP	G	C	Homo. Variant		Non Synonymous	100.00%	100.00%	60	CDS	dsx	c.743G>C	A248G
Chr3R	91-R	NT_033777	3,789,134	3,785,785	SNP	G	C	Homo. Variant		Non Synonymous	100.00%	100.00%	60	CDS	dsx	c.743G>C	A248G
Chr3R	91-C	NT_033777	3,789,136	3,785,787	SNP	C	A	Homo. Variant		Synonymous	100.00%	100.00%	60	CDS	dsx	c.741C>A	P247P
Chr3R	91-R	NT_033777	3,789,136	3,785,787	SNP	C	A	Homo. Variant		Synonymous	100.00%	100.00%	60	CDS	dsx	c.741C>A	P247P
Chr3R	91-C	NT_033777	3,789,138	3,785,788	SNP	G	T	Homo. Variant		Non Synonymous	85.70%	100.00%	22.93	CDS	dsx	c.740G>T	P247Q
Chr3R	91-R	NT_033777	3,789,138	3,785,788	SNP	G	T	Homo. Variant		Non Synonymous	100.00%	100.00%	60	CDS	dsx	c.740G>T	P247Q
Chr3R	91-C	NT_033777	3,789,140	3,785,790	SNP	A	G	Homo. Variant		Synonymous	87.50%	100.00%	60	CDS	dsx	c.738A>G	G246G
Chr3R	91-R	NT_033777	3,789,140	3,785,790	SNP	A	G	Homo. Variant		Synonymous	100.00%	100.00%	60	CDS	dsx	c.738A>G	G246G
Chr3R	91-C	NT_033777	3,789,141	3,785,791	SNP	C	T	Homo. Variant		Non Synonymous	87.50%	100.00%	25.92	CDS	dsx	c.737C>T	G246D
Chr3R	91-R	NT_033777	3,789,141	3,785,791	SNP	C	T	Homo. Variant		Non Synonymous	100.00%	100.00%	60	CDS	dsx	c.737C>T	G246D
Chr3R	91-C	NT_033777	3,789,143	3,785,793	SNP	C	G	Homo. Variant		Synonymous	87.50%	100.00%	26.89	CDS	dsx	c.735C>G	V245V
Chr3R	91-R	NT_033777	3,789,143	3,785,793	SNP	C	G	Homo. Variant		Synonymous	100.00%	100.00%	60	CDS	dsx	c.735C>G	V245V
Chr3R	91-C	NT_033777	3,789,146	3,785,796	SNP	A	T	Homo. Variant		Non Synonymous	100.00%	100.00%	60	CDS	dsx	c.732A>T	S244R
Chr3R	91-R	NT_033777	3,789,146	3,785,796	SNP	A	T	Homo. Variant		Non Synonymous	100.00%	100.00%	60	CDS	dsx	c.732A>T	S244R
Chr3R	91-C	NT_033777	3,789,147	3,785,797	SNP	C	G	Homo. Variant		Non Synonymous	100.00%	100.00%	60	CDS	dsx	c.731C>G	S244T
Chr3R	91-R	NT_033777	3,789,147	3,785,797	SNP	C	G	Homo. Variant		Non Synonymous	100.00%	100.00%	60	CDS	dsx	c.731C>G	S244T
Chr3R	91-C	NT_033777	3,789,151	3,785,801	SNP	C	G	Homo. Variant		Non Synonymous	100.00%	100.00%	60	CDS	dsx	c.727C>G	G243R
Chr3R	91-R	NT_033777	3,789,151	3,785,801	SNP	C	G	Homo. Variant		Non Synonymous	100.00%	100.00%	60	CDS	dsx	c.727C>G	G243R
Chr3R	91-C	NT_033777	3,789,152	3,785,802	SNP	A	G	Homo. Variant		Synonymous	100.00%	100.00%	60	CDS	dsx	c.726A>G	G242G
Chr3R	91-R	NT_033777	3,789,152	3,785,802	SNP	A	G	Homo. Variant		Synonymous	100.00%	100.00%	60	CDS	dsx	c.726A>G	G242G
Chr3R	91-C	NT_033777	3,789,154	3,785,804	SNP	C	G	Homo. Variant		Non Synonymous	100.00%	100.00%	60	CDS	dsx	c.724C>G	G242R
Chr3R	91-R	NT_033777	3,789,154	3,785,804	SNP	C	G	Homo. Variant		Non Synonymous	100.00%	100.00%	60	CDS	dsx	c.724C>G	G242R
Chr3R	91-C	NT_033777	3,789,155	3,785,805	SNP	A	G	Homo. Variant		Synonymous	100.00%	100.00%	60	CDS	dsx	c.723A>G	H241H
Chr3R	91-R	NT_033777	3,789,155	3,785,805	SNP	A	G	Homo. Variant		Synonymous	100.00%	100.00%	60	CDS	dsx	c.723A>G	H241H
Chr3R	91-C	NT_033777	3,789,156	3,785,806	SNP	T	A	Homo. Variant		Non Synonymous	100.00%	100.00%	60	CDS	dsx	c.722T>A	H241L
Chr3R	91-R	NT_033777	3,789,156	3,785,806	SNP	T	A	Homo. Variant		Non Synonymous	100.00%	100.00%	60	CDS	dsx	c.722T>A	H241L
Chr3R	91-C	NT_033777	3,789,158	3,785,808	SNP	G	A	Homo. Variant		Synonymous	100.00%	100.00%	60	CDS	dsx	c.720G>A	D240D
Chr3R	91-R	NT_033777	3,789,158	3,785,808	SNP	G	A	Homo. Variant		Synonymous	100.00%	100.00%	60	CDS	dsx	c.720G>A	D240D
Chr3R	91-C	NT_033777	3,789,163	3,785,813	SNP	T	A	Homo. Variant		Non Synonymous	100.00%	100.00%	60	CDS	dsx	c.715T>A	S239C
Chr3R	91-R	NT_033777	3,789,163	3,785,813	SNP	T	A	Homo. Variant		Non Synonymous	100.00%	100.00%	60	CDS	dsx	c.715T>A	S239C
Chr3R	91-C	NT_033777	3,789,165	3,785,815	SNP	T	G	Homo. Variant		Non Synonymous	100.00%	100.00%	60	CDS	dsx	c.713T>G	H238P
Chr3R	91-R	NT_033777	3,789,165	3,785,815	SNP	T	G	Homo. Variant		Non Synonymous	100.00%	100.00%	60	CDS	dsx	c.713T>G	H238P
Chr3R	91-C	NT_033777	3,789,172	3,785,821	SNP	G	T	Homo. Variant		Non Synonymous	100.00%	100.00%	60	CDS	dsx	c.707G>T	P236Q
Chr3R	91-R	NT_033777	3,789,172	3,785,821	SNP	G	T	Homo. Variant		Non Synonymous	100.00%	100.00%	60	CDS	dsx	c.707G>T	P236Q
Chr3R	91-C	NT_033777	3,789,174	3,785,823	SNP	A	C	Homo. Variant		Synonymous	100.00%	100.00%	60	CDS	dsx	c.705A>C	S235S
Chr3R	91-R	NT_033777	3,789,174	3,785,823	SNP	A	C	Homo. Variant		Synonymous	100.00%	100.00%	60	CDS	dsx	c.705A>C	S235S
Chr3R	91-C	NT_033777	3,789,178	3,785,827	SNP	C	G	Homo. Variant		Non Synonymous	100.00%	100.00%	60	CDS	dsx	c.701C>G	R234P
Chr3R	91-R	NT_033777	3,789,178	3,785,827	SNP	C	G	Homo. Variant		Non Synonymous	100.00%	100.00%	60	CDS	dsx	c.701C>G	R234P
Chr3R	91-C	NT_033777	3,789,181	3,785,830	SNP	A	C	Homo. Variant		Non Synonymous	85.70%	100.00%	28.62	CDS	dsx	c.698A>C	L233R
Chr3R	91-R	NT_033777	3,789,181	3,785,830	SNP	A	C	Homo. Variant		Non Synonymous	100.00%	100.00%	60	CDS	dsx	c.698A>C	L233R
Chr3R	91-C	NT_033777	3,789,184	3,785,833	SNP	G	T	Homo. Variant		Non Synonymous	100.00%	100.00%	60	CDS	dsx	c.695G>T	A232D
Chr3R	91-R	NT_033777	3,789,184	3,785,833	SNP	G	T	Homo. Variant		Non Synonymous	100.00%	100.00%	60	CDS	dsx	c.695G>T	A232D
Chr3R	91-C	NT_033777	3,789,185	3,785,834	SNP	C	T	Homo. Variant		Non Synonymous	100.00%	100.00%	60	CDS	dsx	c.694C>T	A232T
Chr3R	91-R	NT_033777	3,789,185	3,785,834	SNP	C	T	Homo. Variant		Non Synonymous	100.00%	100.00%	60	CDS	dsx	c.694C>T	A232T
Chr3R	91-C	NT_033777	3,789,187	3,785,836	SNP	G	C	Homo. Variant		Non Synonymous	100.00%	100.00%	60	CDS	dsx	c.692G>C	T231S
Chr3R	91-R	NT_033777	3,789,187	3,785,836	SNP	G	C	Homo. Variant		Non Synonymous	100.00%	100.00%	60	CDS	dsx	c.692G>C	T231S
Chr3R	91-C	NT_033777	3,789,189	3,785,838	SNP	C	G	Homo. Variant		Non Synonymous	100.00%	100.00%	60	CDS	dsx	c.690C>G	Q230H
Chr3R	91-R	NT_033777	3,789,189	3,785,838	SNP	C	G	Homo. Variant		Non Synonymous	100.00%	100.00%	60	CDS	dsx	c.690C>G	Q230H
Chr3R	91-C	NT_033777	3,789,195	3,785,843	SNP	T	G	Homo. Variant		Non Synonymous	100.00%	100.00%	60	CDS	dsx	c.685T>G	T229P
Chr3R	91-R	NT_033777	3,789,195	3,785,843	SNP	T	G	Homo. Variant		Non Synonymous	100.00%	100.00%	60	CDS	dsx	c.685T>G	T229P
Chr3R	91-C	NT_033777	3,789,196	3,785,844	SNP	G	A	Homo. Variant		Synonymous	100.00%	100.00%	60	CDS	dsx	c.684G>A	A228A
Chr3R	91-R	NT_033777	3,789,196	3,785,844	SNP	G	A	Homo. Variant		Synonymous	90.00%	100.00%	42.52	CDS	dsx	c.684G>A	A228A
Chr3R	91-C	NT_033777	3,789,200	3,785,847	SNP	C	T	Homo. Variant		Synonymous	100.00%	100.00%	60	CDS	dsx	c.681C>T	P227P
Chr3R	91-R	NT_033777	3,789,200	3,785,847	SNP	C	T	Homo. Variant		Synonymous	100.00%	100.00%	60	CDS	dsx	c.681C>T	P227P
Chr3R	91-C	NT_033777	3,789,204	3,785,851	SNP	T	G	Homo. Variant		Non Synonymous	100.00%	100.00%	60	CDS	dsx	c.677T>G	Q226P
Chr3R	91-R	NT_033777	3,789,204	3,785,851	SNP	T	G	Homo. Variant		Non Synonymous	100.00%	100.00%	60	CDS	dsx	c.677T>G	Q226P
Chr3R	91-C	NT_033777	3,789,209	3,785,856	SNP	A	G	Homo. Variant		Synonymous	100.00%	100.00%	60	CDS	dsx	c.672A>G	H224H
Chr3R	91-R	NT_033777	3,789,209	3,785,856	SNP	A	G	Homo. Variant		Synonymous	100.00%	100.00%	60	CDS	dsx	c.672A>G	H224H
Chr3R	91-C	NT_033777	3,789,211	3,785,858	SNP	G	T	Homo. Variant		Non Synonymous	100.00%	100.00%	60	CDS	dsx	c.670G>T	H224N
Chr3R	91-R	NT_033777	3,789,211	3,785,858	SNP	G	T	Homo. Variant		Non Synonymous	100.00%	100.00%	60	CDS	dsx	c.670G>T	H224N
Chr3R	91-C	NT_033777	3,789,213	3,785,860	SNP	G	T	Homo. Variant		Non Synonymous	100.00%	100.00%	60	CDS	dsx	c.668G>T	P223Q
Chr3R	91-R	NT_033777	3,789,213	3,785,860	SNP	G	T	Homo. Variant		Non Synonymous	100.00%	100.00%	60	CDS	dsx	c.668G>T	P223Q
Chr3R	91-C	NT_033777	3,789,215	3,785,862	SNP	A	G	Homo. Variant		Synonymous	100.00%	100.00%	60	CDS	dsx	c.666A>G	H222H
Chr3R	91-R	NT_033777	3,789,215	3,785,862	SNP	A	G	Homo. Variant		Synonymous	100.00%	100.00%	60	CDS	dsx	c.666A>G	H222H
Chr3R	91-C	NT_033777	3,789,218	3,785,865	SNP	C	G	Homo. Variant		Non Synonymous	100.00%	100.00%	60	CDS	dsx	c.663C>G	Q221H
Chr3R	91-R	NT_033777	3,789,218	3,785,865	SNP	C	G	Homo. Variant		Non Synonymous	100.00%	100.00%	60	CDS	dsx	c.663C>G	Q221H
Chr3R	91-C	NT_033777	3,789,229	3,785,876	SNP	T	G	Homo. Variant		Non Synonymous	100.00%	100.00%	60	CDS	dsx	c.652T>G	N218H
Chr3R	91-R	NT_033777	3,789,229	3,785,876	SNP	T	G	Homo. Variant		Non Synonymous	100.00%	100.00%	60	CDS	dsx	c.652T>G	N218H
Chr3R	91-C	NT_033777	3,789,231	3,785,878	SNP	T	G	Homo. Variant		Non Synonymous	100.00%	100.00%	60	CDS	dsx	c.650T>G	Q217P
Chr3R	91-R	NT_033777	3,789,231	3,785,878	SNP	T	G	Homo. Variant		Non Synonymous	100.00%	100.00%	60	CDS	dsx	c.650T>G	Q217P
Chr3R	91-C	NT_033777	3,789,243	3,785,887	SNP	T	C	Homo. Variant		Non Synonymous	100.00%	100.00%	60	CDS	dsx	c.641T>C	H214R
Chr3R	91-R	NT_033777	3,789,243	3,785,887	SNP	T	C	Homo. Variant		Non Synonymous	100.00%	100.00%	60	CDS	dsx	c.641T>C	H214R
Chr3R	91-C	NT_033777	3,789,244	3,785,888	SNP	G	T	Homo. Variant		Non Synonymous	100.00%	100.00%	60	CDS	dsx	c.640G>T	H214N
Chr3R	91-R	NT_033777	3,789,244	3,785,888	SNP	G	T	Homo. Variant		Non Synonymous	100.00%	100.00%	60	CDS	dsx	c.640G>T	H214N
Chr3R	91-C	NT_033777	3,789,245	3,785,889	SNP	G	T	Homo. Variant		Non Synonymous	100.00%	100.00%	60	CDS	dsx	c.639G>T	H213Q
Chr3R	91-R	NT_033777	3,789,245	3,785,889	SNP	G	T	Homo. Variant		Non Synonymous	100.00%	100.00%	60	CDS	dsx	c.639G>T	H213Q
Chr3R	91-C	NT_033777	3,789,252	3,785,896	SNP	G	T	Homo. Variant		Nonsense	100.00%	100.00%	60	CDS	dsx	c.632G>T	S211.
Chr3R	91-R	NT_033777	3,789,252	3,785,896	SNP	G	T	Homo. Variant		Nonsense	100.00%	100.00%	60	CDS	dsx	c.632G>T	S211.
Chr3R	91-C	NT_033777	3,789,253	3,785,897	SNP	A	G	Homo. Variant		Non Synonymous	100.00%	100.00%	60	CDS	dsx	c.631A>G	S211P
Chr3R	91-R	NT_033777	3,789,253	3,785,897	SNP	A	G	Homo. Variant		Non Synonymous	100.00%	100.00%	60	CDS	dsx	c.631A>G	S211P
Chr3R	91-C	NT_033777	3,789,260	3,785,903	SNP	G	A	Homo. Variant		Non Synonymous	100.00%	100.00%	60	CDS	dsx	c.625G>A	P209S
Chr3R	91-R	NT_033777	3,789,260	3,785,903	SNP	G	A	Homo. Variant		Non Synonymous	100.00%	100.00%	60	CDS	dsx	c.625G>A	P209S
Chr3R	91-C	NT_033777	3,789,262	3,785,905	SNP	T	C	Homo. Variant		Non Synonymous	100.00%	100.00%	60	CDS	dsx	c.623T>C	H208R
Chr3R	91-R	NT_033777	3,789,262	3,785,905	SNP	T	C	Homo. Variant		Non Synonymous	100.00%	100.00%	60	CDS	dsx	c.623T>C	H208R
Chr3R	91-C	NT_033777	3,789,263	3,785,906	SNP	G	C	Homo. Variant		Non Synonymous	100.00%	100.00%	60	CDS	dsx	c.622G>C	H208D
Chr3R	91-R	NT_033777	3,789,263	3,785,906	SNP	G	C	Homo. Variant		Non Synonymous	100.00%	100.00%	60	CDS	dsx	c.622G>C	H208D
Chr3R	91-C	NT_033777	3,789,264	3,785,907	SNP	G	A	Homo. Variant		Synonymous	85.70%	100.00%	34.74	CDS	dsx	c.621G>A	S207S
Chr3R	91-R	NT_033777	3,789,264	3,785,907	SNP	G	A	Homo. Variant		Synonymous	100.00%	100.00%	60	CDS	dsx	c.621G>A	S207S
Chr3R	91-C	NT_033777	3,789,266	3,785,909	SNP	T	C	Homo. Variant		Non Synonymous	100.00%	100.00%	60	CDS	dsx	c.619T>C	S207G
Chr3R	91-R	NT_033777	3,789,266	3,785,909	SNP	T	C	Homo. Variant		Non Synonymous	100.00%	100.00%	60	CDS	dsx	c.619T>C	S207G
Chr3R	91-C	NT_033777	3,789,267	3,785,910	SNP	T	G	Homo. Variant		Non Synonymous	100.00%	100.00%	60	CDS	dsx	c.618T>G	Q206H
Chr3R	91-R	NT_033777	3,789,267	3,785,910	SNP	T	G	Homo. Variant		Non Synonymous	100.00%	100.00%	60	CDS	dsx	c.618T>G	Q206H
Chr3R	91-C	NT_033777	3,789,268	3,785,911	SNP	T	A	Homo. Variant		Non Synonymous	87.50%	100.00%	60	CDS	dsx	c.617T>A	Q206L
Chr3R	91-R	NT_033777	3,789,268	3,785,911	SNP	T	A	Homo. Variant		Non Synonymous	100.00%	100.00%	60	CDS	dsx	c.617T>A	Q206L
Chr3R	91-C	NT_033777	3,789,271	3,785,914	SNP	T	C	Homo. Variant		Non Synonymous	100.00%	100.00%	60	CDS	dsx	c.614T>C	H205R
Chr3R	91-R	NT_033777	3,789,271	3,785,914	SNP	T	C	Homo. Variant		Non Synonymous	100.00%	100.00%	60	CDS	dsx	c.614T>C	H205R
Chr3R	91-C	NT_033777	3,789,277	3,785,919	SNP	G	C	Homo. Variant		Non Synonymous	100.00%	100.00%	60	CDS	dsx	c.609G>C	H203Q
Chr3R	91-R	NT_033777	3,789,277	3,785,919	SNP	G	C	Homo. Variant		Non Synonymous	100.00%	100.00%	60	CDS	dsx	c.609G>C	H203Q
Chr3R	91-C	NT_033777	3,789,278	3,785,920	SNP	T	A	Homo. Variant		Non Synonymous	100.00%	100.00%	60	CDS	dsx	c.608T>A	H203L
Chr3R	91-R	NT_033777	3,789,278	3,785,920	SNP	T	A	Homo. Variant		Non Synonymous	100.00%	100.00%	60	CDS	dsx	c.608T>A	H203L
Chr3R	91-C	NT_033777	3,789,281	3,785,923	SNP	T	A	Homo. Variant		Non Synonymous	100.00%	100.00%	60	CDS	dsx	c.605T>A	Q202L
Chr3R	91-R	NT_033777	3,789,281	3,785,923	SNP	T	A	Homo. Variant		Non Synonymous	100.00%	100.00%	60	CDS	dsx	c.605T>A	Q202L
Chr3R	91-C	NT_033777	3,789,283	3,785,925	SNP	A	C	Homo. Variant		Synonymous	100.00%	100.00%	60	CDS	dsx	c.603A>C	A201A
Chr3R	91-R	NT_033777	3,789,283	3,785,925	SNP	A	C	Homo. Variant		Synonymous	100.00%	100.00%	60	CDS	dsx	c.603A>C	A201A
Chr3R	91-C	NT_033777	3,789,289	3,785,930	SNP	C	T	Homo. Variant		Non Synonymous	92.30%	100.00%	50.34	CDS	dsx	c.598C>T	V200M
Chr3R	91-R	NT_033777	3,789,289	3,785,930	SNP	C	T	Homo. Variant		Non Synonymous	100.00%	100.00%	60	CDS	dsx	c.598C>T	V200M
Chr3R	91-C	NT_033777	3,789,292	3,785,933	SNP	A	T	Homo. Variant		Non Synonymous	100.00%	100.00%	60	CDS	dsx	c.595A>T	S199T
Chr3R	91-R	NT_033777	3,789,292	3,785,933	SNP	A	T	Homo. Variant		Non Synonymous	100.00%	100.00%	60	CDS	dsx	c.595A>T	S199T
Chr3R	91-C	NT_033777	3,789,300	3,785,939	SNP	C	G	Homo. Variant		Non Synonymous	100.00%	100.00%	60	CDS	dsx	c.589C>G	A197P
Chr3R	91-R	NT_033777	3,789,300	3,785,939	SNP	C	G	Homo. Variant		Non Synonymous	100.00%	100.00%	60	CDS	dsx	c.589C>G	A197P
Chr3R	91-C	NT_033777	3,789,309	3,785,948	SNP	C	T	Homo. Variant		Non Synonymous	93.30%	100.00%	60	CDS	dsx	c.580C>T	A194T
Chr3R	91-R	NT_033777	3,789,309	3,785,948	SNP	C	T	Homo. Variant		Non Synonymous	100.00%	100.00%	60	CDS	dsx	c.580C>T	A194T
Chr3R	91-C	NT_033777	3,789,310	3,785,949	SNP	T	G	Homo. Variant		Synonymous	100.00%	100.00%	60	CDS	dsx	c.579T>G	A193A
Chr3R	91-R	NT_033777	3,789,310	3,785,949	SNP	T	G	Homo. Variant		Synonymous	100.00%	100.00%	60	CDS	dsx	c.579T>G	A193A
Chr3R	91-C	NT_033777	3,789,312	3,785,951	SNP	C	G	Homo. Variant		Non Synonymous	100.00%	100.00%	60	CDS	dsx	c.577C>G	A193P
Chr3R	91-R	NT_033777	3,789,312	3,785,951	SNP	C	G	Homo. Variant		Non Synonymous	100.00%	100.00%	60	CDS	dsx	c.577C>G	A193P
Chr3R	91-C	NT_033777	3,789,319	3,785,958	SNP	G	A	Homo. Variant		Synonymous	100.00%	100.00%	60	CDS	dsx	c.570G>A	V190V
Chr3R	91-R	NT_033777	3,789,319	3,785,958	SNP	G	A	Homo. Variant		Synonymous	100.00%	100.00%	60	CDS	dsx	c.570G>A	V190V
Chr3R	91-C	NT_033777	3,789,320	3,785,959	SNP	A	C	Homo. Variant		Non Synonymous	100.00%	100.00%	60	CDS	dsx	c.569A>C	V190G
Chr3R	91-R	NT_033777	3,789,320	3,785,959	SNP	A	C	Homo. Variant		Non Synonymous	100.00%	100.00%	60	CDS	dsx	c.569A>C	V190G
Chr3R	91-C	NT_033777	3,789,330	3,785,968	SNP	G	T	Homo. Variant		Non Synonymous	100.00%	100.00%	60	CDS	dsx	c.560G>T	A187E
Chr3R	91-R	NT_033777	3,789,330	3,785,968	SNP	G	T	Homo. Variant		Non Synonymous	85.70%	100.00%	30.39	CDS	dsx	c.560G>T	A187E
Chr3R	91-C	NT_033777	3,789,331	3,785,969	SNP	C	G	Homo. Variant		Non Synonymous	100.00%	100.00%	60	CDS	dsx	c.559C>G	A187P
Chr3R	91-R	NT_033777	3,789,331	3,785,969	SNP	C	G	Homo. Variant		Non Synonymous	100.00%	100.00%	60	CDS	dsx	c.559C>G	A187P
Chr3R	91-C	NT_033777	3,789,333	3,785,971	SNP	T	A	Homo. Variant		Non Synonymous	100.00%	100.00%	60	CDS	dsx	c.557T>A	H186L
Chr3R	91-R	NT_033777	3,789,333	3,785,971	SNP	T	A	Homo. Variant		Non Synonymous	100.00%	100.00%	60	CDS	dsx	c.557T>A	H186L
Chr3R	91-C	NT_033777	3,789,352	3,785,987	SNP	T	G	Homo. Variant		Non Synonymous	100.00%	100.00%	60	CDS	dsx	c.541T>G	I181L
Chr3R	91-R	NT_033777	3,789,352	3,785,987	SNP	T	G	Homo. Variant		Non Synonymous	100.00%	100.00%	60	CDS	dsx	c.541T>G	I181L
Chr3R	91-C	NT_033777	3,789,353	3,785,988	SNP	G	C	Homo. Variant		Non Synonymous	100.00%	100.00%	60	CDS	dsx	c.540G>C	S180R
Chr3R	91-R	NT_033777	3,789,353	3,785,988	SNP	G	C	Homo. Variant		Non Synonymous	100.00%	100.00%	60	CDS	dsx	c.540G>C	S180R
Chr3R	91-C	NT_033777	3,789,355	3,785,990	SNP	T	A	Homo. Variant		Non Synonymous	100.00%	100.00%	60	CDS	dsx	c.538T>A	S180C
Chr3R	91-R	NT_033777	3,789,355	3,785,990	SNP	T	A	Homo. Variant		Non Synonymous	100.00%	100.00%	60	CDS	dsx	c.538T>A	S180C
Chr3R	91-C	NT_033777	3,789,356	3,785,991	SNP	G	C	Homo. Variant		Synonymous	100.00%	100.00%	60	CDS	dsx	c.537G>C	S179S
Chr3R	91-R	NT_033777	3,789,356	3,785,991	SNP	G	C	Homo. Variant		Synonymous	100.00%	100.00%	60	CDS	dsx	c.537G>C	S179S
Chr3R	91-C	NT_033777	3,789,357	3,785,992	SNP	G	C	Homo. Variant		Non Synonymous	100.00%	100.00%	60	CDS	dsx	c.536G>C	S179C
Chr3R	91-R	NT_033777	3,789,357	3,785,992	SNP	G	C	Homo. Variant		Non Synonymous	100.00%	100.00%	60	CDS	dsx	c.536G>C	S179C
Chr3R	91-C	NT_033777	3,789,358	3,785,993	SNP	A	C	Homo. Variant		Non Synonymous	100.00%	100.00%	60	CDS	dsx	c.535A>C	S179A
Chr3R	91-R	NT_033777	3,789,358	3,785,993	SNP	A	C	Homo. Variant		Non Synonymous	100.00%	100.00%	60	CDS	dsx	c.535A>C	S179A
Chr3R	91-C	NT_033777	3,789,361	3,785,996	SNP	C	A	Homo. Variant		Non Synonymous	100.00%	100.00%	60	CDS	dsx	c.532C>A	A178S
Chr3R	91-R	NT_033777	3,789,361	3,785,996	SNP	C	A	Homo. Variant		Non Synonymous	100.00%	100.00%	60	CDS	dsx	c.532C>A	A178S
Chr3R	91-C	NT_033777	3,789,365	3,785,999	SNP	C	G	Homo. Variant		Non Synonymous	100.00%	100.00%	60	CDS	dsx	c.529C>G	A177P
Chr3R	91-R	NT_033777	3,789,365	3,785,999	SNP	C	G	Homo. Variant		Non Synonymous	100.00%	100.00%	60	CDS	dsx	c.529C>G	A177P
Chr3R	91-C	NT_033777	3,789,366	3,786,000	SNP	C	A	Homo. Variant		Synonymous	100.00%	100.00%	60	CDS	dsx	c.528C>A	T176T
Chr3R	91-R	NT_033777	3,789,366	3,786,000	SNP	C	A	Homo. Variant		Synonymous	100.00%	100.00%	60	CDS	dsx	c.528C>A	T176T
Chr3R	91-C	NT_033777	3,789,381	3,786,014	SNP	C	G	Homo. Variant		Non Synonymous	100.00%	100.00%	60	CDS	dsx	c.514C>G	G172R
Chr3R	91-R	NT_033777	3,789,381	3,786,014	SNP	C	G	Homo. Variant		Non Synonymous	100.00%	100.00%	60	CDS	dsx	c.514C>G	G172R
Chr3R	91-C	NT_033777	3,789,382	3,786,015	SNP	C	G	Homo. Variant		Synonymous	100.00%	100.00%	60	CDS	dsx	c.513C>G	L171L
Chr3R	91-R	NT_033777	3,789,382	3,786,015	SNP	C	G	Homo. Variant		Synonymous	100.00%	100.00%	60	CDS	dsx	c.513C>G	L171L
Chr3R	91-C	NT_033777	3,789,385	3,786,018	SNP	A	C	Homo. Variant		Non Synonymous	100.00%	100.00%	60	CDS	dsx	c.510A>C	H170Q
Chr3R	91-R	NT_033777	3,789,385	3,786,018	SNP	A	C	Homo. Variant		Non Synonymous	100.00%	100.00%	60	CDS	dsx	c.510A>C	H170Q
Chr3R	91-C	NT_033777	3,789,388	3,786,021	SNP	G	C	Homo. Variant		Synonymous	100.00%	100.00%	60	CDS	dsx	c.507G>C	S169S
Chr3R	91-R	NT_033777	3,789,388	3,786,021	SNP	G	C	Homo. Variant		Synonymous	100.00%	100.00%	60	CDS	dsx	c.507G>C	S169S
[truncated: 44,908 more rows]
